# Supplementary material for: HPD is an RNA‐Binding Protein Sustaining Ovarian Cancer Cell Glycolysis, Tumor Growth, and Drug Resistance
Source: Adv Sci (Weinh). 2025 Jun 10;12(30):e03999. doi: 10.1002/advs.202503999 (PMC12376507; doi:10.1002/advs.202503999)
Supplement: Supplementary file 3 — Supporting Table 2 [file ADVS-12-e03999-s006.xlsx]

## Sheet: gene_diff
st_gene_id	gene_id	gene_symbol	fpkm_pLKO_1	fpkm_pLKO_2	fpkm_pLKO_3	fpkm_shHPDA_1	fpkm_shHPDA_2	fpkm_shHPDA_3	diffexp_log2fc_pLKO-vs-shHPDA	diffexp_deseq2_qvalue_pLKO-vs-shHPDA	diffexp_deseq2_pvalue_pLKO-vs-shHPDA
54487	54487	DGCR8	8.18	9.82	8.96	12.11	12.33	12.98	0.385791	4.7737e-06	1.18355e-06
54899	54899	PXK	7.15	7.97	7.55	4.72	4.73	5.59	-0.580302	3.96146e-07	8.72964e-08
51023	51023	MRPS18C	39.85	39.52	42.48	42.11	45.74	44.96	0.0125473	0.901686	0.848404
54962	54962	TIPIN	16.58	17.35	16.69	21.32	20.54	20.71	0.28217	0.00270132	0.000969405
602	602	BCL3	4.6	4.65	5.45	5.09	4.11	4.5	-0.207661	0.323807	0.200987
100505876	100505876	CEBPZOS	74.86	102.66	80.79	115.98	110.84	99.41	0.160336	0.0141202	0.00580345
415	415	ARSL	0	0	0.04	0	0.04	0	-0.120352	0.976863	0.968675
84206	84206	MEX3B	1.08	0.92	1.06	1.97	1.68	1.66	0.677528	0.00528812	0.00199469
283417	283417	DPY19L2	6.03	5.66	6.59	8.69	8.34	9.93	0.403192	0.000295562	9.13644e-05
79834	79834	PEAK1	5.08	4.8	4.93	7.9	6.84	7.17	0.425647	1.84352e-10	2.98857e-11
6657	6657	SOX2	2.34	2.21	1.91	1.48	1.49	1.72	-0.576308	0.0216104	0.0092938
51248	51248	PDZD11	36.22	35.32	34.05	44.77	45.52	45.94	0.259248	0.00605716	0.00231164
128272	128272	ARHGEF19	0.95	1.18	0.98	1.51	1.85	1.46	0.51819	0.050535	0.0239347
645811	645811	CCDC154	0.06	0.29	0.19	0.32	0.6	0.54	1.31678	0.0640826	0.0311485
84333	84333	PCGF5	0.19	0.16	0.1	0.14	0.2	0.14	-0.0348402	0.968993	0.937692
30011	30011	SH3KBP1	14.09	14.39	13.59	9.49	11.42	11.17	-0.57663	7.90766e-13	1.05777e-13
5719	5719	PSMD13	124.98	120.54	127.24	126.93	132.27	132.64	-0.0477119	0.364878	0.233019
599	599	BCL2L2	21.87	20.29	21.17	17.85	18.36	18.09	-0.339901	3.85898e-08	7.63193e-09
55718	55718	POLR3E	28.63	27.98	29.76	20.33	20.67	22.67	-0.555641	2.59377e-21	1.97417e-22
123099	123099	DEGS2	0.13	0.05	0.05	0.09	0.06	0.17	0.00410236	0.996883	0.996366
3798	3798	KIF5A	1.75	1.57	1.96	1.21	1.33	1.46	-0.491897	0.00479167	0.0017925
10099	10099	TSPAN3	100.76	109.63	110.11	139.39	145.09	144.01	0.311087	6.08407e-15	6.99343e-16
169792	169792	GLIS3	0.02	0	0.01	0.04	0.01	0.02	0.878358	0.718408	0.566497
726	726	CAPN5	1.33	1.8	1.6	3.08	3.53	3.58	0.989578	4.28784e-10	7.16439e-11
23138	23138	N4BP3	0.31	0.51	0.6	0.86	1.19	1.01	1.1763	1.28617e-05	3.34609e-06
80139	80139	ZNF703	0.27	0.14	0.37	0.25	0.25	0.25	-0.197727	0.829929	0.703415
25790	25790	CFAP45	0	0.04	0	0.04	0.08	0.08	2.09763	0.416291	0.273635
25915	25915	NDUFAF3	82.61	84.85	83.53	88.08	87.57	95.33	-0.00362747	0.976863	0.955087
2739	2739	GLO1	145.49	152.32	141.46	172.37	164.18	163.89	0.0716838	0.0849162	0.0428042
105180391	105180391	SPDYE15	0.06	0	0	0	0	0	-1.98348	0.692764	0.534374
84952	84952	CGNL1	0.11	0.09	0.05	0.09	0.22	0.23	1.00223	0.094818	0.0483409
4719	4719	NDUFS1	18.64	18.28	17.63	18.48	18.49	17.99	-0.106906	0.00834793	0.00327093
904	904	CCNT1	15.03	14.83	15.18	15.8	15.11	15.5	-0.0725167	0.223769	0.129842
5431	5431	POLR2B	85.64	82.56	84.77	102.08	100.38	98.25	0.131027	9.85175e-05	2.85882e-05
55351	55351	STK32B	0	0	0	0	0.02	0	0.841416	0.892584	0.83663
79703	79703	C11orf80	5.15	6.03	5.66	5.63	5.39	5.85	-0.105606	0.612403	0.451797
9551	9551	ATP5MF	533.08	562.96	508.81	817.33	855.96	883.03	0.482721	3.5623e-17	3.50978e-18
2848	2848	GPR25	0	0	0	0.07	0	0	0.841416	0.892584	0.83663
1376	1376	CPT2	10.6	11.42	11.04	14.97	15.24	14.35	0.315994	0.0003896	0.000122489
84318	84318	CCDC77	6.21	6.49	6.11	4.63	4.61	4.69	-0.544311	0.000183635	5.50266e-05
1789	1789	DNMT3B	6.64	7.35	6.79	12.57	12.59	12.24	0.695214	9.96178e-18	9.54625e-19
3107	3107	HLA-C	95.63	94.66	95.7	111.98	111.89	111.97	0.114512	0.013967	0.0057338
5934	5934	RBL2	16.92	17.49	16.62	20.83	18.83	18.74	0.102378	0.127116	0.0675192
6096	6096	RORB	0.01	0.05	0.06	0	0.01	0.02	-2.36759	0.0626227	0.0303431
754	754	PTTG1IP	75.78	71.38	77.73	69.74	69.32	68.98	-0.228559	1.11395e-07	2.32658e-08
254439	254439	C11orf86	0	0	0	0	0.07	0.07	1.73769	0.718408	0.569541
7456	7456	WIPF1	1.27	1.23	1.22	1.59	1.55	1.71	0.168286	0.535038	0.379619
79957	79957	PAQR6	3.72	3.34	4.09	8.02	9.36	8.51	1.09819	2.45231e-12	3.40525e-13
255061	255061	TAC4	0.4	0.37	0.2	0	0	0	-3.30108	0.182761	0.10241
55262	55262	TRAPPC14	5.44	5.66	6.21	6.78	7.37	8.28	0.291568	0.043233	0.0201319
118427	118427	OLFM3	0.45	0.34	0.43	0.77	0.78	0.46	0.569781	0.193911	0.109924
100462981	100462981	MTRNR2L2	8584.1	8221.9	8624.21	6871.2	6883.24	6873.33	-0.416981	8.90158e-68	1.49907e-69
9820	9820	CUL7	14.2	13.31	14.18	14.27	14.88	14.09	-0.0912754	0.192301	0.108793
23155	23155	CLCC1	14.81	14.55	14.06	14.6	13.78	12.71	-0.196856	0.00439645	0.00163332
445329	445329	SULT1A4	0.13	0.05	0.05	31.77	0.17	0.03	7.94426	0.0730242	0.0360832
51719	51719	CAB39	24.8	25.58	24.92	27.58	24.93	27.02	-0.0367044	0.641083	0.47973
133690	133690	CAPSL	0	0	0	0	0.16	0	0.841416	0.892584	0.83663
100303755	100303755	PET117	11.02	13.26	12.82	11.52	12	11.29	-0.203533	0.257613	0.153385
7755	7755	ZNF205	7.72	9.66	8.39	7.27	6.77	6.69	-0.431465	0.00208679	0.000734491
9349	9349	RPL23	287.66	281.87	289.48	289.86	300.74	294.8	-0.0734386	0.00716738	0.00276884
89801	89801	PPP1R3F	2.23	2.49	2.73	3.41	4.17	3.49	0.616644	5.49009e-05	1.53621e-05
401551	401551	WDR38	0.07	0.07	0.06	0	0.07	0	-1.60124	0.619399	0.459037
51025	51025	PAM16	86.47	90.06	93.64	69.01	82.89	86.81	-0.288003	0.0222473	0.00959702
23647	23647	ARFIP2	25.98	28.4	29.4	35.11	35.27	33.92	0.201362	0.0103176	0.00412409
7915	7915	ALDH5A1	2.12	2.06	2.15	2.52	2.75	2.67	0.213331	0.185622	0.104336
79698	79698	ZMAT4	0.16	0.2	0.23	0.41	0.22	0.34	0.668263	0.380265	0.245101
348	348	APOE	384.27	395.23	416.13	687.99	720.65	720.19	0.715876	5.01339e-107	4.47678e-109
2167	2167	FABP4	0	0	0.21	0	0	0	-1.97222	0.694955	0.538188
22916	22916	NCBP2	69.57	72.43	66.14	100.59	96.71	100.97	0.402655	2.1405e-21	1.62019e-22
10347	10347	ABCA7	13.83	14.12	16.03	12.87	12.82	13.04	-0.300892	6.29344e-07	1.41702e-07
4247	4247	MGAT2	21.82	22.43	22.57	25.52	25.13	26.07	0.0825621	0.283889	0.171923
23589	23589	CARHSP1	13.33	11.71	12.78	16.57	15.96	15.39	0.226887	0.011658	0.00470764
57165	57165	GJC2	0.1	0.13	0.07	0.1	0.13	0.2	0.409118	0.797082	0.661034
126119	126119	JOSD2	7.9	8.91	8.69	11.43	16.37	14.07	0.611531	0.00531871	0.00200687
388553	388553	MEIOSIN	0.03	0.08	0.06	0	0.21	0.06	0.468234	0.829417	0.7022
51202	51202	DDX47	66.96	66.85	65.13	63.41	63.31	67.06	-0.154973	0.00314063	0.0011376
130074	130074	FAM168B	45.02	43.1	42.91	42.47	40.33	39.75	-0.21837	5.20885e-08	1.04577e-08
1104	1104	RCC1	32.44	34.88	35.84	58.51	59.38	59.24	0.652154	8.70711e-38	3.16224e-39
389524	389524	GTF2IRD2B	21.38	21.43	23.97	19.37	14.22	17.16	-0.0909709	0.557501	0.40137
64324	64324	NSD1	15.46	15.95	15.2	16.7	17.73	17.47	0.0324567	0.544217	0.388675
8541	8541	PPFIA3	7.71	8.33	8.37	6.5	6.74	6.17	-0.447039	1.96469e-07	4.19288e-08
51326	51326	ARL17A	8.01	8	7.75	10.35	10	9.88	0.056515	0.628391	0.46717
1395	1395	CRHR2	0.03	0.04	0.02	0.02	0.02	0.01	-0.968232	0.563602	0.407688
57446	57446	NDRG3	13.73	13.27	13.35	12.73	12.43	12.75	-0.20662	0.0160446	0.00669245
8891	8891	EIF2B3	13.63	13.54	15.28	13.13	12.36	11.8	-0.214791	0.0789749	0.0394591
10875	10875	FGL2	0	0	0	0	0	0.02	0.841416	0.892584	0.83663
26750	26750	RPS6KC1	10.56	10.21	10.74	15.31	15.98	15.76	0.464298	7.81771e-14	9.7452e-15
22979	22979	EFR3B	0.91	0.75	0.9	1.52	1.63	1.46	0.733253	1.24427e-05	3.22888e-06
494551	494551	WEE2	0.02	0	0	0	0	0	-1.08214	0.879455	0.790856
56936	56936	CCDC177	0	0	0	0	0.02	0.02	1.73769	0.718408	0.569541
85477	85477	SCIN	7.87	6.7	6.77	9.81	9.4	9.01	0.407049	3.10202e-05	8.44105e-06
132320	132320	SCLT1	11.84	10.46	11.45	10.21	8.56	9.22	-0.43832	1.06213e-05	2.73458e-06
171169	171169	SPACA4	0.19	0	0	0	0	0	-1.98348	0.692764	0.534374
83999	83999	KREMEN1	1.1	0.96	1.05	1.55	1.58	1.52	0.434872	0.0188743	0.00800284
92999	92999	ZBTB47	2.17	1.61	2.08	2.23	2.24	2.39	0.107369	0.609879	0.449569
170487	170487	ACTL10	0	0.05	0.05	0.15	0	0.1	1.20092	0.663705	0.502198
6524	6524	SLC5A2	0	0.06	0.04	0.04	0.04	0.04	-0.119168	0.974076	0.94631
64216	64216	TFB2M	38.21	36.99	37.17	38.19	38.22	39.59	-0.0595046	0.485517	0.332407
6645	6645	SNTB2	6.31	6.62	6.11	7.66	7.78	7.45	0.148814	0.0242379	0.0105516
5283	5283	PIGH	14.59	16.1	15.52	16.35	14.75	16.73	-0.0698108	0.683164	0.524308
51621	51621	KLF13	1.66	1.51	1.71	2.77	2.52	2.74	0.604153	3.09668e-06	7.50137e-07
80128	80128	TRIM46	2.09	2.01	1.83	3.15	3.47	3.52	0.691052	0.000119741	3.50195e-05
54620	54620	FBXL19	25.04	25.71	27.27	26.16	26.12	25.99	-0.12049	0.032735	0.0147313
71	71	ACTG1	1333.2	1377.58	1378.82	1140.77	1166.96	1171.87	-0.349658	3.77354e-66	6.51312e-68
643	643	CXCR5	0	0.04	0	0.04	0.05	0.11	2.33761	0.201281	0.11479
259266	259266	ASPM	15.62	16.38	14.59	13.01	12.4	12.73	-0.314368	2.0546e-10	3.34183e-11
8667	8667	EIF3H	117.68	123.97	114.2	116.57	117.87	121.32	-0.117707	0.000456329	0.000144808
10627	10627	MYL12A	390.91	396.71	405.56	439.16	431.76	446.68	0.0294732	0.513224	0.357928
11238	11238	CA5B	1.52	1.35	1.4	0.8	0.79	0.71	-1.00932	1.48456e-08	2.81503e-09
146225	146225	CMTM2	0	0.09	0	0.42	0.32	0.17	3.09789	0.110741	0.0577067
284131	284131	ENDOV	8.77	7.63	7.2	10.51	8.73	10.41	0.498593	0.00061839	0.000200274
2107	2107	ETF1	118.42	122.06	119.74	111.93	108.92	111.24	-0.23463	2.36526e-16	2.45655e-17
80326	80326	WNT10A	0	0	0	0.09	0	0	1.73669	0.742478	0.59864
115399	115399	LRRC56	0.77	0.93	0.7	1.28	1.57	1.76	0.777905	0.00865129	0.00340172
8382	8382	NME5	1.69	1.61	1.18	3.23	3.8	3.24	1.12145	0.00108843	0.000364701
7567	7567	ZNF19	1.37	1.8	1.21	0.98	1.29	1.11	-0.495996	0.0783056	0.0390871
54206	54206	ERRFI1	10.68	11.54	11.62	13.08	12.1	12.78	0.0505476	0.680427	0.521881
285761	285761	DCBLD1	2.18	2.41	2.05	3.69	3.34	3.61	0.64914	4.75236e-05	1.3201e-05
132671	132671	SPATA18	4.43	4.19	4.23	6.71	5.68	5.7	0.337845	0.00379608	0.00139483
729627	729627	PRR23A	0	0	0	0.03	0.03	0	1.74004	0.718408	0.568728
55846	55846	ITFG2	6.94	7.57	8.1	3.78	3.35	3.86	-1.1442	1.52305e-15	1.67311e-16
29927	29927	SEC61A1	113.8	112.52	113.56	120.92	119.77	117.41	-0.0418195	0.236529	0.138691
8463	8463	TEAD2	46.48	45.34	46.86	35.85	34.58	36.31	-0.501895	1.01802e-19	8.54755e-21
80332	80332	ADAM33	0.02	0	0.02	0	0.02	0	-1.01611	0.818056	0.685459
56897	56897	WRNIP1	21.4	21.72	20.58	23.13	23.36	23.38	0.0193203	0.835991	0.710721
3799	3799	KIF5B	75.09	71.74	69.08	76.03	72.07	70.76	-0.101382	0.010899	0.00437894
126231	126231	ZNF573	0.69	0.82	0.54	0.85	0.55	0.62	-0.163169	0.80235	0.666846
114823	114823	LENG8	48.47	51.05	54.29	49.61	54.11	54.68	-0.119595	0.131974	0.0705426
79724	79724	ZNF768	32.69	31.16	30.89	26.72	26.38	28.99	-0.294294	4.45703e-06	1.10264e-06
79161	79161	TMEM243	17.2	18.5	15.89	20.17	19.06	19.3	0.111743	0.479886	0.327632
1351	1351	COX8A	621.5	635.06	623.52	623.33	658.98	647.32	-0.071081	0.230814	0.134731
90313	90313	TP53I13	13.39	14.7	16.74	13.09	13.32	14.02	-0.27099	0.0361269	0.0164461
23616	23616	SH3BP1	13.86	14.46	14.74	18.74	19.73	19.72	0.304875	0.000311492	9.64757e-05
4358	4358	MPV17	66.67	66.72	69.67	81.39	87.56	83.86	0.191841	0.00362228	0.00132639
285	285	ANGPT2	0.03	0.01	0.03	0.03	0.05	0.04	0.728292	0.693725	0.535633
84074	84074	QRICH2	0.47	0.44	0.51	1.3	1.29	1.42	1.33169	5.37144e-11	8.33433e-12
155435	155435	RBM33	9.77	9.58	9.13	8.78	8.77	9.1	-0.21345	7.22686e-05	2.0577e-05
84645	84645	C22orf23	2.63	2.56	2.59	7.17	5.97	7.24	1.28074	4.98033e-11	7.69763e-12
51388	51388	NIP7	39.67	42.01	41.37	47.02	48.06	48.55	0.106813	0.0859646	0.0433996
29063	29063	ZCCHC4	8.57	9.29	7.78	7.88	7.7	6.84	-0.304764	0.00921224	0.00363885
57472	57472	CNOT6	24.79	24.92	22.97	20.45	19.28	19.54	-0.40583	1.7544e-16	1.80634e-17
84448	84448	ABLIM2	0	0	0.05	0	0.03	0	-1.01119	0.829929	0.703302
84288	84288	EFCAB2	27.49	29.58	28.84	32	30.8	31.55	0.161121	0.0323716	0.0145482
10867	10867	TSPAN9	0.97	0.74	0.94	2.54	2.18	2.21	1.25422	2.66097e-10	4.37435e-11
387882	387882	C12orf75	10.22	10.11	8.32	13.73	13.02	11.9	0.317119	0.0479944	0.0225821
11117	11117	EMILIN1	0.57	0.82	0.65	1.36	2.01	1.54	1.14742	8.77251e-06	2.23545e-06
6382	6382	SDC1	22.3	22.68	23.85	41.81	44.81	44.49	0.834675	7.43723e-57	1.59567e-58
345757	345757	FAM174A	9.57	10.99	11.72	12.54	13.21	11.46	0.0932041	0.658003	0.496322
23268	23268	DNMBP	10.02	10.42	10.22	7.87	8.6	8.07	-0.384638	5.90977e-07	1.32745e-07
50865	50865	HEBP1	69.11	67.59	69.31	67.14	64.36	66.72	-0.171178	0.0117596	0.00475361
123264	123264	SLC51B	0.1	0	0	0.07	0.14	0.1	1.77691	0.537393	0.38174
220213	220213	OTUD1	0.06	0.04	0.08	0.1	0.08	0.1	0.517184	0.718408	0.569709
284306	284306	ZNF547	0.58	0.48	0.58	0.86	0.58	0.86	0.364523	0.454867	0.305805
4943	4943	TBC1D25	5.17	4.97	4.48	3.24	3.71	3.42	-0.607973	1.95051e-06	4.63489e-07
80757	80757	TMEM121	1.07	1.01	1.1	2.47	2.46	1.96	0.988511	0.00519019	0.00195278
55572	55572	FOXRED1	38.38	41.09	38.03	35.15	35.35	35.3	-0.240517	9.77578e-05	2.8356e-05
57636	57636	ARHGAP23	0.76	0.5	0.48	0.24	0.21	0.15	-1.73487	2.49528e-06	5.98323e-07
112268342	112268342	LOC112268342	1.5	0.83	1.28	1.29	1.02	1.01	-0.252847	0.535059	0.379794
57226	57226	LYRM2	9.21	8.56	8.2	11.02	10.91	11.66	0.253534	0.000549997	0.000176839
256380	256380	SCML4	0	0.02	0	0	0	0	-1.08214	0.879455	0.790856
107984025	107984025	LOC107984025	2.85	2.93	2.96	0.89	1.75	1.25	-1.27503	0.0375886	0.0171888
388630	388630	TRABD2B	0	0	0	0.01	0	0.05	2.3185	0.531908	0.376841
51244	51244	CCDC174	15.72	17.66	15.28	10.72	10.69	10.78	-0.710949	1.71462e-17	1.66468e-18
8644	8644	AKR1C3	1.07	0.58	0.56	1.27	1.42	1.64	0.855248	0.134298	0.0718897
115861	115861	NXNL1	0	0	0	0.1	0.1	0	1.74004	0.718408	0.568728
148932	148932	MOB3C	1.56	1.41	2.49	1.98	2.27	1.86	0.0462355	0.895375	0.840212
56961	56961	SHD	0	0.04	0.15	0	0.15	0.15	-0.116829	0.972046	0.94251
154313	154313	CFAP206	0.59	0.56	0.65	1.59	0.88	1.8	1.13072	0.00409426	0.00151369
26985	26985	AP3M1	18.29	18.09	17.88	20.34	19.22	19.19	-0.00113926	0.986595	0.982135
57333	57333	RCN3	1.35	1.53	1.67	3.01	2.91	3.13	0.919204	0.00197127	0.00069183
2854	2854	GPR32	0	0	0	0	0.13	0	1.74362	0.741852	0.596357
56107	56107	PCDHGA9	0.35	0.13	0.34	0.18	0.19	0.32	-0.364482	0.588517	0.430242
4108	4108	MAGEA9	0	0	0.04	0.04	0	0	-0.120352	0.976863	0.968705
100190949	100190949	C5orf52	0.1	0.2	0.1	0.39	0.2	0.24	0.966673	0.429646	0.285427
51552	51552	RAB14	28.57	28.31	27.38	29.13	26.15	29.42	-0.109883	0.0609409	0.0294635
283635	283635	FAM177A1	12.94	12.42	12.67	13.4	15.47	14.3	0.0656849	0.555014	0.398482
10531	10531	PITRM1	24.28	22.6	22.17	23.84	22.66	23.9	-0.0872363	0.215421	0.124274
2152	2152	F3	0.06	0.06	0.03	0.09	0.06	0.06	0.364273	0.879455	0.769739
23583	23583	SMUG1	12.3	13.01	12.47	15.9	15.53	17.82	0.261953	0.0138519	0.00568154
89857	89857	KLHL6	0	0.02	0.03	0.01	0	0.03	-0.706027	0.847039	0.723717
5093	5093	PCBP1	277.97	290	285.11	283.67	281.6	289.81	-0.113011	0.000127749	3.75454e-05
8498	8498	RANBP3	27.73	27.25	27.32	25.02	24.63	26.49	-0.230517	9.39733e-05	2.71963e-05
617	617	BCS1L	23	21.97	22.6	22.08	21.87	21.94	-0.197897	0.022721	0.00982861
10981	10981	RAB32	29.83	28.64	30.31	33.56	36.02	32.39	0.0850718	0.522299	0.365697
6286	6286	S100P	0	0.4	0.37	0.77	0	0	-0.118779	0.976863	0.958565
8794	8794	TNFRSF10C	0.63	0.81	0.68	0.51	0.34	0.75	-0.523326	0.492723	0.338824
55196	55196	RESF1	6.75	7.04	6.38	5.89	5.99	5.72	-0.321283	7.26154e-05	2.06801e-05
80206	80206	FHOD3	0.03	0.04	0	0.01	0.02	0	-1.70637	0.465589	0.315694
55274	55274	PHF10	22.78	21.1	22.34	34.67	31.92	31.6	0.451672	1.91487e-10	3.10882e-11
9111	9111	NMI	1.29	1.51	1.34	2.97	3.24	2.44	0.949401	0.00999061	0.00397505
3607	3607	FOXK2	44.04	45.5	45.31	35.53	36.66	36.64	-0.426749	1.43264e-32	6.35354e-34
374654	374654	KIF7	3.12	2.81	3.17	3.29	3.45	3.76	0.0894036	0.622834	0.462665
26249	26249	KLHL3	1.03	1.1	1.13	1.51	1.35	1.54	0.31676	0.085353	0.0430602
2266	2266	FGG	0.65	0.2	0.37	0.1	0.1	0.05	-2.49932	0.0167268	0.00700208
6300	6300	MAPK12	39	40.5	41.27	30.68	35.26	34.71	-0.380096	5.38768e-08	1.08408e-08
643707	643707	GOLGA6L4	0.82	0.76	0.7	2.3	1.82	2.13	1.2159	5.89236e-09	1.07529e-09
8943	8943	AP3D1	55.78	57.33	58.72	54.62	55.59	56.1	-0.165702	1.02229e-06	2.34894e-07
414919	414919	C8orf82	8.29	8.22	9.15	6.47	7.49	7.84	-0.352681	0.00485908	0.00181946
51019	51019	WASHC3	11.28	12.59	8.59	17.91	18.43	15.27	0.548919	0.00470971	0.0017593
9270	9270	ITGB1BP1	17.72	19.78	19.42	25.94	23.79	26.91	0.391682	4.78435e-07	1.0629e-07
463	463	ZFHX3	8.76	8.38	8.46	6.41	6.54	6.88	-0.471604	1.43221e-22	1.02742e-23
219736	219736	STOX1	2.15	2.39	2.21	4.3	3.89	4.07	0.901405	3.15989e-09	5.62629e-10
55589	55589	BMP2K	4.34	4.9	4.62	12.56	11.18	12.81	1.54365	7.29909e-102	6.86778e-104
23354	23354	HAUS5	4.02	4.62	5.15	3.49	3.49	3.78	-0.46697	0.00022362	6.78391e-05
10600	10600	USP16	39.4	36.45	37.75	35.68	35.32	36.48	-0.196591	0.000221268	6.70992e-05
23005	23005	MAPKBP1	5.57	5.5	6.11	6.86	7.61	7.17	0.212992	0.00795863	0.00310027
63922	63922	CHTF18	15.04	14.37	16.68	10.36	11.91	11.64	-0.540795	6.25744e-10	1.05678e-10
35	35	ACADS	1.89	1.94	2.91	2.87	3.33	3.01	0.333656	0.25335	0.150452
55727	55727	BTBD7	7.79	7.6	7.56	6.26	6.46	6.22	-0.347192	3.08553e-06	7.47028e-07
7592	7592	ZNF41	4.79	4.76	5.17	4.97	4.84	5.08	-0.0803736	0.516313	0.360608
286183	286183	NKAIN3	0.07	0.09	0.12	0.12	0.12	0.14	0.267111	0.542609	0.387202
79823	79823	CAMKMT	10.78	13.01	10.45	13.23	12.39	13.92	0.103054	0.55132	0.394872
58478	58478	ENOPH1	47.11	51.03	49.22	46.62	48.14	47.17	-0.168237	0.00301713	0.00109051
246330	246330	PELI3	2.43	2.75	2.6	2.94	3.2	3.37	0.178009	0.442961	0.296422
57731	57731	SPTBN4	0.98	1.31	1.07	1.15	1.34	1.42	0.157193	0.57036	0.414148
5136	5136	PDE1A	0.42	0.6	0.74	0.19	0.64	0.23	-0.757978	0.187381	0.105499
4706	4706	NDUFAB1	307.3	291.79	268.02	268.94	277.27	282.2	-0.177166	0.00183134	0.00063942
23443	23443	SLC35A3	7.91	8.07	7.77	6.75	7.35	7.22	-0.243521	0.00115914	0.000390338
55759	55759	WDR12	15.14	15.33	14.73	14.39	14.08	13.87	-0.21182	9.99607e-06	2.56688e-06
58506	58506	SCAF1	20.7	19.07	20.25	15.07	15.45	15.19	-0.510313	2.8138e-18	2.61549e-19
10105	10105	PPIF	21.68	21.61	21.04	39.59	40.18	40.12	0.781602	4.88973e-36	1.92237e-37
5010	5010	CLDN11	0	0.08	0.06	0.09	0.12	0.12	1.01843	0.531626	0.375286
259173	259173	ALS2CL	0.67	0.61	0.49	0.39	0.69	0.86	0.200735	0.711829	0.557868
10239	10239	AP3S2	8.15	8.33	8.97	10.18	9.72	10.42	0.136104	0.0855614	0.0431756
8726	8726	EED	29.62	28.79	28.7	35.65	35.19	36.56	0.194582	0.00326893	0.00118858
84084	84084	RAB6C	0	0	0	0	0.02	0	0.841416	0.892584	0.83663
6882	6882	TAF11	32.67	32.42	35.21	42.8	41.49	47.07	0.281548	5.33631e-05	1.4903e-05
8556	8556	CDC14A	7.53	7.13	6.91	6.09	6.51	6.74	-0.264956	0.00705289	0.00272081
10054	10054	UBA2	152.75	150.16	143.82	125.2	125.09	127.59	-0.350279	3.80182e-27	2.14174e-28
26040	26040	SETBP1	0	0.03	0.03	0.01	0.05	0.01	-1.25567	0.437222	0.291639
27040	27040	LAT	0.86	1.38	1.12	1.9	2.1	1.92	0.80502	0.026072	0.0114501
79583	79583	TMEM231	9.51	9.29	9.26	6.11	5.7	6.42	-0.719782	1.24594e-12	1.68679e-13
284129	284129	SLC26A11	7.82	7.7	8.35	9.6	11.4	10.31	0.261831	0.0183717	0.00777104
25989	25989	ULK3	11.14	12.11	13.31	12.66	13.7	13.91	0.0267487	0.87602	0.762147
220074	220074	LRTOMT	0.43	0.59	0.57	0.71	0.83	0.68	0.362771	0.4173	0.274824
10225	10225	CD96	0.01	0.02	0.06	0	0.02	0.05	-0.533122	0.874094	0.757793
729440	729440	CCDC61	2.96	2.91	3.91	1.64	1.94	1.79	-0.874941	0.000274015	8.42111e-05
51428	51428	DDX41	64.5	65.71	66.36	40.2	44.54	43.38	-0.754813	3.02895e-50	7.69671e-52
83860	83860	TAF3	3.66	3.45	3.03	4.14	3.93	4.31	0.170344	0.22154	0.128375
51014	51014	TMED7	52.85	53.41	51.25	47.04	43.74	43.2	-0.350671	1.76419e-16	1.81748e-17
54799	54799	MBTD1	22.45	22.17	20.8	23.83	21.56	22.04	-0.0717094	0.257633	0.153412
8424	8424	BBOX1	0	0	0	0.04	0.04	0.04	2.32233	0.500797	0.34671
5364	5364	PLXNB1	0.94	1.05	0.91	1.48	1.39	1.43	0.457109	0.00826918	0.00323463
85464	85464	SSH2	4.94	5.05	4.74	7.26	7.27	7.48	0.60586	9.69971e-17	9.80667e-18
2002	2002	ELK1	28.18	27.93	28.5	22.13	21.98	23.38	-0.429859	7.92121e-13	1.06005e-13
10859	10859	LILRB1	0	0.02	0	0	0	0	-1.08214	0.879455	0.790856
26539	26539	OR10H1	1.42	1.32	1.42	1.99	2.38	2.02	0.499828	0.00863915	0.00339643
390245	390245	KDM4E	1.16	0.89	1	1.7	1.22	1.38	0.374968	0.314316	0.193629
122970	122970	ACOT4	0.05	0	0.05	0	0	0	-1.97788	0.664865	0.505327
85479	85479	DNAJC5B	0	0	0	0.25	0.11	0.24	4.32103	0.0176751	0.00744356
55062	55062	WIPI1	4.4	3.76	4.6	6.07	6.33	5.63	0.391392	0.0313187	0.0140133
1618	1618	DAZL	0	0.02	0	0.02	0	0.05	1.35712	0.706532	0.552658
5359	5359	PLSCR1	9.17	10.69	10.39	11.63	12.96	14.17	0.251958	0.0726094	0.035826
441168	441168	CALHM6	0	0	0	0	0.26	0	0.841416	0.892584	0.83663
5829	5829	PXN	17.81	20.68	20.17	24.7	26	26.65	0.281694	6.97638e-06	1.76186e-06
10573	10573	MRPL28	83.72	78.2	81.22	95.62	92.9	94.09	0.0723093	0.29942	0.183356
60343	60343	FAM3A	15.25	14.75	15.01	14.52	16.2	16.1	-0.0842461	0.535527	0.380222
51360	51360	MBTPS2	16.07	16.26	15.51	18.68	16.46	17.64	0.0241443	0.818056	0.685303
389	389	RHOC	83.68	81.34	83.86	177.58	177.39	187.19	1.00064	1.29578e-98	1.26581e-100
102724473	102724473	GAGE10	0	0	0.57	0	0	0	-1.08214	0.879455	0.790856
58508	58508	KMT2C	7.65	7.26	6.85	6.18	6	6.38	-0.359628	6.49054e-12	9.37833e-13
34	34	ACADM	52.54	50.78	51.42	80.89	79.96	82.05	0.535507	4.01759e-35	1.63005e-36
255057	255057	CBARP	1.94	1.78	2.27	2.25	2.81	2.36	0.178283	0.484154	0.331329
26024	26024	PTCD1	7.08	7.17	7.95	8.31	8.65	8.6	0.0855114	0.376316	0.241876
163051	163051	ZNF709	2.19	2.16	2.25	3.02	2.77	2.85	0.270132	0.077543	0.0386367
969	969	CD69	0	0	0	0.14	0	0	2.32165	0.567639	0.411561
54823	54823	SWT1	2.46	2.53	2.44	3.51	2.91	2.65	0.175452	0.377224	0.242598
622	622	BDH1	0	0	0	0.02	0.04	0.02	2.73883	0.348926	0.219888
132321	132321	C4orf33	9.26	10.09	10.67	8.93	8.7	8.41	-0.294079	0.0352287	0.0159926
85300	85300	ATCAY	0.03	0.04	0.07	0.12	0.09	0.03	0.72997	0.558726	0.402587
85366	85366	MYLK2	0.07	0.05	0.07	0.12	0.17	0.15	1.04992	0.364878	0.233017
164832	164832	LONRF2	0.01	0.01	0.01	0.05	0.04	0.03	1.63533	0.085613	0.0432067
63951	63951	DMRTA1	0	0.01	0	0.01	0.01	0	0.777871	0.874094	0.758334
10014	10014	HDAC5	11.88	13.27	13.68	9.29	9.84	8.64	-0.598026	6.61415e-17	6.6197e-18
8714	8714	ABCC3	0.01	0	0.01	0.24	0.16	0.23	4.66041	0.000135362	3.98972e-05
112885	112885	PHF21B	8.54	9.24	9.61	4.88	5.05	5.02	-0.984905	3.51294e-22	2.56428e-23
2628	2628	GATM	2.29	2.35	2.44	3.15	3.05	3.51	0.333972	0.136504	0.0732425
57549	57549	IGSF9	0.08	0.12	0.05	0.1	0.13	0.21	0.715002	0.487195	0.334023
10267	10267	RAMP1	0	0	0.06	0.06	0	0	-0.120352	0.976863	0.968705
51011	51011	FAHD2A	11.28	12.9	11.54	11.3	12.07	8.92	-0.25076	0.0475554	0.0223558
221823	221823	PRPS1L1	0.08	0	0	0	0	0	-1.08214	0.879455	0.790856
9555	9555	MACROH2A1	109.56	114.33	117.95	128.39	131.38	135.23	0.0776138	0.0727087	0.0358794
79095	79095	BBLN	38.92	38.19	41.05	39.06	40.33	42.61	-0.0625646	0.730815	0.583621
3749	3749	KCNC4	0.64	0.73	0.54	1.03	0.76	0.86	0.426619	0.183111	0.102628
6582	6582	SLC22A2	0.03	0	0	0	0	0	-1.08214	0.879455	0.790856
27344	27344	PCSK1N	3.76	3.45	3.88	6.17	6.51	6.57	0.678948	0.0104362	0.0041786
54936	54936	ADPRS	13.66	13.34	13.98	15.39	17.22	15.86	0.130528	0.322177	0.199802
129881	129881	CCDC173	0.1	0.04	0	0.04	0.04	0.04	-0.538562	0.86726	0.746938
26531	26531	OR11A1	0.03	0	0	0.06	0.03	0	1.36196	0.706131	0.550735
144423	144423	GLT1D1	0	0	0.05	0.08	0.05	0.15	2.33956	0.201084	0.114666
8853	8853	ASAP2	0.73	0.6	0.51	0.96	0.83	1.07	0.541134	0.0452255	0.0211302
492311	492311	IGIP	2.78	2.94	2.98	3.56	3.18	3.56	0.125094	0.531908	0.376692
84069	84069	PLEKHN1	0.83	0.83	0.88	0.74	0.71	0.68	-0.45189	0.235063	0.13762
124641	124641	OVCA2	42.8	47.61	43.7	42.82	43.27	43.83	-0.161034	0.0914224	0.0464095
79153	79153	GDPD3	0.41	0.66	0.32	1.7	1.7	1.55	1.7229	0.00433121	0.00160753
84922	84922	FIZ1	9.51	10.72	9.56	3.75	3.52	5.12	-1.30207	3.49705e-27	1.96796e-28
114800	114800	CCDC85A	0.02	0.04	0.06	0.04	0.02	0.02	-0.704002	0.748889	0.607513
56241	56241	SUSD2	0.15	0.15	0.15	0.28	0.15	0.09	0.0726986	0.951635	0.913253
1992	1992	SERPINB1	0.43	0.37	0.17	0.17	0.23	0.26	-0.727376	0.348542	0.219568
7024	7024	TFCP2	17.94	18.2	18.32	21.33	19.01	19.34	0.0162418	0.879455	0.78768
4588	4588	MUC6	0.02	0.02	0.01	0.04	0.03	0.06	1.07049	0.397765	0.259003
80005	80005	DOCK5	0.1	0.05	0.09	0.13	0.16	0.14	0.702898	0.188077	0.105998
6451	6451	SH3BGRL	45.66	45.4	43.01	63.88	61.51	64.11	0.384518	4.34113e-12	6.16594e-13
10625	10625	IVNS1ABP	40	39.18	39.23	42.55	41.69	40.88	-0.0349638	0.529226	0.372164
54726	54726	OTUD4	24.45	23.21	22.19	27.31	26.09	27.51	0.100831	0.0315912	0.0141466
84301	84301	DDI2	6.89	7.31	6.73	7.11	6.97	7.02	-0.106058	0.108147	0.0561668
340547	340547	VSIG1	0.16	0.13	0.11	0.07	0.11	0.15	-0.622962	0.598548	0.439208
26164	26164	MTG2	15.02	14.24	15.36	12.69	13.44	13.16	-0.220324	0.00721156	0.00278851
55565	55565	ZNF821	7.29	6.93	7.33	5.15	5.81	5.18	-0.550005	0.000435608	0.000137762
57482	57482	CRACD	3.26	3.08	3.2	4.46	4.39	4.63	0.372566	0.000132357	3.89392e-05
80179	80179	MYO19	29.12	31.58	34.12	23.32	24.16	25.74	-0.543816	3.08028e-23	2.1377e-24
198437	198437	LKAAEAR1	0.16	0	0	0	0.16	0	-0.120352	0.976863	0.968621
102723930	102723930	LOC102723930	0	0	0	0	0	0.6	2.31667	0.569398	0.41325
165679	165679	SPTSSB	0	0.04	0	0.04	0.04	0	0.777871	0.874094	0.758334
55323	55323	LARP6	52.8	56.08	63.01	75.85	72.1	80.3	0.0456894	0.653284	0.491485
1203	1203	CLN5	4.28	4.43	4.65	6.27	6.19	6.33	0.37248	7.73654e-05	2.21302e-05
51308	51308	REEP2	16.27	15.98	15.12	20.54	22.41	23.02	0.361102	2.28763e-05	6.13518e-06
219770	219770	GJD4	0	0	0.14	0.09	0	0.05	-0.117513	0.976415	0.951487
57710	57710	KIAA1614	0.49	0.47	0.53	0.69	0.71	0.8	0.445664	0.0352287	0.0159929
85449	85449	KIAA1755	0	0	0	0	0	0.02	1.73175	0.742478	0.600265
55536	55536	CDCA7L	0.52	0.36	0.53	0.36	0.3	0.32	-0.653887	0.254074	0.150989
100820829	100820829	MYZAP	0.06	0	0	0.44	0.18	0.11	3.4022	0.0215122	0.00924511
84561	84561	SLC12A8	0.04	0.08	0.06	0.04	0.12	0.04	0.0338718	0.980041	0.97326
9811	9811	CTIF	4.37	4.7	4.32	4.16	4.54	5.16	-0.0663549	0.655905	0.494031
81846	81846	SBF2	7.54	6.87	7.1	6.53	6.18	6.96	-0.248586	0.000922299	0.000305664
441457	441457	NUTM2G	0.03	0.19	0.1	0.13	0.1	0.05	-0.0318185	0.976863	0.968344
27335	27335	EIF3K	398.93	418	436.35	341.66	331.15	351.38	-0.404015	8.89304e-21	6.99782e-22
6434	6434	TRA2B	117.89	118.28	115.62	99.38	103.56	99.79	-0.302167	1.36435e-18	1.23794e-19
2993	2993	GYPA	0.03	0	0	0	0	0	-1.08214	0.879455	0.790856
100996492	100996492	CTXND1	0.01	0.05	0.03	0.07	0.06	0.09	1.29448	0.199044	0.11324
51335	51335	NGRN	71.12	70.95	72.76	64.74	66.6	70.38	-0.206987	0.000612356	0.00019821
131474	131474	CHCHD4	21.47	22.69	19.32	22.46	26.06	21.75	0.0300924	0.874094	0.759328
3006	3006	H1-2	41.16	44.18	38.51	125.34	123.8	131.02	1.50635	4.66252e-72	7.04157e-74
7809	7809	BSND	0.01	0	0	0	0	0	-1.08214	0.879455	0.790856
653073	653073	GOLGA8J	0.04	0.04	0	0	0.1	0.04	-0.121061	0.970925	0.940996
10307	10307	APBB3	5.52	4.27	6.13	5.92	6.6	6.9	0.169316	0.392221	0.254899
144577	144577	KICS2	3.32	3.73	3.27	3.74	4.01	4.13	0.041586	0.867503	0.747562
440574	440574	MICOS10	13.79	14.12	13.89	25.88	25.82	26.2	0.780757	6.77826e-42	2.13674e-43
9882	9882	TBC1D4	13.07	12.97	11.82	14.56	15.58	14.97	0.137976	0.0315469	0.0141248
1890	1890	TYMP	0.34	0.24	0.51	0.44	0.48	0.35	0.103403	0.915814	0.866252
22977	22977	AKR7A3	0.67	0.54	0.51	0.95	0.9	0.74	0.317634	0.692182	0.532388
57804	57804	POLD4	11.62	10.17	10.88	21.53	24.35	22.52	0.949479	2.54712e-20	2.06688e-21
7283	7283	TUBG1	91.61	91.17	90.7	95.44	90.3	97.21	-0.0687805	0.205624	0.117789
7323	7323	UBE2D3	165.48	172.45	162.02	170.34	164.09	171.31	-0.0898024	0.00519019	0.00195257
1469	1469	CST1	0	0	0	0.14	0	0.14	1.73436	0.718408	0.570688
81606	81606	LBH	0	0.05	0.02	0.19	0.05	0.02	1.75513	0.31888	0.197107
400745	400745	SH2D5	0.92	1	1.14	1.67	2.24	1.78	0.781692	0.000818025	0.000269538
29945	29945	ANAPC4	22.63	25.03	24.36	18.56	20.09	20.31	-0.445764	2.54823e-10	4.18137e-11
958	958	CD40	2.87	3.05	2.92	3.13	2.89	2.05	-0.277199	0.385963	0.249675
6155	6155	RPL27	2087.45	2182.3	2069.78	2336.39	2329.34	2328.37	0.0631047	0.0499639	0.023628
2063	2063	NR2F6	47.81	46.89	51.75	30.75	33.2	31.06	-0.741323	1.7985e-38	6.38088e-40
1806	1806	DPYD	5.1	5.29	5.05	3.6	3.12	3.01	-0.895636	1.48869e-13	1.89589e-14
10673	10673	TNFSF13B	0.14	0.11	0.11	0.08	0.16	0	-0.648477	0.667186	0.508567
29801	29801	ZDHHC8	5.95	5.41	5.64	6.51	7.26	6.63	0.142395	0.165327	0.0913826
3880	3880	KRT19	0.06	0	0.06	0	0.06	0	-1.01611	0.818056	0.685459
79591	79591	ARMH3	11.62	13.02	11.15	13.66	13.75	14.61	0.117437	0.163447	0.0902257
2302	2302	FOXJ1	0.03	0.08	0	0.03	0.03	0.08	0.198702	0.937743	0.894505
90809	90809	PIP4P1	15.04	17.71	17.96	21.14	23.77	22.92	0.297346	0.00234512	0.000833848
5030	5030	P2RY4	0	0	0.04	0	0	0.07	0.770726	0.879455	0.773715
84818	84818	IL17RC	4.42	3.82	3.74	4.96	5.71	5.9	0.353805	0.0361152	0.0164386
84735	84735	CNDP1	0.02	0.02	0.02	0.02	0.06	0	0.620509	0.828746	0.699624
4634	4634	MYL3	0.44	0.33	0.21	1.19	1.4	0.98	1.75416	0.0400425	0.0184638
286207	286207	CFAP157	0.18	0.14	0.28	0.34	0.23	0.35	0.748126	0.296741	0.181413
10809	10809	STARD10	3.26	3.55	3.15	5.22	4.95	6.17	0.597408	0.000410136	0.000129313
3764	3764	KCNJ8	0.04	0.04	0.04	0.26	0.35	0.39	3.10194	0.00885375	0.00348557
653192	653192	TRIM43B	1.09	1.05	1.46	0.38	0.44	0.68	-1.41405	0.00412116	0.00152463
440730	440730	TRIM67	0.03	0.01	0.02	0.08	0.02	0.06	1.12588	0.336615	0.210329
57190	57190	SELENON	43.58	43	45.7	35.06	35.78	35.9	-0.426927	1.84936e-25	1.14047e-26
79809	79809	TTC21B	10.45	9.62	9.55	7.38	7.24	7.41	-0.541382	7.07921e-14	8.79492e-15
10580	10580	SORBS1	0.07	0.07	0.08	0.08	0.05	0.03	-0.441689	0.702306	0.545186
4110	4110	MAGEA11	0.04	0.04	0	0	0	0	-1.98085	0.66449	0.504281
79080	79080	CCDC86	40.76	36.66	38.83	41.1	45.31	43.42	0.042758	0.655758	0.493882
2110	2110	ETFDH	13.95	12.71	14.76	11.97	12.59	12.29	-0.268318	0.00903201	0.00356333
1508	1508	CTSB	24.58	25.57	24.58	30.92	30.96	32.71	0.220006	1.91804e-05	5.0865e-06
23452	23452	ANGPTL2	2.76	2.68	2.95	3.9	3.56	3.97	0.285033	0.0599891	0.0289412
51130	51130	ASB3	21.29	18.32	20.1	14.7	14.22	11.78	-0.664674	4.0561e-12	5.74893e-13
133015	133015	PACRGL	6.87	7.12	6.74	8.33	6.79	6.46	0.0448722	0.834574	0.709133
2621	2621	GAS6	1.13	0.96	1.04	1.46	1.24	1.47	0.294352	0.422233	0.279313
120114	120114	FAT3	0.01	0	0	0	0	0	-0.704805	0.847039	0.723887
79258	79258	MMEL1	0	0.05	0	0.13	0.03	0.04	1.68645	0.465154	0.315093
170960	170960	ZNF721	9.83	9.81	9.35	9.98	9.7	9.1	-0.127418	0.140605	0.0757881
54617	54617	INO80	17.26	16.29	16.8	10.74	10.99	11.33	-0.765072	5.54169e-39	1.92295e-40
10536	10536	P3H3	14.86	14.32	15.89	11.02	10.32	10.66	-0.611704	3.3736e-12	4.73913e-13
6274	6274	S100A3	6.42	7	9.42	28.28	27.47	25.14	1.70974	7.75541e-19	6.9346e-20
346007	346007	EYS	0.01	0.03	0	0.03	0.01	0.06	0.876889	0.768431	0.628616
1801	1801	DPH1	15.89	17.04	16.61	13.11	13.64	14.24	-0.41139	5.37911e-07	1.20116e-07
100526832	100526832	PHOSPHO2-KLHL23	0	0.39	0	2.01	0	0.66	2.67553	0.619967	0.459936
11148	11148	HHLA2	0.03	0.06	0.03	0	0.07	0.1	0.20087	0.936298	0.892249
56943	56943	ENY2	15.05	16.95	16.53	27.09	28.25	28.77	0.67544	8.87104e-25	5.64608e-26
128553	128553	TSHZ2	0.03	0	0	0.01	0	0.01	-0.541727	0.879455	0.766581
110599564	110599564	EEF1AKMT4	19.12	18.4	20.5	23.76	21.67	19.03	0.0370986	0.879455	0.771734
286336	286336	FAM78A	5.28	5.27	5.88	7.51	7.14	7.27	0.300054	0.00429101	0.00159158
84455	84455	EFCAB7	4.17	3.96	3.59	3.75	3.21	3.51	-0.249817	0.231781	0.135379
4091	4091	SMAD6	4.65	4.56	4.47	5.88	5.83	6.02	0.287036	0.00450221	0.00167693
10460	10460	TACC3	38.58	35.14	35.5	38.47	40.3	42.07	0.0676171	0.314904	0.194159
284013	284013	VMO1	33.52	35.58	41.24	43.86	41.77	44.87	0.120911	0.463402	0.313184
84077	84077	C3orf20	0.04	0.13	0.13	0.3	0.29	0.22	1.24353	0.0486977	0.0229655
79053	79053	ALG8	54.44	54.44	53.13	60.47	64.26	63.28	0.0877297	0.170215	0.0944923
80821	80821	DDHD1	3.07	3.43	3.28	4.05	4.3	4.23	0.247663	0.000966285	0.000321458
6899	6899	TBX1	10.9	10.15	11.01	9.05	10.53	11.97	-0.100904	0.531301	0.374013
55561	55561	CDC42BPG	0.49	0.57	0.41	0.78	0.64	0.58	0.321857	0.342716	0.215127
4193	4193	MDM2	31.37	32.1	28.99	58.97	56.75	57.58	0.802632	7.25676e-108	6.34956e-110
84946	84946	LTV1	60.1	63.98	56.28	63.31	62.69	61.7	-0.0578385	0.407118	0.266532
2017	2017	CTTN	84.78	82.57	85.53	111.77	113.74	110.86	0.311728	1.69466e-20	1.35686e-21
93082	93082	NEURL3	0	0.05	0	0.05	0.05	0.05	1.36055	0.692764	0.533571
10274	10274	STAG1	16.26	16.49	15.96	15.76	15.15	15.21	-0.180976	0.00145988	0.000501237
8326	8326	FZD9	0.49	0.55	0.33	0.91	1.07	0.82	0.91139	0.0411437	0.0190529
131583	131583	FAM43A	1.22	1.05	1.37	1.6	1.72	1.52	0.297211	0.301837	0.184962
23181	23181	DIP2A	8.73	9.41	9.01	9.77	9.91	9.09	-0.0150744	0.892584	0.815512
126432	126432	RINL	1.1	1.4	1.33	1.95	2.18	2.84	0.741499	0.00168557	0.000584789
11014	11014	KDELR2	81.58	79.15	80.8	78.08	75.16	78.48	-0.177029	3.77333e-06	9.25806e-07
93436	93436	ARMC6	28.73	28.96	28.35	27.44	27.57	27.78	-0.174355	0.0079342	0.00308837
540	540	ATP7B	2.59	2.55	2.39	3.06	2.79	3.08	0.139547	0.32687	0.203359
9696	9696	CROCC	2.55	2.86	2.78	2.9	3.21	2.92	0.0322853	0.874094	0.760019
89781	89781	HPS4	20.21	19.36	20.92	12.62	13.18	13.49	-0.730626	3.14526e-36	1.229e-37
118980	118980	SFXN2	12.88	13.05	12.85	14.37	13.58	14.32	0.058674	0.618951	0.458556
64411	64411	ARAP3	0.01	0	0	0	0.01	0	-0.120352	0.976863	0.968621
51762	51762	RAB8B	4.89	4.84	4.2	5.15	4.5	5.72	0.0248477	0.892584	0.815518
56131	56131	PCDHB4	0.55	0.45	0.35	0.45	0.32	0.57	-0.140882	0.829183	0.70177
399473	399473	SPRED3	1.77	1.66	1.21	3.67	3.69	3.86	1.15368	9.12816e-15	1.06183e-15
387521	387521	PEDS1	2.81	2.73	2.55	3.82	3.68	4.22	0.418668	3.63674e-05	9.96693e-06
3150	3150	HMGN1	345.46	352.97	355.04	333.54	341.39	346.47	-0.152295	2.21905e-07	4.76232e-08
54511	54511	HMGCLL1	0.18	0.43	0.08	0.1	0.09	0.15	-0.362793	0.818484	0.686932
112267859	112267859	LOC112267859	0.06	0.09	0.2	0.17	0.12	0.18	0.465116	0.741852	0.596381
79188	79188	TMEM43	20.87	22.56	21.61	16.88	18.11	17.44	-0.431483	2.24963e-11	3.37862e-12
55297	55297	CCDC91	13.16	12.96	13.41	10.5	10.74	9.28	-0.489503	4.01375e-07	8.84728e-08
391002	391002	PRAMEF8	0.25	0.14	0.1	0.1	0.29	0	-0.633311	0.718408	0.570383
63875	63875	MRPL17	14.15	13.97	14.19	16.9	18.7	17.73	0.216888	0.0179542	0.00758043
23476	23476	BRD4	22.97	23.04	23.83	16.89	17.91	17.04	-0.546527	1.28614e-32	5.68841e-34
374900	374900	ZNF568	0.02	0.07	0	0	0.05	0.08	0.555698	0.816353	0.681588
10371	10371	SEMA3A	4.48	4.58	3.96	6.4	5.84	6.14	0.403184	2.1732e-06	5.17968e-07
80055	80055	PGAP1	5.98	5.95	5.26	6.55	5.76	5.96	-0.0306952	0.783493	0.64615
10486	10486	CAP2	33.72	32.81	32.14	50.22	47.73	50.04	0.471194	1.66855e-22	1.20297e-23
79735	79735	TBC1D17	15.87	15.47	17.97	14.59	15.39	16.73	-0.204824	0.0485239	0.0228719
64399	64399	HHIP	25.74	24.15	26.44	34.51	34.29	35.06	0.489066	3.34702e-38	1.19551e-39
56163	56163	RNF17	0.23	0.15	0.33	0.13	0.12	0.11	-1.10262	0.0184681	0.00781404
2203	2203	FBP1	0	0	0.06	0.06	0.37	0.19	3.09936	0.117468	0.0617403
3218	3218	HOXB8	41.05	41.88	44.82	43.57	47.42	43.73	-0.0524397	0.458108	0.308535
6229	6229	RPS24	3686.98	3802.33	3637.18	3584.33	3514.14	3678.94	-0.135094	1.73308e-08	3.31743e-09
57650	57650	CIP2A	34.36	31.81	31.29	34.39	33.33	32.08	-0.110553	0.0298275	0.0132781
10661	10661	KLF1	0.1	0.1	0.05	0	0	0.14	-0.861947	0.742211	0.596758
55209	55209	SETD5	50.26	53.08	51.28	33.98	34.32	34.86	-0.700864	2.405e-109	2.07551e-111
9702	9702	CEP57	55.13	56.49	54.19	33.63	32.52	32.27	-0.860541	7.52021e-84	9.19407e-86
84071	84071	ARMC2	0.55	0.72	0.83	0.67	0.86	1.24	0.256199	0.63305	0.471581
5506	5506	PPP1R3A	0.39	0.45	0.46	1	0.99	1	1.14888	0.000123096	3.6082e-05
26100	26100	WIPI2	15.74	16.14	15.51	11.11	11.57	12.01	-0.564353	7.63128e-19	6.81903e-20
196500	196500	PIANP	2.01	2.58	2.3	6.37	6.3	7.22	1.43032	6.18108e-20	5.13052e-21
199	199	AIF1	0	0	0.36	1.33	0.9	0	2.4694	0.193102	0.109339
8289	8289	ARID1A	25.75	24.19	25.83	17.25	17.72	17.8	-0.64697	5.27577e-58	1.09714e-59
23405	23405	DICER1	12.88	12.2	12.18	10.98	11.06	10.89	-0.291461	4.06237e-10	6.77062e-11
9371	9371	KIF3B	11.53	11.49	11.39	4.46	4.38	3.94	-1.54622	8.61275e-100	8.31028e-102
4430	4430	MYO1B	1.93	2.15	1.9	2.7	2.44	2.32	0.227631	0.200384	0.114195
286256	286256	LCN12	0.18	0.36	0.32	0.11	0.09	0.26	-1.07206	0.215454	0.124315
112812	112812	FDX2	12.04	16.15	15.99	18.68	16.63	17.48	0.142514	0.464711	0.314737
5376	5376	PMP22	0.67	0.45	0.44	0.75	0.84	0.66	0.422646	0.53108	0.373787
23670	23670	CEMIP2	60.34	61.17	57.79	73.71	70.48	69.14	0.133585	0.000196103	5.89507e-05
283869	283869	NPW	0.29	0	0.28	0.14	0.56	1	1.46366	0.364291	0.232403
116068	116068	LYSMD3	4.3	4.25	4.17	5.73	5.91	5.82	0.341822	0.00181248	0.000632402
440097	440097	DBX2	0.02	0	0	0	0	0	-1.08214	0.879455	0.790856
8615	8615	USO1	74.92	74.64	70.35	86	84.65	82.25	0.0843521	0.0297793	0.0132531
22902	22902	RUFY3	14.78	14.76	14.91	18.34	17.2	16.69	0.0626204	0.44308	0.29653
7278	7278	TUBA3C	0.26	0.16	0.05	0.1	0	0.21	-0.710064	0.70645	0.551772
4552	4552	MTRR	16.63	16.85	15.38	15.89	17.19	15.6	-0.117199	0.164522	0.0908784
29960	29960	MRM2	26.18	29.13	29.38	28.98	28.5	31.53	-0.0448391	0.706131	0.550125
80781	80781	COL18A1	3.21	3.01	3.39	3.58	3.72	3.41	0.035343	0.866898	0.746313
51374	51374	ATRAID	125.19	131.19	132.17	126.82	134.86	132.14	-0.105612	0.0473732	0.0222557
147323	147323	STARD6	0.12	0.27	0	0.12	0.23	0.34	0.362238	0.879455	0.781901
83637	83637	ZMIZ2	7.59	7.09	7.63	6.14	6.29	6.68	-0.333511	9.46952e-05	2.74165e-05
122525	122525	C14orf28	3.85	3.86	3.04	2.81	3.66	2.61	-0.313799	0.193138	0.109394
51478	51478	HSD17B7	14.07	13.83	14.27	16.96	19.81	19.04	0.284812	0.0188743	0.00800124
728841	728841	NBPF8	8.84	8.97	8.12	8.71	9.62	9.17	-0.0324256	0.745628	0.604043
990	990	CDC6	36.2	36.52	35.47	25.13	25.76	23.73	-0.637499	5.66341e-37	2.13489e-38
5539	5539	PPY	0	0	0	0.39	0.2	0.39	2.32233	0.500797	0.34671
8906	8906	AP1G2	31.91	33.97	36.28	33.61	37.15	35.81	-0.0393485	0.658394	0.496775
10325	10325	RRAGB	6.7	7.01	7.33	8.03	7.99	8.47	0.105797	0.56057	0.404251
7050	7050	TGIF1	65.33	63.54	60.66	55.41	56.2	55.82	-0.28858	8.31937e-09	1.54013e-09
80149	80149	ZC3H12A	0.47	0.27	0.52	0.66	0.73	0.65	0.580489	0.250914	0.148693
9520	9520	NPEPPS	61.45	59.95	61.35	64.99	64.05	64.36	-0.0400748	0.335111	0.209188
2155	2155	F7	0.09	0	0.02	0.05	0.06	0.04	0.363591	0.879455	0.781056
55920	55920	RCC2	83.99	84.62	83.25	75.71	74.25	73.93	-0.290272	2.54602e-20	2.06447e-21
57120	57120	GOPC	24.37	25.01	24.21	25.82	24.23	24.32	-0.102551	0.0635876	0.0308677
8941	8941	CDK5R2	0.03	0	0	0.06	0.14	0.06	2.94738	0.144789	0.0784166
55164	55164	SHQ1	10.63	8.61	8.74	18.17	16.97	16.84	0.779465	7.00656e-18	6.67231e-19
50	50	ACO2	80.88	75.9	80.07	58.15	57.88	56.39	-0.57469	2.49216e-44	7.34834e-46
3376	3376	IARS1	161.69	159.82	157.47	110.85	108.49	107.65	-0.665523	2.51288e-140	1.35539e-142
23309	23309	SIN3B	8.68	9.45	9.52	8.25	8.51	9.07	-0.20607	0.0119131	0.00482352
27132	27132	CPNE7	25.48	27.23	27.55	23.85	25.48	26.4	-0.202301	0.00362644	0.00132835
221504	221504	ZBTB9	9.35	9.73	10.18	16.11	17.91	18.3	0.720673	7.3088e-17	7.33684e-18
56521	56521	DNAJC12	2.02	3.23	2.64	4.09	3.68	3.33	0.533614	0.118158	0.0621593
112268052	112268052	LOC112268052	1.73	1.86	2.11	2.22	1.83	2.54	0.097085	0.876388	0.76252
403313	403313	PLPP6	4	3.37	3.93	4.62	4.3	4.81	0.165736	0.355109	0.225417
55833	55833	UBAP2	15.92	15.42	16.62	17	18.04	17.35	0.0166906	0.879455	0.79038
9486	9486	CHST10	6.68	7.05	6.19	5.49	5.53	5.7	-0.395944	0.00161728	0.000559545
60312	60312	AFAP1	0.41	0.31	0.28	1.17	1	1.06	1.82655	5.60751e-15	6.42885e-16
146429	146429	SLC22A31	0.55	0.45	0.24	0.47	0.53	0.56	0.0675874	0.928738	0.882442
400916	400916	CHCHD10	146.56	142.18	158.07	102.64	109.5	95.81	-0.649919	3.55215e-17	3.49567e-18
441519	441519	CT45A3	0.12	0.12	0.11	0	0	0	-2.56303	0.4315	0.287064
6015	6015	RING1	29.72	30.55	32.68	33.45	35.83	36.49	0.0696545	0.461607	0.311721
115361	115361	GBP4	0.04	0.04	0.06	0.16	0.13	0.08	1.30969	0.101939	0.0524481
81551	81551	STMN4	0	0	0	0.04	0	0	0.841416	0.892584	0.83663
55234	55234	SMU1	39.19	40.22	38.25	39.83	37.7	35.11	-0.156907	0.00234023	0.000831831
9326	9326	ZNHIT3	41.76	50.44	45.84	48.22	47.36	46.69	-0.0635412	0.62067	0.460611
9949	9949	AMMECR1	5	4.76	4.82	4.7	4.57	4.98	-0.146351	0.193343	0.109557
55049	55049	REX1BD	29.04	29.08	33.55	31.93	31.75	32.33	-0.10982	0.472789	0.321823
57626	57626	KLHL1	0.18	0.2	0.09	0.18	0.13	0.18	0.00953348	0.991242	0.98851
9329	9329	GTF3C4	13.05	12.74	12.65	18.04	17.01	15.82	0.293596	2.33943e-08	4.54119e-09
10548	10548	TM9SF1	30.89	31.95	28.04	29.1	26.93	28.97	-0.215299	0.00316267	0.00114634
401397	401397	SMIM30	47.24	48.03	52.24	94.29	95.2	98.4	0.842397	4.2594e-35	1.73072e-36
116986	116986	AGAP2	1.7	2.06	1.81	3.79	3.82	3.74	0.950432	2.72836e-13	3.54494e-14
22846	22846	VASH1	3.13	3.16	3.1	3.64	4.06	3.88	0.2035	0.109091	0.0567517
23673	23673	STX12	13.71	13.45	12.39	17.5	18.16	18.58	0.338701	8.84449e-06	2.25591e-06
80162	80162	PGGHG	19.21	22.35	22.47	21.85	26.06	25.38	0.0849812	0.570754	0.414541
1833	1833	EPYC	0.24	0.12	0.32	0.36	0.34	0.12	0.103982	0.94589	0.905415
9245	9245	GCNT3	0	0.01	0	0.03	0.03	0.03	2.36055	0.316255	0.1952
254048	254048	UBN2	4.18	3.95	3.94	3.75	3.8	3.83	-0.205092	0.00230044	0.00081686
83640	83640	RAMAC	34.61	37.14	31.41	47.14	51.09	51.61	0.422735	6.10702e-09	1.11592e-09
7516	7516	XRCC2	7.75	7.25	7.95	6.69	7.96	7.5	-0.168994	0.0849693	0.0428513
214	214	ALCAM	13.88	13	13	14.71	13.86	13.77	-0.0155686	0.888356	0.801097
102723502	102723502	LOC102723502	0.09	0.06	0.02	0.27	0.02	0.14	1.0467	0.415274	0.272768
7077	7077	TIMP2	2.64	2.53	2.68	3.3	3.21	3.17	0.18585	0.308766	0.189838
9853	9853	RUSC2	9.98	10.45	10.93	10.39	12.25	10.88	0.00396386	0.976863	0.95755
1397	1397	CRIP2	16.89	16.21	18.03	39.12	36.94	35.98	1.0051	7.04601e-24	4.69142e-25
10406	10406	WFDC2	0	0	0	0.25	0	0.25	1.73436	0.718408	0.570688
399939	399939	TRIM49D1	14.82	13.74	14.37	8.56	8.54	9.35	-0.81564	5.3973e-12	7.734e-13
5928	5928	RBBP4	37.21	37.61	36.58	37.41	37.67	37.46	-0.1029	0.00214213	0.000756281
5648	5648	MASP1	0	0.03	0	0	0	0	-1.97848	0.693725	0.536071
254187	254187	TSGA10IP	0.03	0	0	0	0	0	-1.08214	0.879455	0.790856
66035	66035	SLC2A11	2.72	2.97	2.96	3.31	3.12	3.53	0.0805642	0.741852	0.595687
200030	200030	NBPF11	10.6	11.37	11.02	9.77	8.72	9.4	-0.417938	3.5876e-08	7.07156e-09
129880	129880	BBS5	8.49	8.15	9.15	9.1	8.09	9.08	-0.0914483	0.481188	0.328804
9683	9683	N4BP1	9.68	9.68	9.39	9.81	10.22	10.41	-0.0352722	0.692734	0.532916
4796	4796	TONSL	11.83	12.97	13.69	9.36	9.7	10.81	-0.435344	8.75745e-07	2.00016e-07
5930	5930	RBBP6	15.68	17	16	19.51	18.36	19.13	0.0794351	0.188932	0.106525
203523	203523	ZNF449	4.77	4.85	5.01	2.95	3.2	3.65	-0.7709	5.28571e-09	9.59828e-10
8260	8260	NAA10	75.02	75.33	81.98	79.83	80.99	83.3	-0.045057	0.519845	0.363458
254158	254158	CXorf58	0.06	0	0.12	0.12	0	0.23	0.293717	0.91412	0.864102
78995	78995	HROB	8.67	8.35	7.9	6.6	6.3	6.18	-0.514136	1.48902e-05	3.89701e-06
6555	6555	SLC10A2	0.04	0.02	0	0.02	0.02	0	-0.706435	0.846828	0.723199
408	408	ARRB1	1.74	1.79	1.95	4.28	4.23	4.34	1.1127	6.88913e-27	3.92225e-28
8795	8795	TNFRSF10B	72.52	69.22	70.9	79.52	77.3	82.53	0.0538618	0.190375	0.107487
80274	80274	SCUBE1	0.03	0.01	0.01	0.05	0.07	0.03	1.40306	0.184049	0.103242
3276	3276	PRMT1	266.39	266.16	272.48	198	212.51	207.82	-0.499919	4.02714e-43	1.2357e-44
203569	203569	PAGE2	0	0.3	0	0	0	0	-1.08214	0.879455	0.790856
79173	79173	BRME1	0.69	0.99	0.82	0.94	0.96	0.96	0.230276	0.637915	0.475856
51058	51058	ZNF691	8.89	8.9	7.74	7.03	9	7.99	-0.154742	0.35086	0.221971
23007	23007	PLCH1	10.66	11.14	10.35	10.69	9.38	9.42	-0.240977	0.000582979	0.000188212
23091	23091	ZC3H13	19.16	19.39	19.28	18.36	17.67	16.55	-0.251891	1.07691e-07	2.24534e-08
399694	399694	SHC4	0.32	0.11	0.19	0.65	0.66	0.57	1.64475	0.00036945	0.000115777
64785	64785	GINS3	6.69	7.4	7.2	5.96	6.23	7.33	-0.245358	0.110968	0.0578527
22889	22889	KHDC4	34.5	37.82	36.19	37.63	40.89	39.08	-0.000861758	0.989701	0.986438
9903	9903	KLHL21	8.04	7.87	8.83	10.12	9.98	9.53	0.146864	0.102665	0.0528769
54885	54885	TBC1D8B	1.76	1.73	1.78	2.27	2.38	1.96	0.267948	0.140325	0.0756035
203197	203197	TMEM268	7.1	7.2	6.82	3.18	2.88	3	-1.33611	3.53949e-38	1.26638e-39
9693	9693	RAPGEF2	9.43	9.56	9.67	13.2	12.16	12.11	0.270383	6.50959e-06	1.64086e-06
401498	401498	TMEM215	0.01	0	0.01	0	0	0	-1.97788	0.664865	0.505327
84321	84321	THOC3	66.63	69.93	69.83	66.17	68.39	70.42	-0.125683	0.0282901	0.0125268
9883	9883	POM121	32.12	33.49	33.65	24.82	25.8	25.25	-0.49851	3.801e-37	1.41234e-38
100130274	100130274	CCDC166	0	0	0.06	0	0	0	-1.08214	0.879455	0.790856
1356	1356	CP	0.04	0.07	0.11	0.11	0.05	0.02	-0.359071	0.829181	0.701509
162681	162681	C18orf54	4.66	4.47	4.74	4.85	5.51	4.96	3.15522e-07	0.999997	0.999997
120	120	ADD3	14.84	14.84	14.09	14.61	14.6	14.73	-0.108228	0.130365	0.0695185
26504	26504	CNNM4	4.2	4.5	4.52	8.41	8.01	7.81	0.698113	3.04639e-12	4.26853e-13
1830	1830	DSG3	2.12	1.82	1.87	2.12	1.92	2.17	-0.0188029	0.936524	0.892737
130574	130574	LYPD6	0.59	0.44	0.57	1.03	1.29	1.2	1.03104	0.000288149	8.89867e-05
124783	124783	SPATA32	0	0	0	0.13	0	0	1.73669	0.742478	0.59864
92126	92126	DSEL	0.17	0.17	0.19	0.3	0.3	0.32	0.679008	0.0532438	0.0254125
10102	10102	TSFM	29.88	29.91	30.62	30.42	30.23	27.31	-0.14724	0.0779358	0.0388838
64388	64388	GREM2	0	0	0	0	0	0.02	0.841416	0.892584	0.83663
6169	6169	RPL38	371.4	354.07	380.05	403.11	444.93	366.37	0.0210918	0.892584	0.825092
961	961	CD47	17.02	15.83	15.79	20.26	20.69	20.2	0.213965	9.54033e-05	2.7633e-05
57140	57140	RNPEPL1	2.28	2.75	2.55	2.11	2.12	2.55	-0.278009	0.0666575	0.0325458
9921	9921	RNF10	42.37	42.7	43.55	38.23	38.41	37.6	-0.28221	3.24051e-11	4.93475e-12
729020	729020	RPEL1	0.51	0.65	0.54	0.41	0.51	0.48	-0.406468	0.527867	0.370766
9581	9581	PREPL	31.69	31.17	30.42	41.76	38.37	39.56	0.238776	2.33586e-08	4.53286e-09
11224	11224	RPL35	1939.15	1944.37	1972.79	1960.89	2025.57	2013.29	-0.0746286	0.110968	0.0578448
11339	11339	OIP5	9.43	12.57	10.99	10.79	11.21	12.37	-0.0507855	0.854273	0.731964
79898	79898	ZNF613	2.27	2.44	2.69	2.34	2.66	2.43	-0.0877478	0.761966	0.6215
3770	3770	KCNJ14	0.11	0.16	0.24	0.57	0.63	0.66	1.76382	9.73613e-05	2.82293e-05
51573	51573	GDE1	37.68	37.54	36.71	51.31	51.1	51.72	0.344348	3.93735e-14	4.80666e-15
10990	10990	LILRB5	0.05	0.05	0.05	0.11	0.17	0.34	2.04839	0.047487	0.0223205
26512	26512	INTS6	15.49	15.13	15.27	19.24	17.92	19.91	0.241313	6.30078e-06	1.5852e-06
3274	3274	HRH2	0	0.03	0	0	0	0	-1.08214	0.879455	0.790856
55735	55735	DNAJC11	42.74	45.26	43.35	40.77	39.67	39.27	-0.250997	7.07219e-08	1.44148e-08
9789	9789	SPCS2	53.66	53.28	55.06	44.32	45.37	45.77	-0.375151	8.42628e-17	8.48385e-18
81831	81831	NETO2	22.27	24.98	22.39	20.75	21.48	20	-0.29769	7.80162e-07	1.77016e-07
29944	29944	PNMA3	0.48	0.42	0.68	1.17	0.92	1.12	0.921575	0.00358331	0.00131083
101060341	101060341	LOC101060341	45.24	44.31	46.76	35.67	33.89	35.88	-0.479472	3.43222e-15	3.86089e-16
8729	8729	GBF1	18.71	17.53	18.3	14.22	13.7	14.56	-0.450655	3.91975e-18	3.66464e-19
1427	1427	CRYGS	0.71	0.96	0.46	0.47	0.47	0.94	-0.29175	0.828137	0.698899
9277	9277	WDR46	49.31	46.44	45.8	49.66	52.16	50.69	-0.00702379	0.936548	0.892835
51131	51131	PHF11	5.25	4.02	4.78	4.5	3.92	4.95	-0.189637	0.519458	0.363116
161582	161582	DNAAF4	3.09	2.56	2.49	4.1	3.88	3.94	0.432485	0.0531435	0.0253551
346157	346157	ZNF391	3.85	3.82	3.73	3.52	3.76	3.75	-0.176391	0.236552	0.138719
55153	55153	SDAD1	42.09	43.52	40.38	35.33	35.8	35.56	-0.361091	1.268e-13	1.60419e-14
647310	647310	TEX22	0.71	0.47	0.67	0.66	0.74	0.96	0.216931	0.694788	0.537059
9028	9028	RHBDL1	1.93	1.9	2.46	2.84	3.83	3.21	0.528274	0.0719238	0.0354274
11080	11080	DNAJB4	14.2	14.52	13.17	27.03	23.71	25.76	0.74605	4.71225e-25	2.97375e-26
139599	139599	MAGEE2	0	0	0	0.03	0	0	0.841416	0.892584	0.83663
25823	25823	TPSG1	0	0	0	0	0.04	0	0.841416	0.892584	0.83663
3475	3475	IFRD1	48.95	50.65	50.55	20.68	22.11	22.47	-1.31934	4.48197e-162	1.69222e-164
64750	64750	SMURF2	10.97	11.56	10.78	12.5	11.71	12.2	0.00134518	0.986305	0.981576
57661	57661	PHRF1	11.51	11.19	11.95	10.76	11.71	10.75	-0.178543	0.0101205	0.00403599
79832	79832	QSER1	16.66	16.94	16.28	17.86	17.39	17.54	-0.0299422	0.601322	0.442
63877	63877	FAM204A	5.5	5.38	5.71	4.82	4.8	5	-0.261097	0.00130302	0.000442773
342346	342346	C16orf96	0.29	0.22	0.27	0.46	0.41	0.55	0.639283	0.1799	0.100616
4061	4061	LY6E	47.12	49.57	46.72	40.27	43.11	44.3	-0.283218	0.000533775	0.00017132
9217	9217	VAPB	11.58	11.68	11.56	13.17	12.97	13.01	0.051617	0.426632	0.282938
23160	23160	WDR43	105.99	105.93	104.97	83.85	83.79	84.59	-0.446455	1.02444e-50	2.59089e-52
2936	2936	GSR	47.01	47.58	45.69	66.3	63.63	64.19	0.351513	3.32932e-17	3.26827e-18
9891	9891	NUAK1	0	0.01	0.03	0.08	0.01	0.06	1.58064	0.314316	0.193645
389812	389812	LCN15	0.41	0.42	0.27	0.68	0.33	0.41	0.200546	0.898702	0.844627
168451	168451	THAP5	15.64	17.23	16.11	15.68	13.99	15.86	-0.222828	0.00397725	0.001469
132228	132228	LSMEM2	0	0.06	0.06	0.32	0.3	0.24	2.33958	0.184472	0.103546
11320	11320	MGAT4A	0.03	0.08	0.03	0.09	0.03	0.09	0.434495	0.702855	0.54578
129685	129685	TAF8	7.24	6.89	7.03	7.67	9.28	9.7	-0.0856949	0.510151	0.355204
56252	56252	YLPM1	13.11	12.91	12.72	14.57	14.36	15.29	0.0739878	0.259013	0.154328
80863	80863	PRRT1	5.17	5.39	5.24	8.09	7.65	7.61	0.497799	0.00120435	0.000407152
6588	6588	SLN	0	0	0	0	0.15	0.15	1.73769	0.718408	0.569541
25843	25843	MOB4	25.74	27.13	25.36	31.63	31.03	31.31	0.148023	0.00560757	0.00212588
79770	79770	TXNDC15	13.82	13.61	13.57	15.38	17.07	15.71	0.109172	0.224604	0.130442
7728	7728	ZNF175	3.99	3.65	4.3	3.22	3.18	3.31	-0.266617	0.0439685	0.0205007
25803	25803	SPDEF	0	0.04	0.04	0.08	0.12	0.08	1.68899	0.4315	0.287098
222484	222484	LNX2	4.84	5.39	5.77	5.4	4.87	5.46	-0.147482	0.227737	0.132662
286006	286006	LSMEM1	0.7	0.8	1.11	0.78	0.35	0.83	-0.183248	0.693725	0.535982
114335	114335	CGB1	0	0	0.19	0.12	0.18	0	0.777873	0.874094	0.758461
5810	5810	RAD1	7.87	8.24	7.52	8.71	8.61	9.37	0.0578652	0.617811	0.457045
6428	6428	SRSF3	121.13	122.04	121.92	135.54	134.54	130.38	0.0160743	0.703943	0.547131
8346	8346	H2BC10	0	0	0	0	0	0.36	0.841416	0.892584	0.83663
23017	23017	FAIM2	0	0.01	0	0	0	0	-1.08214	0.879455	0.790856
2651	2651	GCNT2	15.2	13.89	14.26	14.04	12.99	13.88	-0.201775	0.0039117	0.00144245
23617	23617	TSSK2	0	0	0.05	0	0.07	0.44	3.7324	0.471468	0.320726
221491	221491	SMIM29	8.06	8.29	8.22	10.19	9.65	10.24	0.16563	0.557673	0.401527
5424	5424	POLD1	33.17	30.77	32.91	21.35	22.84	23.18	-0.640755	1.57202e-31	7.28257e-33
116238	116238	TLCD1	22.44	23.92	25.82	35.36	37.75	38.14	0.516646	5.05089e-07	1.12514e-07
220963	220963	SLC16A9	1.02	0.76	0.58	1.29	1.53	1.26	0.618344	0.0320867	0.0143915
26056	26056	RAB11FIP5	3.57	3.69	3.68	2.7	2.76	2.9	-0.574781	2.38386e-06	5.7032e-07
101928601	101928601	MEI4	0.16	0.2	0.13	0.28	0.23	0.3	0.537781	0.364878	0.233039
23087	23087	TRIM35	3.65	3.61	3.77	4.31	3.75	4.01	0.0113767	0.958191	0.92253
93953	93953	GCNA	0.6	0.51	0.43	0.45	0.38	0.43	-0.397969	0.481749	0.329279
64236	64236	PDLIM2	7.03	8.2	7.45	11.17	12.57	11.01	0.524107	0.000281352	8.66347e-05
8775	8775	NAPA	34.19	34.69	36.12	38.9	37.09	38.43	0.00859611	0.938192	0.895371
6668	6668	SP2	7.03	7.4	7.42	6.13	6.37	6.69	-0.295792	0.00785439	0.00305402
7991	7991	TUSC3	28.47	29.62	28.15	37.78	35.31	35.97	0.258971	1.13936e-07	2.38238e-08
9120	9120	SLC16A6	0.6	0.79	0.66	1.4	1.26	1.25	0.820031	0.00297792	0.00107527
2886	2886	GRB7	0.16	0.04	0.22	0.18	0.25	0.25	0.427897	0.740776	0.593562
144132	144132	DNHD1	1.76	1.73	1.63	2.5	2.43	2.43	0.498652	1.67408e-07	3.55062e-08
5650	5650	KLK7	0	0	0.04	0	0	0	-1.08214	0.879455	0.790856
6773	6773	STAT2	10.4	11.94	11.41	15.61	16.34	17.25	0.426711	4.64804e-10	7.78294e-11
22994	22994	CEP131	4.48	4.58	4.87	4.41	4.32	3.9	-0.261844	0.0549118	0.0262778
126731	126731	CCSAP	9.85	9.94	9.51	11.74	11.42	11.08	0.110463	0.154831	0.0848112
283461	283461	C12orf40	0	0	0	0.05	0	0	0.841416	0.892584	0.83663
4239	4239	MFAP4	0.12	0	0.12	0.12	0.04	0.08	-0.121037	0.960676	0.925516
157	157	GRK3	6.13	5.52	5.5	5.45	5.38	5.11	-0.0693682	0.493222	0.339396
8747	8747	ADAM21	0.08	0.16	0.08	0.45	0.42	0.61	2.1014	0.00185279	0.000647689
10454	10454	TAB1	9.44	10.25	10.95	10.26	10.57	9.59	-0.144634	0.174625	0.0972652
259217	259217	HSPA12A	0.01	0	0	0.01	0.01	0	0.77787	0.874094	0.758232
9969	9969	MED13	18.92	18.14	17.16	17.01	15.97	16.52	-0.245431	7.48255e-08	1.53185e-08
54490	54490	UGT2B28	0	0	0	0	0	0.06	0.841416	0.892584	0.83663
5310	5310	PKD1	38.44	39.86	44.35	17.58	19.66	19.16	-1.28313	3.37883e-63	6.29759e-65
400954	400954	EML6	8.64	8.86	8.51	6.89	7.49	7.43	-0.349888	5.20106e-08	1.04389e-08
55520	55520	ELAC1	4.45	4.3	4.77	3.54	4.02	3.62	-0.3915	0.031739	0.0142184
101928268	101928268	LOC101928268	0	0	0	0.09	0	0.09	1.73436	0.718408	0.570688
91433	91433	RCCD1	3.81	4.37	4.12	4.86	5.32	5.82	0.268287	0.0974507	0.0498817
26135	26135	SERBP1	127.42	124.53	125.99	116.27	115.72	114.75	-0.241475	6.33286e-25	4.00406e-26
9031	9031	BAZ1B	58.58	58.51	57.95	47.4	47.05	47.39	-0.424552	1.5549e-48	4.10949e-50
127343	127343	DMBX1	0.03	0.01	0	0	0	0	-2.56664	0.463915	0.313698
51324	51324	SPG21	97.27	103.3	97.92	117.66	117.48	124.09	0.158785	0.000219305	6.64644e-05
2005	2005	ELK4	10.85	11.32	11.04	10.95	10.46	10.31	-0.180024	0.000579692	0.000187012
64499	64499	TPSB2	0	0.15	0.07	0	0.07	0	-1.59979	0.640345	0.478666
2960	2960	GTF2E1	15.17	14.84	13.97	15.36	15.27	14.49	-0.0801223	0.416339	0.273727
145942	145942	TMCO5A	0.03	0	0	0	0	0	-1.98348	0.692764	0.534374
27034	27034	ACAD8	11.44	12.16	13.15	16.71	15.98	16.69	0.257584	0.00518534	0.00195002
54584	54584	GNB1L	0.77	0.63	0.66	1.04	1.16	1.28	0.633967	0.00245266	0.000875321
57128	57128	LYRM4	26.17	28.57	26.55	23.31	25.42	23.27	-0.320647	0.000460385	0.000146205
53822	53822	FXYD7	0	0	0	0.47	0.16	0.16	3.05905	0.242231	0.142615
79675	79675	FASTKD1	19.64	20.26	19.3	25.61	24.73	25.47	0.11889	0.0938679	0.0478228
6182	6182	MRPL12	176.35	180.58	177.63	184.09	172.8	188.92	-0.0849088	0.102834	0.0529763
26521	26521	TIMM8B	48.59	50.29	52.46	100.71	101.43	101.39	0.891242	2.29932e-28	1.2209e-29
81569	81569	ACTL8	0.98	0.78	0.93	0.85	0.94	0.97	-0.0773612	0.892584	0.836184
79955	79955	PDZD7	2.85	3.06	3.37	3.63	3.47	3.75	0.323265	0.0464098	0.021753
57582	57582	KCNT1	0.03	0	0.01	0.01	0.02	0.04	0.613804	0.828049	0.698667
54979	54979	PLAAT2	0	0	0	0	0.15	0	0.841416	0.892584	0.83663
1944	1944	EFNA3	2.02	2.03	2.91	2.66	2.59	3.22	0.165507	0.644592	0.483067
196441	196441	ZFC3H1	10.61	10.74	9.88	17.02	15.96	15.8	0.526093	2.06548e-21	1.56217e-22
10055	10055	SAE1	145.46	149.45	152.14	139.69	141.22	139.91	-0.203706	6.89451e-11	1.08215e-11
115939	115939	TSR3	28.24	29.18	29.88	33.34	31.32	32.04	0.0329814	0.829181	0.701521
64579	64579	NDST4	1.09	1.19	0.8	1.53	1.43	1.68	0.482913	0.0244779	0.0106708
286827	286827	TRIM59	0.12	0.22	0.18	0.14	0.21	0.23	0.0218401	0.976874	0.96897
57343	57343	ZNF304	3.26	3.27	3.05	2.91	3.28	3.03	-0.170693	0.279636	0.168962
9126	9126	SMC3	59.39	58.19	55.2	49.83	48.32	47.13	-0.367498	2.53705e-23	1.74854e-24
6885	6885	MAP3K7	31.75	32.11	29.95	29.43	27.34	27.62	-0.169107	0.00109789	0.000368332
5195	5195	PEX14	26.76	26.77	27.8	18.65	21.21	19.94	-0.545231	2.98363e-12	4.17701e-13
129684	129684	CNTNAP5	0	0	0.01	0	0	0	-1.08214	0.879455	0.790856
30846	30846	EHD2	0.62	0.87	0.73	1.23	0.72	0.85	0.213951	0.619726	0.459634
339175	339175	METTL2A	25.36	23.4	24.15	17.1	16.6	17.11	-0.544569	1.41266e-16	1.44686e-17
284402	284402	SCGB2B2	0.21	0.24	0.18	0.36	0.23	0.34	0.449174	0.324015	0.201205
23109	23109	DDN	3.82	3.41	3.5	4.83	5.02	4.95	0.340301	0.00876309	0.00344726
3615	3615	IMPDH2	194.88	191.16	200.43	184.59	182.67	184.23	-0.208468	1.06609e-09	1.83943e-10
207	207	AKT1	36.8	40.49	41.24	56.58	59.39	58.92	0.440214	2.56574e-19	2.20962e-20
64921	64921	CASD1	16.6	14.97	14.77	15.07	14.91	14.5	-0.163436	0.0299687	0.0133571
1939	1939	EIF2D	58.2	61.88	62.87	55.21	52.43	55.2	-0.281571	9.59229e-08	1.98905e-08
250	250	ALPP	0.1	0.15	0.19	0.03	0	0	-4.10285	0.011895	0.00481404
84133	84133	ZNRF3	3.87	3.74	3.88	3.47	3.93	4.14	-0.116711	0.342716	0.215113
126549	126549	ANKLE1	5.36	5.51	5.76	7.53	9.3	9.22	0.523351	1.07592e-05	2.77264e-06
23303	23303	KIF13B	0.46	0.46	0.54	0.75	0.94	0.88	0.683217	0.00125578	0.000425819
2938	2938	GSTA1	0	0	0	0.07	0.07	0	1.74004	0.718408	0.568728
50489	50489	CD207	0.69	0.36	0.53	0.29	0.4	0.46	-0.641217	0.428447	0.284373
387723	387723	C10orf143	1.65	0.6	0.8	1.64	1.36	1.15	0.372118	0.664865	0.505869
285440	285440	CYP4V2	2.02	2.13	2.18	4.01	3.5	3.89	0.725367	1.01472e-07	2.10836e-08
80820	80820	EEPD1	0.54	0.34	0.44	0.91	0.87	0.87	1.02658	0.000598663	0.000193599
64782	64782	AEN	41.56	41.79	42.46	38.69	41.05	39.01	-0.196863	4.91571e-05	1.36901e-05
1486	1486	CTBS	1.6	1.49	1.41	1.9	2.25	2.19	0.375341	0.0143421	0.00590756
1843	1843	DUSP1	2.34	2.13	1.96	3.59	2.62	2.84	0.379845	0.15411	0.0843604
137886	137886	UBXN2B	9.72	9.36	8.9	9.15	8.54	7.73	-0.303033	0.000633414	0.00020552
94097	94097	SFXN5	0.65	0.68	0.87	1.91	1.74	2.06	1.27103	2.17575e-08	4.21171e-09
90990	90990	KIFC2	6.37	7.84	7.46	8.82	11.34	9.91	0.36377	0.00140634	0.000481168
1345	1345	COX6C	214.8	199.69	224.55	287.46	281.83	278.73	0.287712	1.06498e-06	2.45191e-07
107987432	107987432	LOC107987432	0.13	0.09	0.11	0.16	0.18	0.17	0.656801	0.670137	0.51182
11143	11143	KAT7	57.89	57.23	54.94	39.91	39.48	40.1	-0.640217	2.37251e-51	5.82962e-53
1491	1491	CTH	20.97	20.86	20.08	9.64	9.36	9	-1.23877	2.52475e-46	7.06616e-48
5108	5108	PCM1	42.81	42.96	42.11	42	41.23	40.42	-0.166626	1.70116e-07	3.61418e-08
7326	7326	UBE2G1	42.13	42.7	41.25	48.55	47.05	46.94	0.0597617	0.201825	0.115185
5867	5867	RAB4A	33.8	31.99	33.06	34	32.34	32.56	-0.116663	0.0471143	0.0221256
9831	9831	ZNF623	7.79	8.08	8.07	7.76	8.4	7.47	-0.163106	0.106673	0.0552798
973	973	CD79A	0.19	0.28	0.18	0.39	0.58	0.34	1.07317	0.390912	0.253837
124491	124491	TMEM170A	10.47	10.54	10.05	6.37	6.92	7.1	-0.729577	8.06955e-22	5.98711e-23
6557	6557	SLC12A1	0	0.01	0.03	0	0.01	0.03	-0.118758	0.974768	0.948363
79752	79752	ZFAND1	51.03	47.76	43.51	33.16	32.01	33.33	-0.635858	1.72296e-26	1.00367e-27
3732	3732	CD82	0.81	0.66	0.42	1.07	1.47	1.83	1.11183	0.00393353	0.00145121
135114	135114	HINT3	15.72	14.26	15.24	11.54	11.71	10.95	-0.520538	1.56437e-11	2.32133e-12
2744	2744	GLS	30.42	30.21	30.17	39.59	38.21	38.95	0.243981	5.01296e-09	9.08197e-10
644974	644974	ALG1L2	0.16	0	0.16	0	0.16	0	-1.01611	0.818056	0.685459
23049	23049	SMG1	17.7	17.41	16.28	15.17	14.82	14.72	-0.345438	3.43364e-19	2.98175e-20
403314	403314	APOBEC4	0.03	0	0	0	0.08	0.03	1.77853	0.560533	0.404191
339804	339804	C2orf74	0	0.3	0.31	0.35	0.15	0.3	0.144182	0.952984	0.914832
54414	54414	SIAE	4.41	4.48	4.4	4.23	4.11	4.54	-0.164588	0.152381	0.083186
399697	399697	CTXN2	0	0	0	0.03	0	0.2	1.73436	0.718408	0.570688
25923	25923	ATL3	6.96	6.72	6.87	6.95	6.8	6.28	-0.154715	0.0559397	0.0268535
10622	10622	POLR3G	9.52	9.98	9.83	25.48	24.42	23.59	1.20792	4.70287e-68	7.80712e-70
133746	133746	JMY	6.25	5.59	5.83	4.82	4.43	4.41	-0.484675	7.91963e-11	1.2459e-11
64755	64755	RUSF1	27.56	28.07	28.08	20.66	21.53	22.6	-0.487714	1.92008e-15	2.12422e-16
653619	653619	PRAMEF15	0.23	0.52	0.22	0	0.04	0.08	-3.64397	0.0101151	0.00403308
6176	6176	RPLP1	1009.42	988.2	1033.51	1058.75	1115.16	1077.58	-0.0138983	0.757193	0.616065
56950	56950	SMYD2	26.47	27.76	27.6	29.31	30.15	32.7	0.0548716	0.605806	0.446058
283971	283971	CLEC18C	0	0	0	0	0	0.07	0.841416	0.892584	0.83663
389792	389792	IER5L	5.39	5.76	6.01	6.67	7.81	6.51	0.173957	0.24658	0.145723
84315	84315	MON1A	7.3	8.2	8.86	4.49	5.17	4.45	-0.899067	1.77216e-09	3.09698e-10
54734	54734	RAB39A	4.51	3.53	4.27	4.43	4.69	4.34	0.012178	0.973179	0.944309
90589	90589	ZNF625	0.85	0.94	1.51	1.51	1.56	1.3	0.286005	0.563416	0.407485
55111	55111	PLEKHJ1	45.31	46.09	47.48	45.12	48.04	50.86	-0.0678487	0.485841	0.332792
5037	5037	PEBP1	126.22	121.24	132.01	126.71	132.85	128.11	-0.0853399	0.104591	0.0540443
3938	3938	LCT	0	0.02	0.01	0	0	0	-2.56142	0.465325	0.315404
26168	26168	SENP3	52.85	53.8	55.16	57.53	57.96	61.48	0.0120765	0.879455	0.781471
26085	26085	KLK13	0	0	0	0	0	0.12	1.73175	0.742478	0.600265
378807	378807	CATSPER4	0	0.04	0	0.08	0	0	0.775005	0.879455	0.77216
9784	9784	SNX17	80.28	84.41	83.42	91.87	99.04	98.5	0.138887	0.00110608	0.000371211
51409	51409	HEMK1	2.59	3.11	2.77	2.58	2.52	3.02	0.105257	0.49517	0.341034
4597	4597	MVD	12.31	13.67	13.05	11.27	12	10.7	-0.319477	0.00660053	0.00253206
54987	54987	CZIB	28.28	28.81	28.68	28.68	31.28	27.52	-0.084646	0.533116	0.377903
4756	4756	NEO1	14.2	13.71	14	13.11	12.36	12.28	-0.268423	4.03771e-07	8.9025e-08
134430	134430	WDR36	16.74	16.48	15.79	15.38	14.25	14.41	-0.271974	4.26658e-07	9.43272e-08
4209	4209	MEF2D	18.67	18.71	18.84	20.67	21.23	21.02	0.0494912	0.399627	0.260527
285195	285195	SLC9A9	0.47	0.3	0.41	0.53	1	0.74	0.829547	0.049602	0.0234276
2029	2029	ENSA	210.41	196.56	201.3	181.33	178.33	175.17	-0.17184	3.72441e-06	9.13357e-07
1410	1410	CRYAB	0.26	0.27	0.13	1.57	1.12	2.44	3.96575	0.000183244	5.48986e-05
100289255	100289255	TMEM238L	0	0	0	0	0.1	0.05	2.32456	0.531342	0.374769
25771	25771	TBC1D22A	9.56	9.83	10.52	8.7	8.22	7.76	-0.184434	0.129483	0.068986
23071	23071	ERP44	21.8	21.72	21.12	16.95	18.25	17.37	-0.4156	2.96276e-15	3.31681e-16
11126	11126	CD160	0.29	0.33	0.35	0.55	0.25	0.62	0.330938	0.760765	0.620156
10072	10072	DPP3	29.04	27.94	29.64	27.98	28.93	28.24	-0.140691	0.0299567	0.01335
6331	6331	SCN5A	0.01	0.02	0	0.04	0.05	0.03	2.20145	0.128613	0.0684381
4050	4050	LTB	1.14	1.52	1.49	6.74	7.77	8.77	2.38922	1.64173e-11	2.44007e-12
157922	157922	CAMSAP1	11.6	10.65	11.47	12.43	11.81	12.24	-0.00547762	0.954664	0.917418
23334	23334	SZT2	3.43	3.45	3.61	2.02	2.25	2.23	-0.804932	6.35609e-26	3.83051e-27
10716	10716	TBR1	0	0	0	0	0	0.05	2.31667	0.569398	0.41325
56660	56660	KCNK12	0.02	0.02	0.02	0.02	0.03	0.02	0.0729052	0.961064	0.926391
1337	1337	COX6A1	585.06	623.97	565.82	591.87	589.79	613.68	-0.0919483	0.0548519	0.0262425
253782	253782	CERS6	15.54	15.63	14.3	19.55	17.96	17.51	0.159505	0.00699245	0.00269503
4162	4162	MCAM	3.77	3.79	3.76	9.45	9.28	9.94	1.00108	1.59024e-31	7.37652e-33
51477	51477	ISYNA1	80.88	85.35	88.34	81.21	84.62	87.92	-0.108827	0.0291079	0.0129229
374395	374395	TMEM179B	52.1	52.63	54.7	51.78	51.2	55.85	-0.12347	0.171402	0.0952236
11022	11022	TDRKH	8.33	9.1	8.65	7.53	8.15	8.46	-0.213728	0.0673081	0.0329199
102723750	102723750	LOC102723750	0.04	0.05	0.05	0.07	0.04	0.13	0.878266	0.47758	0.325857
100533183	100533183	ZNF664-RFLNA	0	0.09	0.12	0	0	0.03	-3.78163	0.390567	0.253543
54509	54509	RHOF	6.42	6.89	7	7.83	7.23	8.31	0.08256	0.635877	0.473916
157697	157697	ERICH1	12.85	13.37	14.93	16.92	16.2	16.52	0.342659	6.52018e-05	1.84242e-05
7851	7851	MALL	0	0	0	0	0	0.03	0.841416	0.892584	0.83663
8897	8897	MTMR3	9.09	8.54	8.89	6.44	6.12	6.52	-0.593878	2.30977e-23	1.58497e-24
23217	23217	ZFR2	0.04	0.01	0.01	0	0	0	-3.30203	0.187381	0.105495
6373	6373	CXCL11	1.17	1.45	1.32	2.22	1.59	2.13	0.477255	0.243089	0.143266
80312	80312	TET1	8.35	7.8	8.05	6.17	5.5	5.78	-0.494565	1.45535e-18	1.32487e-19
55082	55082	ARGLU1	23.27	22.31	22.9	28.41	27.74	29.52	0.20583	0.000344352	0.000107451
131118	131118	DNAJC19	20.04	21.58	19.71	22.05	22.01	20.38	-0.0432196	0.784424	0.647105
140730	140730	RIMS4	0.46	0.41	0.46	0.66	0.57	0.57	0.307701	0.397599	0.25887
160418	160418	TMTC3	4.75	4.7	4.59	8.81	7.87	8.52	0.738899	2.02818e-23	1.38688e-24
2874	2874	GPS2	57.5	55.24	58.76	46.19	53.41	50.4	-0.30892	5.87432e-05	1.64936e-05
50853	50853	VILL	0.16	0.19	0.16	0.24	0.38	0.35	0.801836	0.297564	0.182028
23229	23229	ARHGEF9	5.98	5.92	6.41	5.6	5.62	5.67	-0.277673	0.00227234	0.000806064
85359	85359	DGCR6L	12.93	14.15	16.29	12.14	13.79	13.83	-0.243293	0.136279	0.0730725
4763	4763	NF1	17.45	17.02	16.59	15.86	15.05	15.02	-0.231938	1.61548e-08	3.07876e-09
808	808	CALM3	101.8	103.27	104.27	129.51	132.23	130.24	0.224925	1.83838e-10	2.97913e-11
84700	84700	MYO18B	0.01	0.02	0.01	0.01	0	0.03	-0.123555	0.968789	0.937146
285848	285848	PNPLA1	0	0.02	0.09	0.06	0.06	0.02	0.690284	0.759015	0.618108
658	658	BMPR1B	2.83	2.7	2.72	3.31	3.29	3.02	0.116069	0.459189	0.309704
29998	29998	BICRA	3.09	3.43	3.68	2.52	3.06	2.88	-0.388353	0.00276321	0.000994098
653082	653082	ZDHHC11B	0.34	0.54	0.24	0.52	0.5	0.6	0.714397	0.0690835	0.0338711
10848	10848	PPP1R13L	8.17	7.6	8.46	8.59	9.11	10.07	0.0854087	0.528137	0.371114
84961	84961	FBXL20	3.49	3.17	3.44	3.12	2.85	2.91	-0.305784	0.000612182	0.000198117
54801	54801	HAUS6	19.04	19.54	18.36	17.17	17.26	16.48	-0.276	2.08155e-08	4.01565e-09
84131	84131	CEP78	19.02	20.37	20.25	18.78	20.16	20.03	0.0562956	0.391489	0.254259
4889	4889	NPY5R	0	0	0.04	0	0.04	0	-0.120352	0.976863	0.968675
6581	6581	SLC22A3	0.02	0	0	0.01	0	0	-0.120352	0.976863	0.968651
84627	84627	ZNF469	0.01	0.01	0.01	0.04	0.04	0.04	1.52366	0.116167	0.0609864
81696	81696	OR5V1	0	0	0	0.08	0.05	0	2.74008	0.379315	0.244193
100129515	100129515	ETDB	0.08	0.02	0	0	0.02	0	-2.34227	0.376132	0.241693
64598	64598	MOSPD3	6.78	6.13	7.77	10.71	10.93	11.8	0.58901	0.00163194	0.000564909
10053	10053	AP1M2	0.78	0.83	0.86	1.37	2.2	2.12	1.09143	0.00364295	0.00133527
146857	146857	SLFN13	0.06	0.08	0.02	0.16	0.22	0.2	2.10144	0.00901124	0.00355297
84173	84173	ELMOD3	3.4	3.05	3.19	3.14	2.99	3.3	-0.163801	0.485841	0.332814
23446	23446	SLC44A1	38.39	40.16	36.78	50.84	46.66	48.81	0.284929	1.67901e-13	2.14731e-14
10620	10620	ARID3B	38.97	36.97	38.16	37.35	39.21	40.5	-0.0807881	0.103836	0.0536054
92335	92335	STRADA	26.51	26.09	25.33	30.33	31.57	32.49	0.154797	0.0244693	0.0106655
4905	4905	NSF	23	23.06	20.95	35.41	34.43	33.37	0.506056	3.46868e-22	2.52989e-23
84750	84750	FUT10	4.11	4.37	3.96	4.73	4.65	4.77	0.0591504	0.753201	0.611778
79139	79139	DERL1	28.78	31.76	27.84	31.65	31.34	31.96	-0.011823	0.892584	0.82669
23429	23429	RYBP	23.02	23.88	23.32	19.91	17.91	19.7	-0.405444	7.8018e-14	9.72069e-15
55588	55588	MED29	9.93	11.16	10.14	12.89	13.39	13.16	0.220379	0.00831296	0.00325524
388581	388581	C1QTNF12	0.68	0.5	0.88	0.39	0.73	0.49	-0.341778	0.765951	0.625761
3567	3567	IL5	0	0	0.12	0.12	0	0	-0.120352	0.976863	0.968705
10128	10128	LRPPRC	287.19	277.72	273	239.99	230.08	224.37	-0.374626	8.92662e-44	2.69628e-45
3727	3727	JUND	34.56	35.53	35.78	35.15	33.85	34.99	-0.142467	0.0405589	0.0187359
60528	60528	ELAC2	29.56	30.77	30.66	33.64	33.16	32.66	0.0129217	0.879455	0.776266
7574	7574	ZNF26	5.59	5.58	4.96	4.26	5.17	5.35	-0.157933	0.201022	0.114618
5798	5798	PTPRN	0.14	0.06	0.06	0.21	0.29	0.21	1.38836	0.0750567	0.0372585
84231	84231	TRAF7	41.11	41.69	43.5	21.81	24.61	25.26	-0.935188	7.94201e-72	1.20896e-73
9446	9446	GSTO1	87.43	83.35	89.2	114.2	121.66	130.45	0.379082	1.41567e-07	2.98559e-08
4352	4352	MPL	0.04	0.04	0.02	0.13	0.06	0.06	1.25738	0.384251	0.248242
5763	5763	PTMS	241.96	241.3	250.54	336.77	370.91	349.58	0.41166	8.88744e-25	5.66184e-26
9633	9633	TESMIN	1.95	2.21	1.89	1.78	1.87	1.68	-0.192322	0.469357	0.318957
11346	11346	SYNPO	0.01	0.04	0.02	0.06	0.08	0.05	1.24344	0.294709	0.180082
5289	5289	PIK3C3	6.73	6.93	7.06	7.8	7.24	8.14	0.0484044	0.656624	0.494792
9406	9406	ZRANB2	55.24	55.32	52.91	61	58.52	58.8	0.00863091	0.892584	0.833505
375790	375790	AGRN	16.38	16.43	17.66	20.9	21.27	21.27	0.212545	3.51341e-06	8.58033e-07
53	53	ACP2	17.48	16.91	17.36	17.72	18.57	17.96	-0.0508133	0.683571	0.524702
10885	10885	WDR3	12.78	12.53	11.74	13.37	13.02	12.93	-0.0317853	0.64904	0.487431
4286	4286	MITF	0	0.02	0	0	0.02	0.04	1.77323	0.562055	0.406165
54499	54499	TMCO1	58.02	60.37	57.37	67.39	68.18	68.1	0.0901182	0.101653	0.0522705
55260	55260	TMEM143	4.73	3.81	4.2	3.76	4.43	4.13	-0.179882	0.404082	0.264205
157680	157680	VPS13B	3.88	3.98	3.74	3.01	2.94	3.15	-0.443539	2.62626e-10	4.31572e-11
25851	25851	TECPR1	4.59	3.92	4.47	3.69	3.77	4.12	-0.157383	0.20385	0.116634
757	757	TMEM50B	13.04	13.69	13.28	14.03	13.32	13.28	-0.151657	0.126376	0.0670732
24144	24144	TFIP11	11.91	11.58	11.15	11.82	11.61	12.14	-0.0797569	0.416976	0.27441
84210	84210	ANKRD20A1	0.8	0.9	0.6	0.67	0.66	0.86	-0.187708	0.662211	0.500606
9158	9158	FIBP	39.92	40.83	46.8	35.79	35.21	37.89	-0.344239	2.88511e-05	7.82572e-06
687	687	KLF9	6.67	6.49	6.26	5.15	5.02	4.91	-0.481908	7.51893e-08	1.54065e-08
83548	83548	COG3	10.27	10.11	10.42	8.49	7.93	8.25	-0.419658	6.56021e-08	1.33123e-08
54545	54545	MTMR12	6.96	7.04	6.71	10.1	10.57	9.85	0.438052	6.99332e-09	1.285e-09
84992	84992	PIGY	32.82	35.7	32.41	38.97	39.1	43.01	0.146993	0.107809	0.0559395
26276	26276	VPS33B	8.34	8.35	7.95	10.22	9.01	9.87	0.0731354	0.664185	0.502736
7287	7287	TULP1	0.04	0.04	0.04	0	0.04	0.04	-0.705108	0.838938	0.714349
29924	29924	EPN1	5.84	5.69	6.19	2.67	3.01	2.94	-1.15769	3.21232e-80	4.17759e-82
85450	85450	ITPRIP	1.36	1.89	1.74	1.64	1.61	1.68	-0.122967	0.556716	0.400304
55106	55106	SLFN12	0	0	0.03	0.05	0	0.03	1.35855	0.70645	0.55229
3779	3779	KCNMB1	0	0	0	0.03	0.01	0.01	2.73722	0.349193	0.220342
10949	10949	HNRNPA0	34.93	34.92	33.77	27.92	29.81	27.07	-0.406708	1.19733e-26	6.89579e-28
2676	2676	GFRA3	0.07	0	0.07	0	0	0	-2.97787	0.31498	0.1943
134429	134429	STARD4	34.43	32.88	33.46	35.78	34.52	36.88	-0.0420271	0.469117	0.318733
7357	7357	UGCG	12.62	12.22	12	11.83	11.87	11.89	-0.149354	0.0617868	0.0299091
2869	2869	GRK5	3.1	3.48	3.37	6.31	5.59	5.57	0.737409	1.43043e-06	3.33046e-07
3601	3601	IL15RA	0.13	0	0	0.3	0.16	0.25	2.09878	0.17446	0.0971524
146862	146862	UNC45B	0.03	0.03	0.02	0.05	0.17	0.15	2.25826	0.0360774	0.0164192
2672	2672	GFI1	0.06	0.08	0.06	0.07	0.12	0.06	0.160768	0.893206	0.837534
8992	8992	ATP6V0E1	44.65	43.29	46.78	42.4	44.72	43.3	-0.162901	0.0324675	0.0146012
3600	3600	IL15	0.12	0.22	0.12	0.12	0.34	0.1	0.161641	0.895845	0.840814
131450	131450	CD200R1	0.56	0.68	0.78	1.19	0.94	1.24	0.619142	0.0396945	0.018265
256309	256309	CCDC110	0.03	0	0	0.03	0.03	0.03	1.36055	0.692764	0.533453
4850	4850	CNOT4	11	10.47	10.41	10.83	11.54	10.26	-0.0724134	0.525125	0.368147
93664	93664	CADPS2	0.01	0.01	0	0.01	0	0.01	-0.124638	0.976863	0.954543
3142	3142	HLX	0.26	0.06	0.29	0.61	0.29	0.52	1.09054	0.135262	0.0724832
5578	5578	PRKCA	0.24	0.23	0.28	0.28	0.26	0.38	0.192783	0.66965	0.511287
29028	29028	ATAD2	41.12	40.92	38.19	33.31	33.35	31.88	-0.401357	6.81279e-23	4.80562e-24
80212	80212	CCDC92	14.26	13.98	14.23	16.8	16.49	17.91	0.172647	0.0724363	0.0357319
5138	5138	PDE2A	0.08	0.08	0.06	0.58	0.85	0.55	3.00375	1.56007e-08	2.96848e-09
94274	94274	PPP1R14A	19.68	21.97	24.11	30.22	30.32	30.77	0.365403	0.0790177	0.0394852
4929	4929	NR4A2	0.58	0.38	0.7	1.29	1.17	1.77	1.20478	9.90983e-05	2.87626e-05
6607	6607	SMN2	8.91	7.04	6.08	9.77	8.87	8.74	0.229231	0.248738	0.147192
3820	3820	KLRB1	0	0	0.05	0	0	0	-1.08214	0.879455	0.790856
79004	79004	CUEDC2	49.31	51	53.48	49.5	53.6	53.57	-0.0886515	0.355522	0.225807
84498	84498	FAM120B	8.03	8.34	7.67	10.29	9.03	9.18	0.229534	0.0150883	0.00625018
55715	55715	DOK4	11.9	11.86	12.48	14.36	14.3	15.52	0.167457	0.0728799	0.0359988
64800	64800	EFCAB6	0.11	0.12	0.15	0.17	0.11	0.13	-0.0136092	0.986302	0.981501
79913	79913	ACTR5	1.22	1.03	0.94	1.29	1.53	1.47	0.310047	0.383974	0.247951
115704	115704	EVI5L	3.06	2.84	2.99	3.52	3.35	3.57	0.114288	0.537304	0.381645
65263	65263	PYCR3	3.87	3.36	4.03	6.12	6.69	6.05	0.62574	8.09707e-07	1.84351e-07
79575	79575	ABHD8	4.27	3.78	3.74	6.27	5.98	5.81	0.497736	0.00336742	0.00122701
5683	5683	PSMA2	167.6	167.64	172.55	186.04	184.63	186.11	0.0168119	0.772892	0.633701
92558	92558	BICDL1	0.34	0.41	0.73	0.87	1.17	0.99	1.03075	0.00543487	0.00205526
1982	1982	EIF4G2	318.7	326.59	305.82	318.15	303.47	313.14	-0.140833	4.70379e-07	1.04444e-07
6120	6120	RPE	46.74	48.65	47.69	39.18	38.9	37.58	-0.436246	7.19178e-23	5.08588e-24
4105	4105	MAGEA6	0.05	0.15	0.09	0.2	0.17	0.12	0.46556	0.815038	0.680224
84901	84901	NFATC2IP	11.02	11.97	11.75	13.78	13.7	15.14	0.176077	0.0164731	0.00688992
2495	2495	FTH1	822.76	843.16	836.79	1071.85	1051.87	1098.43	0.248996	1.26603e-27	6.95764e-29
23060	23060	ZNF609	15.51	14.89	15.27	13.03	12.99	12.6	-0.356157	1.72548e-14	2.04853e-15
166793	166793	ZBTB49	2.79	2.28	2.64	2.27	2.31	2.56	-0.208191	0.399581	0.260472
27005	27005	USP21	25.66	25.41	24.31	19.41	19.28	20.05	-0.466383	6.11995e-11	9.53606e-12
9583	9583	ENTPD4	18.32	19.73	19.85	27.97	27.67	28.32	0.418785	1.63011e-20	1.30127e-21
79969	79969	ATAT1	8.74	8.9	8.8	10.75	10.71	12.05	0.246255	0.0305546	0.0136366
4007	4007	PRICKLE3	18.55	19.82	19.75	20.04	18.13	19.1	-0.140982	0.0780044	0.0389227
92745	92745	SLC38A5	0.08	0.08	0.09	0.05	0.05	0.08	-0.706154	0.744592	0.602942
91179	91179	SCARF2	2.49	3.13	3.42	4.56	5.1	5.26	0.601778	4.4701e-05	1.23794e-05
1400	1400	CRMP1	0.8	0.71	0.75	0.84	0.68	0.8	-0.0762562	0.892584	0.806155
26058	26058	GIGYF2	16.66	16.85	15.97	19.28	18.61	18.44	0.0696914	0.189785	0.107131
55437	55437	STRADB	28.13	26.73	26.75	28.82	29.44	29.83	-0.00552276	0.963487	0.929699
7270	7270	TTF1	11.12	12.68	12.75	11.17	12.66	11.61	-0.141948	0.183667	0.102986
24141	24141	LAMP5	0	0.05	0	0.05	0	0.04	0.77302	0.874094	0.76003
3784	3784	KCNQ1	0	0	0	0.02	0	0	0.841416	0.892584	0.83663
285555	285555	STPG2	0	0.04	0	0	0	0	-1.08214	0.879455	0.790856
28951	28951	TRIB2	0.02	0	0.02	0	0	0	-1.97788	0.664865	0.505327
84328	84328	LZIC	20.67	19.6	18.08	25.96	24.04	27.59	0.526365	5.68896e-14	7.00295e-15
283383	283383	ADGRD1	0	0.02	0.02	0.02	0	0	-1.01405	0.818056	0.686356
5566	5566	PRKACA	41.67	38.83	42.52	58.89	57.75	58.18	0.38461	3.51278e-15	3.95782e-16
25809	25809	TTLL1	3.7	2.89	3.53	1.98	3.08	2.82	-0.477299	0.0738921	0.0365785
157506	157506	RDH10	153.88	156.69	156.29	151.45	146.1	148.19	-0.184062	2.61685e-12	3.6447e-13
84266	84266	ALKBH7	54.7	52.68	54.27	51.64	51.52	51.74	-0.256271	0.00308116	0.00111421
1731	1731	SEPTIN1	0.77	0.64	0.42	0.49	0.66	0.7	-0.0793256	0.927069	0.880121
5207	5207	PFKFB1	0.15	0.04	0.15	0.15	0.3	0.25	0.737794	0.421279	0.278426
3052	3052	HCCS	17.21	16.95	16.14	34.9	36.04	35.11	0.956798	2.93695e-46	8.23739e-48
129787	129787	TMEM18	5.12	5.1	5.55	3.65	3.74	3.78	-0.635874	2.30515e-12	3.19544e-13
9463	9463	PICK1	9.47	9.38	11.07	10.86	11.21	11.65	0.0513003	0.774777	0.635711
1594	1594	CYP27B1	0.75	0.63	0.69	1.11	1.08	1.65	0.770363	0.0399715	0.0184215
79748	79748	LMAN1L	0	0.04	0.09	0.09	0.09	0	0.299506	0.912228	0.861384
6785	6785	ELOVL4	12.94	12.38	12.64	23.97	24.66	24.39	0.826385	1.24764e-34	5.1443e-36
402055	402055	SRRD	9.74	11.21	9.3	9.34	8.87	8.14	-0.203076	0.0380932	0.0174493
23491	23491	CES3	2.12	2.28	2.72	1.61	1.73	1.64	-0.720584	0.000235161	7.158e-05
7480	7480	WNT10B	4.58	4.07	3.61	9.8	10.42	10.69	1.27383	5.461e-19	4.82739e-20
83857	83857	TMTC1	0.1	0.07	0.08	0.15	0.1	0.14	0.615671	0.318047	0.196554
94103	94103	ORMDL3	8.72	9.22	10.44	12.11	12.65	12.81	0.279905	0.0182423	0.00770974
113402	113402	SFT2D1	58.86	60.92	61.59	66.52	71.72	71.33	0.0934918	0.277776	0.167571
10106	10106	CTDSP2	65.68	63.2	62.62	32.22	31.37	32.76	-1.1059	1.71131e-201	4.61518e-204
55068	55068	ENOX1	0.83	0.93	0.74	1.11	1.34	1.47	0.531517	0.0761783	0.0378837
10884	10884	MRPS30	96.7	96.84	95.76	65.25	66.99	66.75	-0.656194	1.74879e-46	4.86299e-48
5479	5479	PPIB	589.94	613.64	620.77	612.95	640.61	645.57	-0.0562649	0.139703	0.0751933
11069	11069	RAPGEF4	0.13	0.19	0.07	0.18	0.2	0.28	0.602884	0.447018	0.299647
54510	54510	PCDH18	0.34	0.21	0.29	0.92	0.63	0.63	1.28123	6.36343e-05	1.7947e-05
9652	9652	TTC37	21.76	21.38	21.13	18.68	19.03	17.84	-0.327702	1.84328e-11	2.74956e-12
14	14	AAMP	90.86	91.04	95.53	120.01	124.03	125.21	0.292621	2.11077e-12	2.91329e-13
3920	3920	LAMP2	16.94	16.22	17.02	22.47	21.12	21	0.236626	5.22033e-05	1.45635e-05
128368	128368	OR10Z1	0	0	0	0.01	0.01	0	1.74004	0.718408	0.568728
29937	29937	NENF	47.7	47.42	52.72	37.41	46.12	41.21	-0.359555	0.000504413	0.000161366
2745	2745	GLRX	6.29	7.04	6.75	15.81	17.08	14.59	1.14246	3.48401e-10	5.77327e-11
160897	160897	GPR180	3.95	4.24	3.84	5.25	5.07	5.53	0.279068	0.000534225	0.000171544
55090	55090	MED9	7.63	6.8	7.67	6.62	7.03	6.6	-0.242655	0.0954261	0.0487139
7222	7222	TRPC3	0	0	0	0.02	0.02	0.02	3.06034	0.236403	0.138603
25827	25827	FBXL2	3.78	3.72	3.86	3.88	3.62	3.61	-0.154764	0.356749	0.226801
79797	79797	ZNF408	7.94	8.55	8	7.07	5.98	7.04	-0.401626	0.00247481	0.000883968
7018	7018	TF	0.95	0.77	0.84	1.08	1.28	1.31	0.403742	0.000687621	0.000224015
552900	552900	BOLA2	161.09	155.78	174.53	211.49	190.17	220.44	0.232703	0.0590801	0.0284778
284106	284106	CISD3	4.35	3.59	5.05	7.41	7.46	8	0.701171	6.27632e-07	1.41242e-07
10279	10279	PRSS16	1.66	2.11	2.05	2.45	3	3.02	0.3632	0.147006	0.0798109
3996	3996	LLGL1	19.15	17.86	20.37	19.39	19.26	19.86	-0.0444808	0.650328	0.488779
84693	84693	MCEE	6.6	7.34	6.73	5.35	8.7	10.58	0.138136	0.729556	0.58208
2889	2889	RAPGEF1	15.36	14.63	14.76	10.51	10.84	10.23	-0.613903	8.36591e-28	4.55748e-29
2845	2845	GPR22	0.02	0	0	0	0	0	-1.08214	0.879455	0.790856
22797	22797	TFEC	4.18	4.21	3.92	4.06	3.6	3.81	-0.219441	0.034518	0.0156248
5570	5570	PKIB	0.29	0.29	0.04	0.38	0.25	0.38	0.726756	0.549706	0.393485
55223	55223	TRIM62	1.7	1.63	1.77	2.55	2.52	2.87	0.515963	0.00884835	0.00348292
26160	26160	IFT172	3.81	3.57	3.62	3.03	3.12	3.15	-0.443494	0.000378371	0.000118754
6164	6164	RPL34	1414.19	1416.52	1376.8	1323.52	1373.31	1361.44	-0.110868	0.00129425	0.000439558
56926	56926	NCLN	23.23	24.43	24.8	23.8	25.4	24.8	-0.0868915	0.177478	0.0990348
84817	84817	TXNDC17	20.69	17.59	18.74	30.99	33.16	31.8	0.633714	1.43839e-15	1.57493e-16
9902	9902	MRC2	29.12	29.43	29.79	26.05	28.36	27.21	-0.232518	6.82081e-08	1.38697e-08
1010	1010	CDH12	0.13	0.6	1.41	0.18	0.26	0.74	0.61675	0.405293	0.265167
5621	5621	PRNP	22.24	24.94	23.38	33.49	31.66	32.78	0.359364	3.5498e-08	6.99174e-09
79893	79893	GGNBP2	47.81	45.33	47.05	36.21	34.86	37.1	-0.500225	4.27261e-25	2.68863e-26
11194	11194	ABCB8	5.32	5.77	6.17	4.6	4.96	5.27	-0.339398	0.00140061	0.000478536
63876	63876	PKNOX2	0.02	0.04	0.06	0.02	0.02	0.04	-0.70476	0.748566	0.607161
339168	339168	TMEM95	0	0	0	0.07	0	0	0.841416	0.892584	0.83663
4086	4086	SMAD1	12.38	11.82	11.08	9.83	9.06	9.58	-0.416087	4.93615e-06	1.22559e-06
6117	6117	RPA1	61.75	62.57	61.05	65.55	63.2	64.15	-0.0587507	0.150503	0.081926
23585	23585	TMEM50A	34.21	34.61	31.53	49.7	45.74	49.53	0.411947	1.83711e-12	2.51796e-13
23765	23765	IL17RA	2.85	2.61	2.88	2.65	2.73	3.15	-0.0845483	0.543069	0.387627
10111	10111	RAD50	20.06	19.75	19.13	17.35	16.83	16.32	-0.340685	5.88601e-15	6.76224e-16
163183	163183	SYNE4	5.91	5.57	5.28	5.9	6.63	5.79	0.00389445	0.987224	0.983107
84717	84717	HDGFL2	57.3	53.15	55.39	64.02	63.16	64.66	0.0947761	0.074155	0.0367337
7317	7317	UBA1	143.01	142.6	141.86	151.23	152.7	146.27	-0.0320609	0.355075	0.225375
27094	27094	KCNMB3	1	0.67	0.6	0.65	1.06	1.11	0.0557555	0.942151	0.900819
51065	51065	RPS27L	13.22	13.58	13.92	25.63	25.95	26.19	0.815725	4.75238e-71	7.37664e-73
4697	4697	NDUFA4	89.95	85.97	93.02	121.71	125.31	119.67	0.330567	1.94246e-15	2.15247e-16
102724200	102724200	LOC102724200	2.97	4.22	3.47	4.18	6.57	5.11	0.457824	0.108425	0.056331
10319	10319	LAMC3	0.35	0.47	0.47	1.03	1.14	0.92	1.34926	4.27196e-08	8.48453e-09
8655	8655	DYNLL1	315.17	334.15	323.77	614.71	611.62	624.13	0.815049	4.3448e-96	4.53071e-98
256714	256714	MAP7D2	0.05	0.12	0.08	0.02	0.04	0.07	-1.2202	0.332815	0.207576
3796	3796	KIF2A	24.76	25.91	24.77	23.65	22.76	21.86	-0.260989	5.66558e-10	9.52753e-11
57093	57093	TRIM49	1.36	1.34	2.23	1.03	1.23	1.03	-0.653389	0.0572175	0.027508
10157	10157	AASS	11.49	11.37	11.18	12.21	10.94	11.05	-0.110927	0.133139	0.0712133
1465	1465	CSRP1	0.13	0.25	0.08	0.82	0.78	0.74	2.30278	0.000673357	0.000219045
51512	51512	GTSE1	12.64	13.28	13.35	14.06	13.87	12.27	0.0535358	0.60213	0.442703
100293516	100293516	ZNF587B	6.07	5.8	6.13	6.59	6.59	6.81	-0.0443892	0.719912	0.572185
6641	6641	SNTB1	0	0.01	0	0.03	0	0.01	1.35855	0.70645	0.552131
7060	7060	THBS4	0.3	0.16	0.09	0.18	0.43	0.29	0.677559	0.389488	0.252563
2619	2619	GAS1	0.02	0	0	0	0	0	-1.08214	0.879455	0.790856
23567	23567	ZNF346	6.99	7.33	8	7.14	7.1	7.58	-0.17485	0.156038	0.0855376
105	105	ADARB2	0	0	0	0	0.02	0	1.74362	0.741852	0.596357
10061	10061	ABCF2	21.57	20.57	21.85	17.1	16.21	17.38	-0.453574	2.03386e-16	2.10017e-17
22978	22978	NT5C2	39.47	38.12	38.02	36.82	35.87	36.58	-0.200283	1.27328e-05	3.30887e-06
64855	64855	NIBAN2	10.38	9.93	9.9	14.19	14.41	13.59	0.358237	1.24077e-06	2.8688e-07
5468	5468	PPARG	0.48	0.55	0.33	0.15	0.19	0.24	-1.12091	0.137058	0.0735971
64231	64231	MS4A6A	0	0	0	0	0.06	0	0.841416	0.892584	0.83663
9749	9749	PHACTR2	8.39	7.92	7.44	8.4	8.26	8.4	-0.0288639	0.753444	0.612029
204801	204801	NLRP11	0.22	0.18	0.2	0.16	0.37	0.23	0.248023	0.777791	0.639676
51194	51194	IPO11	19.07	19.39	17.89	20.69	20.81	20.45	0.0192586	0.842158	0.717706
55740	55740	ENAH	55.18	53.02	52.07	65.62	62.12	61.89	0.145845	1.12653e-05	2.9105e-06
79087	79087	ALG12	11.24	12.13	12.17	6.51	6.3	6.95	-0.932114	4.24056e-21	3.27077e-22
285527	285527	FRYL	11.9	13.05	12.21	13.96	13.35	13.27	-0.00532135	0.949641	0.91077
25960	25960	ADGRA2	3.66	4.04	4.21	3.81	4.09	3.87	-0.176784	0.114447	0.060008
4641	4641	MYO1C	55.06	53.1	56.51	58.1	59.55	59.04	-0.0146267	0.799547	0.663845
84061	84061	MAGT1	38.3	38.15	37.85	36.37	35.17	37.74	-0.183101	3.68535e-05	1.01046e-05
200407	200407	CREG2	0	0	0.03	0	0	0	-1.08214	0.879455	0.790856
554226	554226	ANKRD30BL	0	0.05	0	0	0.1	0.1	1.77588	0.557327	0.400978
55651	55651	NHP2	222.53	235.15	202.8	236.75	255.98	247.03	0.0485057	0.507105	0.352415
65251	65251	ZNF649	0.17	0.24	0.17	0.09	0.02	0.09	-1.70638	0.0601456	0.0290383
5884	5884	RAD17	29.51	29.81	31.31	30.11	28.22	28.87	-0.176081	0.00332804	0.00121147
80777	80777	CYB5B	36.08	38.18	37.68	44.27	44.27	44.36	0.130341	0.00217149	0.000767947
5695	5695	PSMB7	261.01	282.82	285.7	262.34	278.91	281.27	-0.126947	0.0064299	0.00246237
57498	57498	KIDINS220	10.8	11.41	11.12	12.57	12.27	12.48	0.0475916	0.510117	0.355119
221527	221527	ZBTB12	7.28	8.87	7.71	8.66	8.24	7.74	-0.0591383	0.771608	0.63214
55015	55015	PRPF39	23.34	22.08	22.74	20.09	21.53	22.32	-0.209052	0.000805063	0.000265122
1845	1845	DUSP3	23.52	23.75	22.92	37.06	35.44	37.94	0.536651	4.37433e-30	2.16278e-31
10155	10155	TRIM28	195.68	203.07	207.03	166.23	172.16	171.46	-0.366905	2.00727e-39	6.82082e-41
122953	122953	JDP2	40.1	44.58	43.53	17.68	16.18	17.82	-1.33215	2.71901e-68	4.48117e-70
5121	5121	PCP4	5.05	6.43	3.26	5.33	3.83	6.8	0.0108122	0.98524	0.979985
55851	55851	PSENEN	24.37	22.2	30.78	44.59	44.36	45.39	0.679193	1.06803e-10	1.69748e-11
10317	10317	B3GALT5	0	0	0	0.01	0	0	0.467687	0.892584	0.815528
79065	79065	ATG9A	20.4	19.62	20.37	19.21	19.34	18.82	-0.189639	0.00211024	0.000743757
10765	10765	KDM5B	40.02	40.04	40.44	44.81	43.32	44.99	0.0282759	0.530284	0.373092
649	649	BMP1	4.39	3.96	4.09	4.94	5.41	5.86	0.243447	0.094464	0.0481491
7837	7837	PXDN	0.05	0	0	0.01	0.01	0.01	-0.861944	0.750014	0.608695
100463488	100463488	MTRNR2L10	4.69	5.82	4.64	2.59	3.47	4.06	-0.701468	0.0186181	0.00788307
51759	51759	C9orf78	32.22	31.67	33.63	39	37.3	40.65	0.145222	0.0506025	0.0239729
5641	5641	LGMN	34.94	32.1	33.5	48.23	45.64	46.01	0.348596	1.835e-08	3.52131e-09
5598	5598	MAPK7	4.56	4.42	4.4	3.13	3.5	3.13	-0.576877	0.000124594	3.65732e-05
342933	342933	ZSCAN5B	0.13	0.04	0.15	0.08	0	0.12	-0.800109	0.684178	0.525373
9729	9729	KIAA0408	0.01	0	0	0	0	0.01	-0.120352	0.976863	0.968672
51366	51366	UBR5	39.86	39.17	38.2	32.24	31.53	32.19	-0.393964	3.42307e-34	1.44013e-35
56	56	ACRV1	0.18	0.22	0.04	0.04	0.16	0.22	-0.121952	0.944731	0.903796
64780	64780	MICAL1	5.57	5.2	6.32	10.45	10.96	11.71	0.840499	1.30504e-17	1.25686e-18
25854	25854	FAM149A	1.31	1.71	1.51	1.49	1.74	1.72	0.044724	0.89556	0.840439
441476	441476	STPG3	0.06	0.18	0.14	0.16	0.18	0.19	0.365188	0.879455	0.769227
8987	8987	STBD1	8.52	7.87	7.56	10.23	9.55	11.29	0.259989	0.0406581	0.0187891
5745	5745	PTH1R	4.91	4.69	5.35	3.85	3.45	3.8	-0.487588	0.00557273	0.00211073
348180	348180	CTU2	9.83	9.63	10.17	6.64	7.12	6.74	-0.650725	2.24948e-06	5.36958e-07
80036	80036	TRPM3	7.21	6.88	7.02	4.95	4.72	4.71	-0.0881628	0.29969	0.183557
23187	23187	PHLDB1	19.21	20.08	20.27	24.8	26.11	25.99	0.257273	6.82399e-08	1.38803e-08
100529251	100529251	CKLF-CMTM1	0.43	0	0.19	0.29	0.18	0	-1.12081	0.706131	0.550628
10384	10384	BTN3A3	0.33	0.14	0.21	0.82	0.78	1.06	1.85091	8.66859e-05	2.49678e-05
64770	64770	CCDC14	31.06	32.89	29.31	30.85	31.1	31.31	-0.164468	0.000820838	0.000270563
147372	147372	CCBE1	0	0.02	0.02	0.02	0	0.01	-0.534837	0.873797	0.754557
79785	79785	RERGL	0.92	0.84	1.09	1.19	1.83	1.29	0.511269	0.452114	0.30374
84945	84945	ABHD13	5.82	5.98	5.87	7.98	8.2	7.52	0.303876	0.000323685	0.000100485
6999	6999	TDO2	0.22	0.27	0.27	0.62	0.27	0.63	0.878659	0.281218	0.170075
1132	1132	CHRM4	0.3	0.47	0.33	0.44	0.46	0.4	0.132691	0.874094	0.758483
6742	6742	SSBP1	361.93	354.53	326.41	391.18	388.84	413.71	0.121844	0.0116295	0.00469473
254428	254428	SLC41A1	19.4	20.4	19.92	24.12	22.93	22.13	0.101789	0.0914939	0.046473
51109	51109	RDH11	57.81	58.19	57.7	39.98	42.11	40.56	-0.620167	5.09472e-41	1.64572e-42
23204	23204	ARL6IP1	92.55	89.28	90.03	131.65	131.34	132.05	0.422236	1.34456e-33	5.75344e-35
10634	10634	GAS2L1	21.8	22.79	22.24	13.46	14.58	15.16	-0.739235	1.49645e-23	1.01701e-24
7087	7087	ICAM5	3.74	3.83	4.64	6.42	6.69	6.5	0.578671	1.73884e-05	4.58939e-06
10308	10308	ZNF267	9.24	10.04	8.74	9.63	9.04	10.32	-0.0687445	0.599629	0.440217
91746	91746	YTHDC1	40.57	38.48	38.89	40.42	39.07	40.73	-0.0754051	0.159091	0.0874686
80021	80021	TMEM62	6.27	6.36	6.4	7.19	7.26	6.87	0.0272908	0.892584	0.817869
9124	9124	PDLIM1	0	0.06	0	0	0	0.06	-0.120352	0.976863	0.968696
80011	80011	PSME3IP1	38.72	37.59	38.4	34.52	33.87	35.29	-0.272991	2.66143e-08	5.19334e-09
91523	91523	PCED1B	0.33	0.39	0.34	0.22	0.15	0.29	-0.831591	0.251158	0.148988
5100	5100	PCDH8	0	0	0	0.04	0	0.01	2.73552	0.386057	0.249782
153657	153657	TTC23L	0.47	0.32	0.24	0.39	0.77	0.47	0.422641	0.546557	0.390576
997	997	CDC34	80.66	79.8	83.54	85.63	87.96	85.19	-0.0359564	0.636968	0.47492
30010	30010	NXPH1	0	0	0.02	0	0.04	0.02	1.36254	0.706131	0.550808
8557	8557	TCAP	0.29	0.2	0.47	0.38	0.57	0.19	0.144986	0.924884	0.877493
23063	23063	WAPL	23.24	23.8	22.39	22.48	21.63	21.55	-0.194625	2.41359e-05	6.49469e-06
7485	7485	GET1	15.22	15.4	12.91	32.3	31.59	33.45	1.03895	1.47383e-29	7.446e-31
51506	51506	UFC1	139.08	141.17	131.73	203.81	200.17	208.37	0.466007	1.01755e-21	7.59228e-23
81532	81532	MOB2	7.68	8.58	8.99	9.9	9.38	9.18	0.0585652	0.814258	0.679036
140838	140838	NANP	8.14	6.65	7.38	8.28	8.19	9.06	0.0855115	0.509037	0.354185
1983	1983	EIF5	70.39	69.08	67.71	62.51	62.48	61.58	-0.268635	4.68448e-19	4.12973e-20
6097	6097	RORC	0	0.05	0	0	0	0.02	-1.01664	0.829181	0.701718
3235	3235	HOXD9	0	0.04	0	0	0	0.04	-0.120352	0.976863	0.968696
80255	80255	SLC35F5	15.28	16	14.24	17.57	16.56	15.99	0.233673	9.1739e-07	2.09747e-07
9764	9764	KIAA0513	0.26	0.46	0.49	0.78	0.71	0.94	1.18676	0.000189001	5.67251e-05
79018	79018	GID4	8.08	8.54	8.41	12.92	12.07	12.92	0.501432	1.14477e-10	1.82494e-11
54438	54438	GFOD1	1.18	1.05	1.08	1.67	1.41	1.8	0.215779	0.244269	0.144093
116039	116039	OSR2	1.94	2.61	2.84	2.72	2.85	3.08	0.125578	0.738189	0.591224
22974	22974	TPX2	78.77	78.66	79.77	74.42	73.12	70.7	-0.237113	2.44272e-11	3.68033e-12
116071	116071	BATF2	0.96	1.07	1.05	2.1	1.73	2.26	0.887733	0.00445296	0.00165645
440335	440335	SMIM22	0	0.2	0	0.21	0.2	0.21	1.36055	0.692764	0.533571
79676	79676	OGFOD2	9.3	8.15	9.36	6.33	6.97	7.25	-0.520514	0.000137692	4.0616e-05
3482	3482	IGF2R	21.82	20.83	20.71	19.06	17.8	17.85	-0.329159	1.74622e-18	1.59908e-19
100529240	100529240	ZNF816-ZNF321P	0.38	0.48	0.49	0.49	0.4	0.35	-0.240191	0.735009	0.58828
8021	8021	NUP214	9.17	10.68	10.16	11.28	11.28	12.06	0.0907103	0.185555	0.104257
10077	10077	TSPAN32	0.03	0	0	0.06	0.09	0.04	2.09848	0.415919	0.273291
57213	57213	SPRYD7	14.91	13.7	13.69	15.68	14.77	15.18	-0.0244984	0.865153	0.74393
57546	57546	PDP2	6.08	6.23	5.96	7.73	7.46	7.82	0.214652	0.00372491	0.00136643
9247	9247	GCM2	0	0	0.03	0	0	0.03	-0.120352	0.976863	0.968726
10669	10669	CGREF1	2.14	2.22	1.64	1.74	1.92	1.47	-0.35705	0.288403	0.175468
8013	8013	NR4A3	0.41	0.39	0.47	1.09	0.92	0.94	1.12697	1.26303e-05	3.28058e-06
644150	644150	WIPF3	0.07	0.05	0	0.02	0.03	0	-0.857529	0.742478	0.598263
10465	10465	PPIH	88.83	90.84	86.39	81.63	82.5	80.37	-0.232349	0.00288925	0.00104187
55692	55692	LUC7L	69.81	68.86	70.8	55.23	59.6	60.1	-0.417731	5.2509e-15	5.99797e-16
162333	162333	MARCHF10	0	0	0	0.1	0.15	0.1	4.54556	0.00866208	0.00340648
219447	219447	OR5AS1	0.18	0.08	0.11	0.06	0.2	0.11	-0.1198	0.892584	0.815582
29097	29097	CNIH4	42.2	47.29	46.93	42.99	44.34	41.08	-0.199103	0.00440684	0.00163771
28989	28989	NTMT1	32.43	33.52	33.76	31.4	31.37	29.84	-0.141673	0.120338	0.0634578
149840	149840	SHLD1	2.37	2.48	3.23	3.91	3	5.65	0.469824	0.204671	0.117214
55787	55787	TXLNG	27.91	28.39	28.72	24.64	23.87	24.75	-0.322461	8.41136e-12	1.22496e-12
29959	29959	NRBP1	86.85	85.96	87.08	130.75	135.18	134.61	0.505182	3.24154e-45	9.34424e-47
125981	125981	ACER1	0.06	0	0	0	0	0	-1.08214	0.879455	0.790856
8544	8544	PIR	15.51	15.89	15.37	25.62	26.62	26.76	0.64215	9.84391e-10	1.69021e-10
55247	55247	NEIL3	3.12	2.91	3.52	4.47	4.62	3.63	0.297515	0.144546	0.078259
9946	9946	CRYZL1	28.25	30	28.07	23.18	24.67	22.85	-0.403922	1.3658e-06	3.17017e-07
83591	83591	THAP2	0.74	0.99	1.27	1.04	1.31	1.17	0.113307	0.758251	0.617198
4440	4440	MSI1	0.48	0.27	0.28	1.73	0.82	1.37	1.5153	0.000232713	7.07371e-05
8727	8727	CTNNAL1	47.16	45.27	42.8	47.36	46.44	47.4	-0.05498	0.411943	0.270212
51286	51286	CEND1	3.42	3.14	3.48	5.34	7.24	6.58	0.816413	5.36641e-05	1.49903e-05
513	513	ATP5F1D	130	140.59	148.51	122.72	128.54	121.22	-0.254088	0.000334346	0.000104095
57507	57507	ZNF608	21.8	20.84	22.04	14.02	13.51	13.8	-0.798866	4.48484e-54	1.02942e-55
6652	6652	SORD	17.61	16.82	16.55	18.64	18.66	17.57	-0.0110424	0.894152	0.838689
29015	29015	SLC43A3	0.11	0.05	0.08	0.03	0	0.03	-2.29197	0.214737	0.123829
161142	161142	FAM71D	0.04	0	0	0	0	0.04	-0.120352	0.976863	0.968672
84078	84078	KBTBD7	4.89	5.03	4.85	3.79	3.84	4.38	-0.415992	0.000168861	5.02555e-05
64771	64771	ILRUN	23.75	24.08	23.76	25.13	25.67	25.17	-0.0368632	0.591883	0.433005
1154	1154	CISH	1.17	1.29	1.26	0.72	0.59	0.62	-1.0153	0.00822658	0.0032155
55336	55336	FBXL8	1.13	1.94	1.78	1.22	1.88	1.51	-0.191166	0.708436	0.554445
57583	57583	TMEM181	22.67	23.16	23.06	23.62	22.27	22.76	-0.120909	0.0188743	0.00800184
762	762	CA4	0.08	0.08	0	0.08	0	0	-1.01868	0.818056	0.684696
54840	54840	APTX	23.75	25.42	23.25	31.21	30.5	31.4	0.270924	0.000197562	5.94129e-05
51280	51280	GOLM1	30.95	29.72	30.37	61.46	57.32	61.08	0.865428	7.47333e-77	1.03908e-78
79632	79632	FAM184A	0.46	0.5	0.62	0.63	0.52	0.58	0.0395895	0.940296	0.898595
55802	55802	DCP1A	12.47	11.59	11.8	10.68	10.75	10.47	-0.284097	5.56871e-06	1.39101e-06
143098	143098	MPP7	0.05	0	0	0	0	0.06	0.770731	0.879455	0.773473
1894	1894	ECT2	32.76	32.23	31.81	37.53	35.23	33.68	0.0194244	0.813647	0.678429
373509	373509	USP50	0	0.06	0	0	0	0	-1.08214	0.879455	0.790856
23122	23122	CLASP2	35.52	35.41	33.17	41.61	39.1	38.65	0.0710762	0.127046	0.0674672
10140	10140	TOB1	49.75	45.78	47.49	68.35	68.96	70.43	0.42049	2.70895e-18	2.51641e-19
60496	60496	AASDHPPT	55.25	55.92	52.63	67.81	64.45	62.8	0.135111	0.00521397	0.00196289
23171	23171	GPD1L	5.34	4.7	5.03	6.63	6.58	7.12	0.310363	0.00476219	0.00178004
9794	9794	MAML1	14.08	14.12	14.17	11.02	11.4	11.27	-0.448362	3.29641e-15	3.70022e-16
2653	2653	GCSH	95.22	93.55	94.39	105.78	104.72	104.94	0.0392362	0.510888	0.35587
7776	7776	ZNF236	3.76	3.42	3.45	3	3.56	3.65	-0.120399	0.27888	0.168388
64410	64410	KLHL25	1.47	1.45	1.26	1.9	1.84	1.87	0.308826	0.187481	0.105583
339500	339500	ZNF678	2.07	2.06	2.12	1.59	2	1.71	-0.361695	0.00521465	0.00196354
3298	3298	HSF2	57.97	59.04	59.7	51.5	48.16	47.07	-0.375329	3.77726e-15	4.26939e-16
79693	79693	YRDC	43.64	42.11	41.64	44.12	42.35	47.84	-0.0404695	0.657408	0.495518
55764	55764	IFT122	5.05	5.24	4.33	4.52	4.52	4.28	-0.255727	0.0531774	0.0253745
283150	283150	FOXR1	0	0	0.04	0.15	0	0.11	1.35855	0.70645	0.55229
30012	30012	TLX3	6.31	6.96	7.76	4.8	5.98	5.44	-0.491418	0.00830468	0.00325
23484	23484	LEPROTL1	25.58	25.32	24.99	24.76	23.56	24.94	-0.15754	0.0108354	0.00435208
127623	127623	OR2B11	0.01	0	0.03	0.02	0.01	0.02	0.616957	0.82435	0.69441
117581	117581	TWIST2	0.73	0.67	1.14	0.51	0.6	0.81	-0.558045	0.426373	0.282716
93129	93129	ORAI3	18.32	17.55	17.49	19.57	18.58	18.45	-0.0318916	0.814759	0.679649
161176	161176	SYNE3	0.13	0.16	0.14	0.12	0.09	0.11	0.930563	0.103758	0.0535331
9091	9091	PIGQ	8.56	9.88	9.54	9.66	10.17	10.95	0.0228714	0.891759	0.804964
84504	84504	NKX6-2	0	0	0.06	0	0	0	-1.97222	0.694955	0.538188
9675	9675	TTI1	14.06	14.33	14.85	12.87	13.27	12.32	-0.290902	5.81834e-05	1.6319e-05
57209	57209	ZNF248	8.06	6.92	8.03	8	7.67	8.67	-0.0988124	0.383947	0.247842
10699	10699	CORIN	1.94	1.77	2.04	1.78	1.81	2.06	-0.0937955	0.756563	0.615323
55573	55573	CDV3	71.32	72.96	68.17	82.59	77.35	80.35	0.0579234	0.22958	0.133901
4914	4914	NTRK1	0.03	0	0	0.11	0.08	0.16	3.47481	0.05142	0.0244311
389136	389136	VGLL3	0.65	0.94	0.77	0.98	0.94	0.93	0.144166	0.522353	0.365797
79174	79174	CRELD2	27.39	24.47	28.26	21.51	22.6	23.8	-0.360352	0.00020806	6.28943e-05
81555	81555	YIPF5	12.68	12.28	12.43	10.55	10.16	9.94	-0.403588	1.71546e-06	4.03832e-07
3635	3635	INPP5D	1.96	2.04	2.31	2.18	2.56	2.2	0.0181977	0.940632	0.899293
57484	57484	RNF150	0.03	0.03	0.02	0.01	0.03	0.05	-0.121111	0.929888	0.883968
6049	6049	RNF6	31.6	30.52	30.31	33.49	32.3	31.31	-0.0633948	0.323597	0.200837
100287513	100287513	USP17L22	0	0	0.05	0	0	0	-1.08214	0.879455	0.790856
26689	26689	OR4D1	0.01	0.01	0.04	0	0	0.01	-2.33617	0.35011	0.221279
25807	25807	RHBDD3	12.41	12.7	12.03	12.86	12.37	13.09	-0.128278	0.202006	0.115301
374618	374618	TEX9	2.58	2.92	2.04	4.62	4.23	4.11	0.834696	2.3043e-05	6.18541e-06
996	996	CDC27	35.39	34.9	34.24	41.5	38.66	39.73	0.102084	0.0178055	0.00750377
23464	23464	GCAT	16.99	15.9	18.96	12.48	11.33	12.39	-0.622275	1.43833e-07	3.03509e-08
158798	158798	AKAP14	0	0	0	0	0	0.26	0.841416	0.892584	0.83663
100101268	100101268	SPDYE12P	0.08	0.1	0.04	0.12	0.03	0.07	-0.12262	0.950361	0.911574
55585	55585	UBE2Q1	51.3	53.42	54.6	69.43	68.51	72.75	0.285994	1.05788e-12	1.42331e-13
5799	5799	PTPRN2	0.01	0.03	0.02	0.03	0.01	0.05	0.61475	0.684333	0.525533
6448	6448	SGSH	10.9	12.59	12.01	9.94	11.19	10.34	-0.395413	1.97735e-05	5.26038e-06
64863	64863	METTL4	9.58	8.84	9	8.27	7.81	7.95	-0.303606	0.00116536	0.000392572
340419	340419	RSPO2	0.02	0	0.02	0.03	0	0	-1.01611	0.818056	0.685616
9407	9407	TMPRSS11D	0	0	0	0.07	0.02	0	3.06001	0.277641	0.167423
1258	1258	CNGB1	0	0	0	0.01	0	0	0.841416	0.892584	0.83663
374877	374877	TEX45	0.14	0.23	0.09	0.09	0.04	0.09	-1.12158	0.47982	0.327558
92597	92597	MOB1B	11.49	11.92	11.53	16.56	15.49	16.04	0.369971	2.28541e-12	3.16254e-13
728858	728858	C12orf71	0.18	0.09	0.09	0	0	0.26	-0.54038	0.873797	0.754552
267	267	AMFR	25.82	25.39	24.56	30.55	29.1	31.93	0.15505	0.00837436	0.00328229
139411	139411	PTCHD1	0	0	0	0	0	0	0.841416	0.892584	0.83663
1047	1047	CLGN	3.6	3.38	3.09	3.06	3.43	3.95	-0.0630213	0.823578	0.693227
2661	2661	GDF9	0.33	0.39	0.32	0.74	0.59	0.89	0.756198	0.12611	0.066917
728695	728695	SPANXB1	0	0	0	0	0.38	0.4	1.73769	0.718408	0.569541
26093	26093	CCDC9	22.24	21.21	22.72	9.97	10.8	9.43	-1.24709	3.03283e-42	9.46964e-44
25966	25966	C2CD2	3.93	3.82	3.61	8.59	8.2	8.16	0.98748	1.11309e-32	4.88303e-34
133584	133584	EGFLAM	0.03	0.03	0.19	0.05	0.01	0.03	-1.38017	0.370719	0.237482
10198	10198	MPHOSPH9	11.1	11.71	11.06	11.09	11.42	10.37	-0.0715809	0.392106	0.254801
221092	221092	HNRNPUL2	71.13	71.24	69.43	64.89	63.93	62.73	-0.262505	2.83354e-17	2.77648e-18
51250	51250	MTRES1	6.31	6.03	6.4	9.65	10.68	9.46	0.549496	0.00255442	0.000913932
9440	9440	MED17	9.24	8.48	8.86	11.01	10.69	10.04	0.138613	0.0927759	0.0471775
3305	3305	HSPA1L	0.08	0.13	0.2	0.25	0.2	0.2	0.581183	0.554261	0.397709
79158	79158	GNPTAB	5.07	5.88	5.58	6.73	6.1	6.16	0.0699371	0.557401	0.401198
51072	51072	MEMO1	93.19	97.24	92.95	106.13	106.75	105.54	0.0436914	0.438859	0.293099
57102	57102	C12orf4	9.39	9.54	9.68	10.42	10.22	10.05	0.00125531	0.990101	0.987134
10379	10379	IRF9	4.59	5.26	5.35	12.08	12.35	11.71	1.09434	1.69994e-14	2.01719e-15
27342	27342	RABGEF1	12.93	13.53	12.94	15.59	15.3	15.37	0.145587	0.0427336	0.0198686
81127	81127	OR4K15	0	0	0	0	0.09	0	0.841416	0.892584	0.83663
1290	1290	COL5A2	122.82	121.93	121.26	171.79	174.28	175.96	0.400225	1.10166e-73	1.62417e-75
348262	348262	MCRIP1	42.94	45.13	46.14	40.91	44.63	43.71	-0.190304	0.0226185	0.00978022
10916	10916	MAGED2	104.62	101.45	103.54	127.45	127.93	130.58	0.199926	5.68366e-08	1.14688e-08
23743	23743	BHMT2	0.05	0.03	0.09	0.09	0.09	0.03	0.103912	0.964798	0.931436
245973	245973	ATP6V1C2	1.8	1.73	2	0.54	0.8	0.73	-1.54664	4.70336e-09	8.505e-10
138255	138255	C9orf135	0.15	0	0	0.1	0	0	-0.120352	0.976863	0.968651
7155	7155	TOP2B	63.05	65.39	62.53	77.23	74.13	74.46	0.125431	0.000122752	3.59518e-05
283106	283106	CSNK2A3	0.93	0	0	0	0	0	-4.79207	0.350988	0.222198
8892	8892	EIF2B2	13.01	12.12	13.02	10.44	10.63	11.67	-0.338464	4.06469e-06	1.00071e-06
1293	1293	COL6A3	1.09	1.12	0.98	0.67	0.8	0.58	-0.738294	4.75494e-05	1.3211e-05
57619	57619	SHROOM3	7.71	8.16	8.43	10.95	10.89	11.26	0.328736	7.36268e-11	1.15696e-11
6898	6898	TAT	0.02	0.03	0	0.05	0.02	0.03	0.877488	0.714945	0.561038
29035	29035	C16orf72	30.34	30.38	29.88	26.44	24.13	24.27	-0.39359	3.92531e-19	3.43224e-20
79092	79092	CARD14	0.24	0.25	0.28	0.75	0.72	0.75	1.31157	0.000959001	0.000318805
115	115	ADCY9	1.75	1.72	1.81	3.49	3.14	3.74	0.838218	8.57029e-14	1.07193e-14
118932	118932	ANKRD22	0	0	0	0.03	0	0	1.73669	0.742478	0.59864
112755	112755	STX1B	0.44	0.35	0.57	2.06	2.09	2.36	2.10753	3.44186e-20	2.80737e-21
3992	3992	FADS1	57.8	54.04	55.1	54.5	55.16	57.21	-0.116777	0.00334167	0.00121663
642938	642938	INSYN2A	0.53	0.48	0.69	0.48	0.51	0.58	-0.353733	0.388604	0.251966
9743	9743	ARHGAP32	3.07	3.11	3.3	2.35	2.21	2.38	-0.562447	1.48473e-09	2.57776e-10
393	393	ARHGAP4	5.82	6.26	6.57	8.23	8.6	10.11	0.412089	0.000204382	6.16723e-05
51035	51035	UBXN1	206.96	207.79	219.51	185.75	193.16	190.12	-0.270828	1.61449e-10	2.59793e-11
196743	196743	PAOX	1.08	1.03	1.42	1.62	1.93	2.16	0.5726	0.1079	0.0560127
112268092	112268092	LOC112268092	0.11	0.31	0.26	0.49	0.27	0.27	0.465297	0.651261	0.489675
23586	23586	DDX58	3.07	2.87	2.86	4.87	4.28	4.79	0.555384	4.44814e-06	1.10017e-06
22848	22848	AAK1	6.14	6.29	5.57	7.68	7.42	8.18	0.308514	8.4555e-06	2.15163e-06
160287	160287	LDHAL6A	0	0	0.04	0	0	0	-1.08214	0.879455	0.790856
27044	27044	SND1	70.67	70.52	70.42	82.69	86.37	85.32	0.148104	2.12766e-05	5.68193e-06
6335	6335	SCN9A	5.43	5.64	5.1	4.91	4.47	4.59	-0.258634	0.000750738	0.000246062
11007	11007	CCDC85B	29.65	29.44	30.22	30.49	33.76	32.73	0.00427712	0.976863	0.966081
9701	9701	PPP6R2	17.61	17.55	17.62	12.74	12.65	13.49	-0.555673	5.31046e-18	5.01576e-19
1212	1212	CLTB	49.16	52.47	52.49	56.38	58.43	60.06	0.0623373	0.531835	0.376259
2120	2120	ETV6	4.18	3.85	3.62	4.4	3.8	4.4	0.0229959	0.892584	0.811692
5480	5480	PPIC	7.75	7.45	7.26	37.47	34.75	33.46	2.11878	1.70932e-78	2.29466e-80
5337	5337	PLD1	0.09	0.09	0.02	0.23	0.19	0.28	1.72117	0.00661272	0.00253714
7625	7625	ZNF74	8.03	8.2	8.63	7.31	7.21	7.9	-0.255217	0.0085245	0.00334778
6647	6647	SOD1	189.37	188.64	200.42	242.36	264.28	251.16	0.275313	4.74542e-08	9.48744e-09
27238	27238	GPKOW	23.25	20.66	23.34	17.19	16.85	17.76	-0.496756	1.18464e-07	2.48142e-08
3141	3141	HLCS	8.6	8.31	8.27	5.81	5.83	5.93	-0.590865	1.19619e-14	1.4015e-15
90338	90338	ZNF160	17.21	19.02	17.99	13.19	12.79	11.83	-0.62938	8.40448e-22	6.24569e-23
5292	5292	PIM1	51.86	51.32	52.18	16.61	16.96	17.17	-1.73153	6.45377e-221	1.46975e-223
53346	53346	TM6SF1	0.15	0	0.18	0.3	0.13	0.44	0.726363	0.711516	0.55758
81689	81689	ISCA1	35.23	35.31	34.14	39.14	35.73	38.38	-0.00295327	0.976863	0.961174
527	527	ATP6V0C	137.61	145.21	148.96	159.28	161.86	170.79	0.0727376	0.202416	0.11562
22	22	ABCB7	12.17	12.18	12.44	11.76	11.62	11.33	-0.200839	0.00428417	0.00158878
1027	1027	CDKN1B	74.21	74.38	71.28	49.33	49.25	48.93	-0.69291	1.05539e-57	2.20743e-59
9050	9050	PSTPIP2	3.05	3.88	3.25	6.82	7.18	6.88	0.923486	2.8861e-12	4.03528e-13
203522	203522	INTS6L	8.73	9.94	9.23	16.56	17.77	18.11	0.814136	2.33846e-28	1.24449e-29
6535	6535	SLC6A8	5.01	4.67	5.69	5.92	6.89	6.84	0.196143	0.142328	0.0768874
84695	84695	LOXL3	0.57	0.38	0.39	0.42	0.78	0.5	0.0844698	0.892584	0.817752
55957	55957	LIN37	10.23	9.45	8.78	7.07	8.05	6.52	-0.508441	0.0234622	0.0101816
4661	4661	MYT1	0.05	0.04	0.04	0.12	0.09	0.08	1.20144	0.206553	0.118403
7727	7727	ZNF174	9.54	8.79	8.72	9.72	9.82	9.29	0.061929	0.720702	0.573287
3636	3636	INPPL1	43.01	42.54	44.5	38.89	42.79	41.09	-0.203096	1.26182e-06	2.92049e-07
1768	1768	DNAH6	0.13	0.12	0.1	0.15	0.19	0.16	0.546332	0.203351	0.116324
8778	8778	SIGLEC5	0.03	0.03	0.08	0.07	0.13	0	0.370177	0.879455	0.781643
219557	219557	TEX47	0	0	0.02	0	0	0	-1.08214	0.879455	0.790856
5593	5593	PRKG2	0	0.02	0.02	0	0.04	0	-0.113588	0.976863	0.960339
3066	3066	HDAC2	145.78	151.06	140.64	140.98	131.51	135.95	-0.219166	8.76725e-10	1.49694e-10
91775	91775	NXPE3	5.18	4.77	4.47	7.63	7.98	7.82	0.582273	6.27388e-17	6.26786e-18
130827	130827	TMEM182	3.87	3.9	3.23	3.67	3.06	3.02	-0.310003	0.0963781	0.0492506
3899	3899	AFF3	0.12	0.12	0.02	0.08	0.05	0.04	-0.749202	0.364458	0.232554
56300	56300	IL36G	0	0	0	0	0	0.07	0.841416	0.892584	0.83663
8995	8995	TNFSF18	0	0	0	0	0	0.03	0.841416	0.892584	0.83663
4648	4648	MYO7B	0.02	0	0.04	0.02	0.04	0	0.884345	0.723159	0.575755
1396	1396	CRIP1	0.35	0.36	0.34	0.52	0.34	1.05	0.752494	0.64702	0.485711
10788	10788	IQGAP2	0.02	0	0.02	0.03	0.05	0	1.20465	0.662112	0.500453
114803	114803	MYSM1	9.08	9.33	9.08	8.92	8.37	7.88	-0.243082	0.000183244	5.48946e-05
51673	51673	TPPP3	0.44	0.36	0.27	0.91	0.68	1.24	1.29409	0.074155	0.0367335
63979	63979	FIGNL1	5.43	5.51	5.78	5.55	4.62	5.17	-0.218547	0.0777229	0.038759
130367	130367	SGPP2	0.14	0.18	0.15	0.33	0.37	0.39	1.11422	0.0205281	0.00876928
388564	388564	TMEM238	0	0.17	0	0	0	0.16	-0.120352	0.976863	0.968696
23492	23492	CBX7	1.13	1.37	1.51	2.92	3.15	3.13	1.08422	3.68466e-10	6.1168e-11
163059	163059	ZNF433	0.88	0.66	0.78	0.63	0.78	0.78	-0.15775	0.79199	0.65591
5924	5924	RASGRF2	0.14	0.11	0.12	0.12	0.12	0.14	-0.120673	0.879455	0.789068
27133	27133	KCNH5	0.01	0	0	0	0	0	-1.08214	0.879455	0.790856
113251	113251	LARP4	26.93	26.52	25.12	35.71	33.78	33.4	0.42433	3.72251e-23	2.5901e-24
105377805	105377805	LOC105377805	0.03	0.06	0.05	0.02	0.04	0.02	-0.703661	0.691427	0.531698
5435	5435	POLR2F	14.47	14.41	15.15	24.13	24.01	24.56	0.607564	4.05186e-13	5.33641e-14
1196	1196	CLK2	61.76	60.44	63.18	51.78	51.99	57.08	-0.319662	4.22203e-10	7.04936e-11
10165	10165	SLC25A13	54.21	53.97	52.09	52.07	50.17	49.29	-0.196395	8.66847e-06	2.2079e-06
5515	5515	PPP2CA	66.08	66.3	64.45	39.59	38.3	38.25	-0.878445	7.48362e-139	4.17102e-141
347732	347732	CATSPER3	0.24	0.12	0.18	0.06	0.06	0.3	-0.485524	0.79914	0.663412
26960	26960	NBEA	6.74	8.03	7.02	8.83	8.06	9.61	0.132315	0.125439	0.0664933
54742	54742	LY6K	0.41	0.28	0.38	0.66	0.48	0.79	0.703555	0.218147	0.126083
375759	375759	C9orf50	0.05	0.08	0	0.05	0.15	0.15	1.20014	0.646157	0.484869
7049	7049	TGFBR3	2.07	2.25	2.18	3.62	3.43	3.33	0.563814	1.46468e-06	3.41547e-07
81608	81608	FIP1L1	30.75	29.48	29.14	25.27	25.66	25.94	-0.316395	2.66643e-09	4.72529e-10
162394	162394	SLFN5	0.06	0.07	0.02	0.27	0.19	0.21	2.18745	8.28958e-06	2.10841e-06
63905	63905	MANBAL	38.63	44.68	38.91	40.18	40.54	40.07	-0.136641	0.127945	0.0680058
102724250	102724250	LOC102724250	23.12	24.73	23.73	16.97	18.33	17.29	-0.567253	1.61212e-26	9.37165e-28
57038	57038	RARS2	25.56	27.57	25.95	23.67	24.97	22.15	-0.282751	0.000100322	2.91417e-05
22907	22907	DHX30	47.06	48.85	51.24	34.15	34.93	34.61	-0.611231	2.57997e-48	6.84961e-50
474343	474343	SPIN2B	6.22	7.36	7.83	5.97	8.47	7.25	-0.0775974	0.805493	0.669941
3480	3480	IGF1R	42.12	41.62	42.12	30.67	31.22	30.28	-0.302176	1.78999e-24	1.15535e-25
9518	9518	GDF15	40.21	45.58	42.48	85.67	87.13	82.33	0.863849	2.86913e-39	9.85264e-41
79841	79841	AGBL2	1.09	1.04	1.03	1.64	1.98	1.77	0.761183	0.00274773	0.000987595
6618	6618	SNAPC2	19.63	19.37	20.09	17.12	18.47	18.31	-0.248887	0.0192248	0.00816071
5775	5775	PTPN4	5.1	4.88	5.09	4.27	4.33	4.03	-0.371787	7.29719e-08	1.49127e-08
54989	54989	ZNF770	36.53	35.52	35.57	32.42	31.54	32.81	-0.276044	1.35139e-12	1.83522e-13
6529	6529	SLC6A1	0	0.02	0	0	0	0	-1.08214	0.879455	0.790856
57002	57002	YAE1	14.59	21.7	18.04	23.83	25.69	26.73	0.381876	0.0158196	0.00658629
23216	23216	TBC1D1	13.53	13.6	13.84	14	14.03	14.48	-0.0897257	0.221865	0.128577
54551	54551	MAGEL2	0.05	0.09	0.03	0.09	0.19	0.22	1.41969	0.102862	0.0529969
10612	10612	TRIM3	3.05	2.48	2.73	5.7	5.12	5.57	0.872952	8.92534e-09	1.65765e-09
165324	165324	UBXN2A	20.28	23.33	21.86	20.82	18.09	16.93	-0.036485	0.743665	0.601719
6879	6879	TAF7	80.57	81.2	82.02	91.63	88.1	91.61	0.0375564	0.467532	0.317544
5747	5747	PTK2	51.04	53.2	51.57	46.44	46.5	46.48	-0.274485	2.70961e-14	3.26725e-15
55711	55711	FAR2	0.96	0.76	1.16	1.53	1.41	1.26	0.50502	0.051238	0.0243324
5696	5696	PSMB8	0.25	0.31	0.08	0.63	0.31	0.61	1.07935	0.297428	0.181904
57535	57535	ELAPOR1	0.12	0.11	0.09	0.98	0.83	1.18	2.49455	4.3173e-11	6.63663e-12
5933	5933	RBL1	6.33	5.69	5.75	5.02	5.01	4.9	-0.35897	7.92715e-05	2.27135e-05
353116	353116	RILPL1	17.1	16.12	18.8	16.12	18.53	16.72	-0.0529023	0.654817	0.49282
29078	29078	NDUFAF4	16.84	16.91	16.33	15.05	17.87	16.98	-0.121983	0.225667	0.13124
148170	148170	CDC42EP5	56.31	55.06	53.36	37.11	37.84	43.5	-0.590343	1.94331e-10	3.15616e-11
79949	79949	PLEKHS1	0	0	0	0.02	0	0	0.841416	0.892584	0.83663
56667	56667	MUC13	0	0	0	0	0.02	0	0.841416	0.892584	0.83663
29974	29974	A1CF	0.01	0.01	0.01	0.02	0.03	0	0.690623	0.758734	0.617773
57465	57465	TBC1D24	2.8	2.88	2.84	2.22	2.31	2.04	-0.473804	0.00010499	3.05481e-05
11344	11344	TWF2	26.04	25.59	26.07	35.21	33.61	35.59	0.30982	6.53856e-05	1.84801e-05
23170	23170	TTLL12	26.04	24.53	26.63	25.42	26.22	26.5	-0.10012	0.117632	0.0618547
221421	221421	RSPH9	1.99	1.83	1.61	2.05	1.92	3.39	0.127428	0.784055	0.646754
275	275	AMT	3.32	3.33	3.65	1.85	2.41	2.79	-0.632646	0.00939165	0.00371816
2036	2036	EPB41L1	1.96	1.97	1.86	2.57	2.59	2.49	0.308809	0.0293732	0.013053
2491	2491	CENPI	4.89	6.12	4.63	6.88	6.12	6.12	0.321694	0.00223818	0.000793411
84870	84870	RSPO3	0.12	0.19	0.18	0.12	0	0	-2.29	0.0759616	0.0377714
4998	4998	ORC1	16.42	16.83	16.47	11.84	11.82	11.47	-0.619011	7.00236e-17	7.01662e-18
9776	9776	ATG13	24.06	25.32	23.02	21.07	21.57	22.45	-0.275342	5.30647e-07	1.1843e-07
148327	148327	CREB3L4	6.68	7.71	8.54	5.94	7.98	6.77	-0.267715	0.139478	0.0750387
8890	8890	EIF2B4	57.41	54.54	54.66	63.34	63.76	65.86	0.0982761	0.116499	0.0611747
89782	89782	LMLN	1.66	1.83	1.8	2.45	2.3	2.12	0.258554	0.0717671	0.0353287
285190	285190	RGPD4	0.13	0.22	0.22	0.27	0.18	0.17	0.0115934	0.982485	0.976597
5445	5445	PON2	29.39	29.85	26.94	47.82	53.55	50	0.693224	2.43019e-22	1.76227e-23
7003	7003	TEAD1	19.08	19.38	18.84	25.61	23.69	24.71	0.251266	2.86951e-10	4.7292e-11
84868	84868	HAVCR2	0.13	0.03	0.13	0.06	0.1	0.16	0.0309869	0.981659	0.975599
3695	3695	ITGB7	0.08	0	0.08	0.1	0.18	0.13	1.2955	0.321193	0.199037
167555	167555	FAM151B	1.58	1.98	2.09	1.89	1.62	2.18	-0.148595	0.768084	0.628148
55969	55969	RAB5IF	63.27	67.56	63.08	97.27	95.4	104.6	0.499082	2.1581e-15	2.39272e-16
3308	3308	HSPA4	121.95	121.68	118.39	159.49	154.07	151.08	0.242741	2.00129e-17	1.9514e-18
644538	644538	SMIM10	0.05	0	0	0	0	0	-1.08214	0.879455	0.790856
55610	55610	VPS50	7.94	7.66	6.74	6.43	5.01	5.86	-0.355159	0.00173535	0.000603617
54537	54537	SHLD2	33.69	32.68	32.93	34.34	34.6	32.59	-0.0941262	0.10168	0.0522905
57678	57678	GPAM	1.51	1.48	1.27	2.2	2.38	2.03	0.514404	0.000740163	0.00024233
9220	9220	TIAF1	2.57	4.47	4.06	6.34	7.05	7.56	0.800593	1.06447e-05	2.74124e-06
5129	5129	CDK18	6.4	6.89	6.71	11.33	11.81	12.18	0.708724	8.77098e-14	1.09756e-14
390999	390999	PRAMEF12	0.65	0.65	0.62	0.48	0.29	0.65	-0.560727	0.244049	0.143919
991	991	CDC20	68.25	65.54	70.3	73.55	77.88	77.01	0.0460609	0.511872	0.35674
100533105	100533105	C8orf44-SGK3	0.6	0.45	0.45	0.92	0.14	0.89	0.265698	0.848249	0.72543
22897	22897	CEP164	7	7.53	7.19	10.12	9.9	10.26	0.347185	7.08391e-07	1.60222e-07
134701	134701	RIPPLY2	3.88	1.51	4	1.45	2.14	1.96	-0.881765	0.225387	0.13101
54851	54851	ANKRD49	9.04	8.13	8.53	8.46	7.51	7.95	-0.217541	0.145991	0.0791376
1370	1370	CPN2	0.02	0	0	0	0.02	0.02	0.775856	0.874094	0.758936
64101	64101	LRRC4	0.02	0	0.03	0	0	0	-2.56102	0.46539	0.315532
9447	9447	AIM2	0	0.06	0	0	0	0	-1.08214	0.879455	0.790856
100463289	100463289	MTRNR2L5	0	0	0.04	0.04	0	0	-0.120352	0.976863	0.968705
110806277	110806277	PNMA8C	0.02	0	0.02	0	0.02	0	-1.01611	0.818056	0.685459
55643	55643	BTBD2	34.17	33.29	34.29	18.63	20.55	19.58	-0.951204	1.59016e-46	4.41233e-48
4891	4891	SLC11A2	31.75	33.22	32.39	46.32	44.72	45.04	0.385243	1.30587e-19	1.10113e-20
4049	4049	LTA	0.04	0.06	0.06	0.62	0.58	0.67	3.50402	0.00156736	0.000541332
83706	83706	FERMT3	0.09	0.09	0.17	0.29	0.2	0.26	0.995565	0.288152	0.175264
10586	10586	MAB21L2	51.52	58.84	56.11	73.13	74.28	73.35	0.290387	9.73471e-10	1.67087e-10
400569	400569	MED11	23.82	21.28	20.08	27.51	29.86	31.67	0.334312	0.0181539	0.00766804
9778	9778	KIAA0232	9.75	9.15	9.18	10.86	10.3	10.76	0.0805545	0.254124	0.151034
496	496	ATP4B	0	0	0	0	0.05	0	0.841416	0.892584	0.83663
5623	5623	PSPN	0	0	0	0.48	0.32	0	3.06135	0.269209	0.161419
8989	8989	TRPA1	0	0.01	0	0	0	0	-1.08214	0.879455	0.790856
80173	80173	IFT74	9.97	10.48	8.77	10.22	11.69	10.35	0.10274	0.394586	0.256719
28987	28987	NOB1	121.32	119.9	120.88	78.2	79.73	81.14	-0.715485	5.49284e-68	9.15144e-70
84529	84529	CDIN1	14.83	13.48	13.31	12.61	11.08	12.55	-0.325497	0.000344352	0.000107458
1291	1291	COL6A1	9.25	9.15	9.56	9.26	9.74	9.32	-0.0990334	0.30258	0.185472
80174	80174	DBF4B	13.37	13.13	14.44	11.23	11.57	11.74	-0.457067	1.0305e-09	1.77453e-10
151613	151613	TTC14	18.24	18.29	18.08	18.02	17.06	18.58	-0.264474	4.19358e-05	1.15659e-05
58509	58509	CACTIN	8	8.38	8.77	7.76	7.76	8.08	-0.152969	0.159833	0.0879531
51155	51155	JPT1	93.67	94.99	97.84	150.21	154.05	153.05	0.557477	2.11415e-39	7.19668e-41
29994	29994	BAZ2B	10.12	10.22	9.78	10.8	10.87	10.81	-0.030099	0.718408	0.568402
64900	64900	LPIN3	10.94	10.81	11.62	11.38	11.77	12.43	0.0118055	0.917029	0.867841
55623	55623	THUMPD1	16.74	17.02	15.56	17.72	16.15	16.79	-0.0862971	0.26679	0.15976
9145	9145	SYNGR1	2.79	3.6	2.4	4.62	4.29	4.07	0.516394	0.0174973	0.00735816
91942	91942	NDUFAF2	88.11	99.7	93.23	89.71	94.57	96.43	-0.112178	0.297564	0.182044
9898	9898	UBAP2L	77.68	77.22	76.81	100.68	102.29	102.3	0.28306	4.00021e-20	3.27238e-21
9427	9427	ECEL1	0.9	0.97	0.89	1.27	1.24	1.21	0.313565	0.370823	0.237571
29803	29803	REPIN1	39.11	39.25	42.45	48.48	51.69	50.12	0.202862	1.29599e-05	3.37241e-06
90288	90288	EFCAB12	0.24	0.14	0.19	0.07	0.1	0.14	-0.951254	0.423163	0.280181
65057	65057	ACD	16.79	15.96	17.65	14.44	15.75	13.28	-0.333364	0.00477878	0.0017871
10565	10565	ARFGEF1	15.36	14.97	14.38	18.22	16.07	18.18	0.112727	0.0639294	0.0310528
54065	54065	SMIM11A	13.24	8.33	13.58	17.25	15.03	21.79	0.505477	0.018605	0.00787642
8178	8178	ELL	5.01	5.02	5.39	5.77	5.75	5.37	0.0324366	0.873713	0.754222
129642	129642	MBOAT2	7.74	7.05	6.58	12.32	11.91	11.49	0.633504	8.46776e-15	9.83998e-16
3417	3417	IDH1	62.76	60.34	63.21	75.82	74.29	73.65	0.143556	0.00179537	0.000626001
22980	22980	TCF25	40.76	40.83	41.5	30.12	32.54	30.06	-0.524655	1.42849e-19	1.20796e-20
23406	23406	COTL1	86.71	89.41	89.84	104.25	112.95	112.3	0.192451	1.80589e-05	4.7761e-06
4983	4983	OPHN1	2.09	2.02	2.12	3.06	2.81	2.78	0.362	0.00213338	0.000752934
100128553	100128553	CTAGE4	0.01	0.02	0.04	0	0.01	0.01	-1.08214	0.879455	0.790856
23035	23035	PHLPP2	2.7	2.8	2.86	4.7	4.22	4.93	0.608694	2.82616e-11	4.27497e-12
10559	10559	SLC35A1	15.97	15.86	14.86	14.24	12.96	14.37	-0.284108	0.00807329	0.00314784
6996	6996	TDG	37.41	35.84	34.97	51.4	50.16	48.65	0.357769	5.27276e-14	6.47799e-15
9751	9751	SNPH	1.76	1.73	1.86	2.01	2.11	2.24	0.146712	0.464239	0.314052
984	984	CDK11B	30.45	30.9	31.49	22.99	25.13	26.01	-0.433037	5.11519e-14	6.27826e-15
54535	54535	CCHCR1	11.06	11.25	12.02	12.74	13.5	13.32	0.103254	0.344733	0.216682
2794	2794	GNL1	8.87	9.67	9.81	12.52	11.86	13.34	0.288173	5.37834e-06	1.34249e-06
26530	26530	OR12D1	0	0	0	0	0.06	0	0.841416	0.892584	0.83663
26145	26145	IRF2BP1	18.17	19.24	19.78	18.18	20.23	18.9	-0.113778	0.203025	0.116089
8106	8106	PABPN1	116.74	118.81	124.2	107.79	115.38	119.76	-0.200779	4.99322e-06	1.24217e-06
23117	23117	NPIPB3	22.24	24.36	25.88	18.62	21.7	21.66	-0.342805	7.3513e-07	1.66622e-07
4926	4926	NUMA1	33.26	31.53	33.59	24.96	27.61	27.01	-0.416828	1.01635e-23	6.87068e-25
2947	2947	GSTM3	1.98	1.71	2.01	5.1	4.79	4.58	1.2262	5.49256e-19	4.86187e-20
115111	115111	SLC26A7	0.03	0.12	0.14	0.12	0.12	0.05	-0.18804	0.882106	0.794063
51002	51002	TPRKB	53.78	66.15	55.04	65.7	54.04	67	-0.0188752	0.910457	0.859221
10950	10950	BTG3	31.96	29.73	28.89	63.14	62.23	61.82	0.987217	3.28519e-48	8.7613e-50
150590	150590	C2orf15	0.8	0.93	0.92	1.45	0.75	1.05	0.196256	0.759889	0.619078
116151	116151	FAM210B	8.38	9.15	7.58	14.63	14.09	14.67	0.67229	6.8673e-14	8.51518e-15
149628	149628	PYHIN1	0	0	0.05	0	0.04	0	-0.120352	0.976863	0.968675
53836	53836	GPR87	0	0	0	0.05	0	0.05	1.73436	0.718408	0.570688
65977	65977	PLEKHA3	1.81	1.61	1.92	1.95	1.79	1.81	-0.0622811	0.671732	0.513239
5669	5669	PSG1	0	0	0	0	0.04	0	0.841416	0.892584	0.83663
8777	8777	MPDZ	15.42	14.84	15.22	16.88	17.4	17.64	0.070295	0.19165	0.108379
142685	142685	ASB15	0	0	0	0.03	0	0	0.841416	0.892584	0.83663
5861	5861	RAB1A	102.19	104.74	98.24	126.23	122.45	124.35	0.17304	2.00118e-06	4.76002e-07
9274	9274	BCL7C	59.63	56.78	61.03	49.3	51.95	48.86	-0.287242	0.000577352	0.000186223
7174	7174	TPP2	28.99	29.52	28.62	27.1	25.26	25.55	-0.289276	1.73513e-10	2.80349e-11
1058	1058	CENPA	18.53	17.69	16.92	20.34	17.91	15.08	-0.104477	0.519845	0.36348
123775	123775	C16orf46	1.44	0.86	1.87	1.78	1.99	2.45	0.451114	0.206509	0.118366
90362	90362	FAM110B	0.18	0.18	0.14	0.14	0.25	0.33	0.423245	0.628103	0.46688
10043	10043	TOM1	11.9	12.21	13	11.63	11.73	12.91	-0.147603	0.198179	0.112677
157695	157695	TDRP	10.24	11.17	11.1	17.79	17.2	20.38	0.649361	1.34305e-15	1.46813e-16
54677	54677	CROT	5.49	5.37	4.68	11.25	10.94	10.76	1.11483	5.38661e-24	3.57042e-25
57336	57336	ZNF287	0.79	0.66	0.46	0.67	0.75	0.57	-0.0232723	0.953721	0.915883
7422	7422	VEGFA	29.81	33.72	33.38	18.1	18.51	19.67	-0.902474	4.78036e-48	1.28347e-49
4594	4594	MMUT	13.04	12.04	11.6	11.2	10.02	10.61	-0.322866	0.000202568	6.10885e-05
285613	285613	RELL2	10.61	9.19	9.84	8.73	10.25	10.98	-0.0980299	0.525017	0.36804
4708	4708	NDUFB2	159.75	177.06	167.12	239.91	238.8	238.57	0.401428	2.91573e-06	7.03683e-07
55246	55246	CCDC25	19.5	18.85	19.05	19.82	18.06	17.77	-0.157658	0.0242906	0.0105789
1954	1954	MEGF8	4.92	5.21	4.7	5.05	5.15	4.88	-0.0987911	0.220346	0.127578
389658	389658	ALKAL1	0.08	0	0.22	0	0.15	0.23	0.203139	0.938303	0.895622
6138	6138	RPL15	599.93	616.76	619.26	633.64	643.36	633.9	-0.0561063	0.0214541	0.00921756
57380	57380	MRS2	21.36	19.44	18.34	25.04	23.69	23.72	0.243364	0.000261695	8.02055e-05
115196	115196	ZNF554	2.32	2.75	2.43	3.61	3.26	3.63	0.258351	0.262946	0.157065
8459	8459	TPST2	2.09	1.94	2.02	3.9	3.61	3.66	0.755551	2.98588e-07	6.49214e-08
79993	79993	ELOVL7	0.11	0.32	0.14	0.39	0.12	0.31	0.708673	0.325896	0.202596
57531	57531	HACE1	29.38	26.99	27.96	36.42	35.58	37.69	0.271613	8.06994e-09	1.49153e-09
4913	4913	NTHL1	17.46	19.35	18.59	18.95	18.5	21.25	-0.0387213	0.872191	0.752491
6521	6521	SLC4A1	0.01	0	0	0.11	0.03	0.11	3.77332	0.0306087	0.0136626
1413	1413	CRYBA4	0	0	0	0	0.12	0	0.841416	0.892584	0.83663
114904	114904	C1QTNF6	0.96	1.35	1.14	2.41	2.31	2.16	0.933982	4.35264e-06	1.07499e-06
5699	5699	PSMB10	6.76	7.51	7.12	16.88	14.99	18.32	1.1153	1.76227e-10	2.84946e-11
3350	3350	HTR1A	0	0	0.03	0.01	0	0.03	0.465516	0.892584	0.823971
9793	9793	CKAP5	50.64	49.54	48.39	44.93	42.87	43.06	-0.300699	1.25188e-19	1.05411e-20
1272	1272	CNTN1	0.04	0.06	0.07	0.09	0.12	0.05	0.466711	0.693891	0.536324
1849	1849	DUSP7	7.65	8.45	7.68	5.25	5.1	5.05	-0.744009	2.0846e-12	2.87591e-13
10346	10346	TRIM22	0.29	0.22	0.36	0.55	0.65	0.91	1.16891	0.0137802	0.00564717
55367	55367	PIDD1	18.28	19.38	20.24	19.02	19.69	19.19	-0.159778	0.0335577	0.0151518
140735	140735	DYNLL2	13.41	12.36	12.05	20.55	19.01	19.88	0.534586	7.46294e-24	4.99587e-25
25962	25962	VIRMA	18.92	20.73	19.27	17.66	17.05	16.85	-0.253674	2.27573e-06	5.43496e-07
28964	28964	GIT1	9.65	9.22	9.33	20.12	19.79	20.58	0.984798	3.03951e-49	7.90571e-51
65121	65121	PRAMEF1	0.22	0.26	0.37	0.05	0.03	0.05	-3.1193	0.0100125	0.00398497
5502	5502	PPP1R1A	0	0	0	0	0.08	0.04	2.32456	0.531342	0.374769
10238	10238	DCAF7	28.74	28.06	27.63	32.98	33.26	33.42	0.12175	0.00228056	0.000809391
159195	159195	USP54	6.88	7.1	6.82	7.31	6.83	6.59	-0.114742	0.185555	0.104245
643847	643847	PGA4	0.12	0.26	0.23	1.42	1.43	1.57	2.78669	1.62285e-05	4.26867e-06
55178	55178	MRM3	23.82	24.73	24.64	21.42	21.48	21.17	-0.308469	0.000290632	8.98058e-05
1824	1824	DSC2	29.27	28.12	27.96	36.13	34.88	35.76	0.241902	2.00182e-08	3.85537e-09
9747	9747	TCAF1	25.06	25.29	24.62	26.65	26.18	24.76	-0.077566	0.150782	0.0821414
100130742	100130742	LRRC69	0.06	0.11	0	0.18	0.31	0.49	2.57922	0.121169	0.0640191
54887	54887	UHRF1BP1	17.52	16.77	16.31	7.15	6.5	6.8	-1.42429	4.72519e-172	1.58582e-174
56006	56006	SMG9	19.88	18.38	19.87	16.02	17.9	17.07	-0.293122	0.000480328	0.000152866
26108	26108	PYGO1	2.89	2.84	2.81	2.93	2.61	2.89	-0.166729	0.135717	0.0727384
382	382	ARF6	27.45	27.42	26.93	21.99	21.08	21.06	-0.468134	1.7652e-19	1.50433e-20
7644	7644	ZNF91	4.39	4.02	3.87	5.34	5.57	5.3	0.24482	0.048045	0.0226145
51227	51227	PIGP	32.69	32.53	31.87	18.66	18.26	21.72	-0.782873	7.33444e-09	1.35032e-09
57097	57097	PARP11	8.01	8.34	7.26	6.34	6.26	6.01	-0.342767	0.000395612	0.00012445
730112	730112	FAM166B	0.09	0.37	0.27	0.38	0.32	0.28	0.465772	0.776124	0.636956
55829	55829	SELENOS	32.93	30.83	30.25	34.01	34.06	33.8	-0.00294858	0.978894	0.971561
10003	10003	NAALAD2	15.17	14.76	14.47	15.2	15.12	16.1	-0.0539499	0.581328	0.424063
9512	9512	PMPCB	66.1	65.73	63.48	54.86	55.55	58.11	-0.305945	1.05368e-10	1.67341e-11
9678	9678	PHF14	26.19	26.04	26	24.3	23.23	23.8	-0.264688	4.25693e-07	9.40627e-08
51004	51004	COQ6	18.89	19.72	17.31	18.53	17.99	16.86	-0.201543	0.0614475	0.029739
57393	57393	CLTRN	1.53	1.6	0.92	0.73	1.28	0.42	-0.856609	0.112056	0.0585395
94032	94032	CAMK2N2	1.15	1.04	0.92	0.97	0.65	1.47	-0.121782	0.879455	0.773525
23286	23286	WWC1	3.14	2.81	3.15	4.41	4.91	5.02	0.497443	6.79301e-05	1.92506e-05
23014	23014	FBXO21	9.66	8.93	9.01	8.76	8.05	9.08	-0.212474	0.0173084	0.00726941
26610	26610	ELP4	3.7	4.14	4.15	2.83	3.06	2.84	-0.575807	7.36818e-10	1.25099e-10
11096	11096	ADAMTS5	3	3.2	2.94	3.01	2.85	2.6	-0.229438	0.0241187	0.0104916
3777	3777	KCNK3	0	0.01	0.01	0	0	0	-1.97548	0.664865	0.506171
3581	3581	IL9R	0.04	0.06	0.05	0.2	0.27	0.14	1.88073	0.0335024	0.0151168
87	87	ACTN1	56.95	55.57	54.47	66.03	67.2	67.68	0.148111	9.36168e-05	2.70819e-05
222865	222865	TMEM130	0	0	0	0.14	0.05	0.03	3.90761	0.0575021	0.0276518
23780	23780	APOL2	2.84	2.68	3.03	6.37	6.24	6.79	1.05876	5.09432e-12	7.27847e-13
653641	653641	GOLGA6C	0.06	0.06	0.03	0.21	0.17	0.12	1.68697	0.0237907	0.0103355
115650	115650	TNFRSF13C	1.82	1.92	1.47	1.57	1.73	1.9	-0.120761	0.667743	0.509256
56917	56917	MEIS3	95.2	102.96	106.69	65.83	68.01	67.58	-0.716572	7.78613e-49	2.05316e-50
81562	81562	LMAN2L	12.55	13.36	13.31	22.28	22.02	20.17	0.605789	1.43195e-13	1.82104e-14
51268	51268	PIPOX	0.25	0.3	0.27	0.4	0.3	0.57	0.503431	0.531301	0.374109
21	21	ABCA3	10.52	11.1	10.64	8.75	8.8	9.15	-0.390566	1.73302e-10	2.79843e-11
94056	94056	SYAP1	13.37	12.74	13.2	15.78	15.5	15.23	0.125421	0.0330602	0.0149015
64764	64764	CREB3L2	7.76	7.15	7.2	5.55	5.68	4.94	-0.550532	1.07035e-12	1.44073e-13
23509	23509	POFUT1	17.88	17.35	17.84	19.25	17.97	18.96	-0.0190487	0.836125	0.710901
127665	127665	ZNF648	0.04	0.02	0.03	0.13	0.09	0.07	1.7276	0.153777	0.084132
952	952	CD38	0	0.02	0.01	0.06	0.04	0.01	1.46644	0.43597	0.290568
3270	3270	HRC	2.79	2.47	2.12	11.54	12.2	10.02	2.07108	6.42057e-44	1.93164e-45
23678	23678	SGK3	2.07	2.27	2.17	3.21	4.09	3.4	0.607564	7.39794e-05	2.10952e-05
10618	10618	TGOLN2	18.13	18.14	16.94	13.79	13.13	13.25	-0.519696	2.03306e-22	1.47185e-23
6542	6542	SLC7A2	24.63	25.64	23.62	30.79	28.84	29.78	0.156988	0.00025749	7.88086e-05
51318	51318	MRPL35	44.05	40.93	43.13	52.23	40.04	40.97	0.146056	0.0292284	0.0129834
7448	7448	VTN	2.6	2.62	2.39	3.33	2.59	2.93	0.103032	0.797297	0.661298
7461	7461	CLIP2	0.62	0.82	0.81	1.2	1.35	1.29	0.66209	0.00254556	0.000910305
54875	54875	CNTLN	7.61	7.15	6.98	9.41	8.17	8.45	0.051699	0.691427	0.531727
11056	11056	DDX52	13.09	12.77	11.91	13.24	12.73	12.91	-0.075697	0.280696	0.169686
116987	116987	AGAP1	6.1	6.19	6.33	5.13	5.21	5.14	-0.317323	7.99465e-07	1.81923e-07
51706	51706	CYB5R1	16.31	15.06	15.21	26.29	28.34	28.45	0.718443	2.26013e-15	2.5099e-16
3895	3895	KTN1	97.27	96.71	93.11	91.78	87.62	88.92	-0.212525	7.4154e-12	1.07458e-12
8991	8991	SELENBP1	0.12	0.27	0.06	1.59	1.2	0.91	2.91221	2.47643e-06	5.93653e-07
149175	149175	MANEAL	7.49	8.19	6.69	5.49	6.09	5.91	-0.475593	0.000733703	0.000240083
4074	4074	M6PR	115.2	117.25	116.08	116.89	113.75	115.81	-0.125292	0.000303844	9.40341e-05
51301	51301	GCNT4	0.08	0.09	0.1	0.33	0.21	0.29	1.46437	0.0110242	0.00443319
5089	5089	PBX2	87	86.36	86.94	91.09	95.7	94.17	-0.00706624	0.892584	0.82603
57562	57562	CEP126	0.24	0.27	0.26	0.47	0.33	0.44	0.578521	0.103767	0.053544
54934	54934	KANSL2	22.94	23.65	20.96	16.2	16.36	18.55	-0.519301	8.15977e-11	1.28514e-11
84902	84902	CEP89	3.63	3.45	3.77	2.68	2.54	2.59	-0.359851	0.0501893	0.0237441
4701	4701	NDUFA7	100.59	104.01	109.63	102.18	103.45	107.16	-0.118031	0.287677	0.174924
23339	23339	VPS39	16.55	17.49	17.2	17.82	16.6	17.5	-0.0966203	0.136933	0.0734972
84620	84620	ST6GAL2	0	0	0.01	0	0	0.01	-0.120352	0.976863	0.968726
102724862	102724862	TBC1D3I	0.02	0.09	0.1	0.33	0.32	0.14	2.0336	0.0143465	0.00591022
93377	93377	OPALIN	0	0	0	0	0.02	0	0.841416	0.892584	0.83663
51260	51260	PBDC1	28.57	29.46	29.26	43.71	46.25	41.81	0.482213	3.00792e-08	5.8983e-09
54793	54793	KCTD9	30.17	30.35	28.15	31.86	32.8	32.01	0.00737989	0.928619	0.88226
84106	84106	PRAM1	0.1	0.13	0.23	0.39	0.3	0.36	1.0729	0.195342	0.110853
92856	92856	IMP4	37.46	39.92	39.31	36.77	39.26	38.35	-0.1374	0.0202778	0.00865142
65988	65988	ZNF747	0.32	0.4	0.37	0.39	0.49	0.44	0.164796	0.811091	0.675617
993	993	CDC25A	12.15	11.97	12.18	15.79	15.3	16.17	0.26183	0.00020138	6.06874e-05
10657	10657	KHDRBS1	171.91	170.01	167.57	146.81	144.18	148.64	-0.329818	4.19423e-31	2.00084e-32
116966	116966	WDR17	7.87	7.46	7.87	5.95	5.49	5.86	-0.541238	1.79309e-14	2.13094e-15
54059	54059	YBEY	40.81	39.94	42.12	51.43	51.93	50.43	0.11773	0.263903	0.157731
4487	4487	MSX1	0.11	0.08	0.04	0.04	0.08	0.04	-0.705757	0.747958	0.606444
7293	7293	TNFRSF4	0.03	0	0	0.03	0	0	-0.120352	0.976863	0.968651
4152	4152	MBD1	20.04	18.6	20.2	20.6	22.08	21.76	-0.04597	0.594019	0.435007
348807	348807	CFAP100	0	0	0	0.07	0.03	0.03	2.73722	0.349193	0.220342
115509	115509	ZNF689	8.57	8.59	9.31	6.6	6.44	7.07	-0.513697	7.96093e-08	1.63932e-08
8209	8209	GATD3A	44.31	49.12	50.14	48.79	47.98	51.89	-0.064696	0.456885	0.307506
26025	26025	PCDHGA12	0.52	0.36	0.26	0.26	0.29	0.26	-0.872124	0.141829	0.0765327
4922	4922	NTS	0.07	0.14	0.13	0.6	0.8	0.74	2.5583	0.00941476	0.00372844
109504726	109504726	ERV3-1-ZNF117	0.53	0.49	0.66	0.28	0.71	0.47	-0.330068	0.349729	0.220954
64131	64131	XYLT1	0	0	0	0.05	0.01	0	2.32392	0.531342	0.37499
84281	84281	C2orf88	0.62	0.56	0.42	0.79	0.79	0.8	0.474228	0.183382	0.102802
64645	64645	MFSD14A	40.46	40.5	38.88	38.7	37.33	38.62	-0.181472	0.000483403	0.00015395
59348	59348	ZNF350	0.09	0.11	0.09	0.19	0.17	0.11	0.558257	0.583627	0.426055
55800	55800	SCN3B	0.01	0.01	0	0.01	0	0	-1.01868	0.818056	0.684696
6904	6904	TBCD	56.52	56.8	58.56	52.5	57.89	56.31	-0.154704	0.000238527	7.26895e-05
5557	5557	PRIM1	45.55	47.64	44.95	29.35	27.89	33.74	-0.718792	1.80043e-20	1.44803e-21
55176	55176	SEC61A2	20.35	22.09	20.75	23	21.54	22.56	-0.0285601	0.812215	0.676838
84337	84337	ELOF1	40.49	41.88	37.92	80.97	80.9	84.45	0.916154	7.95583e-36	3.15639e-37
4798	4798	NFRKB	16.04	16.19	17.18	17.59	17.53	18.62	-0.00299805	0.976863	0.955123
28985	28985	MCTS1	5.33	5.69	5.46	5.54	5.77	5.61	-0.0793535	0.341716	0.214192
23417	23417	MLYCD	0.48	0.51	0.49	0.78	0.73	0.96	0.613382	0.000484439	0.000154425
10179	10179	RBM7	14.19	14.05	15.06	18.25	17.27	17.35	0.170145	0.019297	0.00820061
84885	84885	ZDHHC12	13.95	15.23	16.87	13.83	15.76	14.18	-0.18899	0.249396	0.147656
51650	51650	MRPS33	6.97	6.93	7.73	9.25	10.02	9.3	0.286248	0.00142189	0.000487087
80143	80143	SIKE1	19.64	18.49	19.17	19.95	18.46	18.77	-0.119814	0.0366962	0.0167339
284352	284352	PPP1R37	5.51	5.63	6.18	4.87	5.64	5.84	-0.19808	0.181377	0.101559
9154	9154	SLC28A1	0.03	0.03	0.08	0.06	0.03	0	-0.854446	0.734885	0.588137
9868	9868	TOMM70	52.12	55.03	51.62	50.7	48.11	47.52	-0.234843	1.52011e-08	2.88699e-09
79829	79829	NAA40	35.36	37.21	37.83	30.07	29.6	31.05	-0.399711	3.28435e-17	3.22215e-18
3422	3422	IDI1	27.16	30.96	27.96	52.48	50.41	48.39	0.676017	1.90727e-31	8.88139e-33
85508	85508	SCRT2	0.02	0	0	0.02	0.02	0	0.77787	0.874094	0.758232
55308	55308	DDX19A	26.03	25.94	27.38	29.9	30.18	30.08	0.065961	0.351647	0.222799
64693	64693	CTAGE1	0.02	0.09	0.06	0.05	0.02	0.08	-0.273033	0.880184	0.791564
78997	78997	GDAP1L1	0.08	0.08	0.18	0.03	0.16	0.03	-0.81669	0.575291	0.418832
158880	158880	USP51	2.9	2.69	2.76	2.76	2.61	2.96	-0.123047	0.493408	0.339554
115548	115548	FCHO2	10.4	9.59	9.7	11.3	10.66	10.39	0.00825818	0.946076	0.905707
91574	91574	MTRFR	19.06	18.04	18.87	14.75	16.28	17.64	-0.295289	0.00713918	0.00275709
54937	54937	SOHLH2	0.03	0	0	0	0.07	0	0.780998	0.879455	0.770058
60436	60436	TGIF2	12.97	12.73	12.61	15.19	16.07	16.12	0.193803	0.0118121	0.00477694
130340	130340	AP1S3	0.81	1.28	0.88	1.72	1.87	1.67	0.698969	0.00321151	0.00116539
137964	137964	GPAT4	12.85	13.34	13.6	14.61	14.82	14.14	0.0142748	0.879455	0.783231
2060	2060	EPS15	36.42	35.97	34.82	29.4	28.33	29.04	-0.374205	6.78404e-19	6.04571e-20
51110	51110	LACTB2	28.7	31.03	28.15	29.44	26.8	30.4	-0.13661	0.153412	0.0838863
5064	5064	PALM	4.96	5.63	6.23	6.17	6.44	6.66	0.105742	0.535144	0.379886
8337	8337	H2AC18	40.88	41.66	38.7	150.13	147.88	141.46	1.74965	2.11319e-55	4.68585e-57
29942	29942	PURG	0.37	0.45	0.41	2.01	2.11	1.56	2.1212	5.72975e-08	1.15756e-08
63915	63915	BLOC1S5	12.28	12.87	11.59	11.07	9.69	10.55	-0.347815	0.000369419	0.000115745
124989	124989	EFCAB13	0.15	0.22	0.11	0.22	0.31	0.34	0.702311	0.303579	0.186172
6853	6853	SYN1	0.58	0.47	0.47	0.53	0.64	0.65	0.139067	0.821184	0.690324
152485	152485	ZNF827	3.76	3.36	3.49	5	4.84	4.78	0.34552	0.000552872	0.000177829
9048	9048	ARTN	0.31	0.5	0.44	0.86	1.17	1.47	1.48734	0.0101368	0.00404356
51659	51659	GINS2	21.96	22.64	22.62	18.21	18.47	18.94	-0.390502	1.43005e-08	2.70566e-09
54539	54539	NDUFB11	124.61	135.45	135.83	112.81	121	117.21	-0.307967	4.6828e-05	1.29937e-05
389677	389677	RBM12B	4.03	4.07	4.04	6.69	6.45	6.19	0.552599	6.17129e-14	7.61148e-15
57191	57191	VN1R1	0.15	0.27	0.27	0.12	0.12	0.27	-0.556818	0.587143	0.428997
4686	4686	NCBP1	26.56	26.21	25.92	25.85	24.81	25.44	-0.164877	0.00046645	0.000148215
9687	9687	GREB1	1.51	1.47	1.53	1.6	1.8	1.46	-0.0897175	0.685135	0.526231
4818	4818	NKG7	0.32	0.14	0	0.63	0.59	0.14	1.46423	0.434592	0.289468
387893	387893	KMT5A	29.57	29.47	29.67	25.06	24.52	25.19	-0.360845	8.58493e-10	1.46426e-10
8100	8100	IFT88	14.8	15.03	13.88	15.85	16.16	16.14	0.0185869	0.888356	0.801096
94025	94025	MUC16	0.02	0	0.01	0.01	0	0	-0.85699	0.742478	0.598679
22847	22847	ZNF507	10.29	10.35	10.29	9.05	9.11	9.31	-0.288196	3.86024e-07	8.49735e-08
9651	9651	PLCH2	0.04	0.03	0.09	0.16	0.19	0.14	1.65374	0.0297732	0.0132486
220296	220296	HEPACAM	0	0.02	0	0.02	0	0.02	0.77302	0.874094	0.76003
80331	80331	DNAJC5	15.62	15.98	15.92	14.5	14.47	14.84	-0.231939	3.71424e-05	1.01927e-05
2180	2180	ACSL1	3.03	2.75	2.83	7.6	7.02	7.52	1.22805	7.76324e-26	4.71303e-27
343263	343263	MYBPHL	0	0.13	0	0	0.12	0.06	1.68942	0.482051	0.329566
101928108	101928108	LY6L	0.07	0	0	0	0.06	0	-0.120352	0.976863	0.968621
9409	9409	PEX16	11.42	12.17	14.04	9.92	10.55	9.78	-0.447533	0.000576674	0.000185969
110116772	110116772	ZNF765-ZNF761	0.6	0.48	0.52	0.36	0.49	0.76	-0.0988428	0.860533	0.738977
85478	85478	CCDC65	0.46	0.56	0.54	0.29	0.38	0.82	-0.201438	0.831961	0.706114
81030	81030	ZBP1	0	0	0.04	0	0	0	-1.08214	0.879455	0.790856
9814	9814	SFI1	13.61	14.03	15.11	9.55	11.25	11.12	-0.540104	4.15748e-12	5.89762e-13
51733	51733	UPB1	0.04	0	0	0.04	0.14	0.07	2.09763	0.416237	0.27355
401207	401207	C5orf63	0.19	0	0	0	0	0	-1.08214	0.879455	0.790856
3187	3187	HNRNPH1	296.26	291.18	288.07	278.68	278.79	273.65	-0.189186	1.539e-12	2.0958e-13
253512	253512	SLC25A30	7.26	7.21	7.16	13.88	13.01	13.26	0.756419	1.52904e-18	1.3947e-19
147744	147744	TMEM190	1.5	2.21	2.5	6.26	4.9	5.6	1.37947	0.00501405	0.00188079
85236	85236	H2BC12	124.45	126.59	127.82	137.81	146.08	143.59	0.108818	0.114309	0.059929
4140	4140	MARK3	43.75	45.36	45.92	42.55	44.08	44.49	-0.177371	9.77187e-05	2.83388e-05
56990	56990	CDC42SE2	25.48	26.02	25.06	24.14	22.75	23.25	-0.250524	6.16209e-06	1.54809e-06
79980	79980	DSN1	20.41	19.23	20.05	19.79	17.44	19.39	-0.197101	0.0244855	0.0106755
102724101	102724101	TP53TG3E	0.13	0.08	0.22	0.38	0.18	0.56	1.39318	0.229586	0.133918
79035	79035	NABP2	21.34	23.13	23.87	18.17	17.25	21.7	-0.355375	0.00117246	0.000395456
81853	81853	TMEM14B	86.11	84.04	83.73	109.6	106.11	109.99	0.241984	0.000180656	5.39932e-05
9187	9187	SLC24A1	2.17	2.39	2.98	1.56	1.61	1.98	-0.653122	4.98131e-06	1.23831e-06
7703	7703	PCGF2	37.06	37.34	37.62	28.52	30.24	29.76	-0.444359	5.70158e-16	6.07198e-17
4774	4774	NFIA	0.01	0.01	0.01	0	0.01	0.01	-0.121488	0.973683	0.945265
89853	89853	MVB12B	4.05	3.54	3.91	3.19	3.31	3.29	-0.309279	0.0228561	0.00989253
7405	7405	UVRAG	11.02	10.73	10.68	12.59	11.78	12.28	0.0463107	0.625211	0.46458
4146	4146	MATN1	0.16	0.05	0.12	0.09	0.09	0.11	-0.368875	0.760895	0.620399
343068	343068	PRAMEF5	0	0.09	0.2	0	0	0	-3.78056	0.398681	0.259719
285268	285268	ZNF621	5.82	6.49	7.2	6.31	7.75	6.95	0.000524327	0.995317	0.993707
2591	2591	GALNT3	0.24	0.09	0.14	0.48	0.35	0.44	1.41929	0.0145266	0.00599398
167691	167691	LCA5	2.28	1.94	1.77	3.8	2.8	3.19	0.599078	0.000207776	6.27837e-05
390927	390927	ZNF793	0.05	0.04	0.07	0.08	0.04	0.05	-0.119929	0.917957	0.86905
9832	9832	JAKMIP2	0	0	0.01	0.01	0.01	0	1.36197	0.706172	0.551022
9667	9667	SAFB2	28.06	27.01	28.22	30.32	31.43	31.09	-0.0209712	0.807412	0.671827
113419	113419	TEX261	17.05	16.15	17.93	21.24	21.43	20.56	0.189315	0.00638301	0.00244326
51575	51575	ESF1	28.11	26.18	26.01	30.7	29.7	29.8	0.0693927	0.311038	0.191384
64102	64102	TNMD	1.19	1.76	0.96	1.39	1.18	0.56	-0.435367	0.499437	0.344721
136332	136332	LRGUK	0.11	0.11	0.23	0.43	0.44	0.54	1.52808	0.00120721	0.000408265
162963	162963	ZNF610	0.62	0.66	0.6	0.83	0.9	0.76	0.294847	0.515967	0.360294
89766	89766	UMODL1	0	0	0	0	0	0.02	0.841416	0.892584	0.83663
51107	51107	APH1A	145.49	148.25	151.36	150.57	151.04	151.08	-0.0609207	0.112689	0.0589174
7581	7581	ZNF33A	17.1	17.97	17.21	15.09	14.25	15.11	-0.346705	1.79572e-11	2.67539e-12
2047	2047	EPHB1	0	0	0.01	0	0	0.01	-0.120352	0.976863	0.968726
285382	285382	C3orf70	0.05	0.01	0.05	0.04	0.05	0.03	0.00601489	0.99606	0.994806
4846	4846	NOS3	7.1	8.25	8.11	6.43	6.84	7.6	-0.286357	0.00363596	0.00133249
3098	3098	HK1	32.4	29.9	32.4	42.81	43.11	42.75	0.325441	5.32899e-12	7.62973e-13
81873	81873	ARPC5L	19.81	18.31	21.42	28.35	28.15	26.93	0.43341	1.75401e-09	3.0642e-10
10278	10278	EFS	0	0	0	0	0	0.06	1.73175	0.742478	0.600265
284433	284433	OR10H5	0.01	0.01	0	0	0	0	-1.98085	0.66449	0.504281
133491	133491	C5orf47	0	0.03	0.06	0	0.03	0	-1.59798	0.640765	0.479326
399818	399818	EEF1AKMT2	10.96	10.11	10.91	7.53	7.72	7.54	-0.610124	3.72752e-12	5.25865e-13
55808	55808	ST6GALNAC1	0.06	0.03	0.09	0	0	0	-3.29992	0.183109	0.102616
138474	138474	TAF1L	0	0.01	0.02	0	0	0.03	-0.121744	0.975514	0.949748
84230	84230	LRRC8C	1.85	1.71	1.77	4.66	4.65	4.13	1.21194	2.08347e-29	1.0551e-30
201299	201299	RDM1	2.21	1.98	2.66	2.57	2.82	3.29	0.132369	0.8085	0.67283
4928	4928	NUP98	37.14	36.51	34.89	36	35.1	35.76	-0.169018	8.01415e-06	2.03551e-06
203259	203259	FAM219A	4.89	4.65	4.49	4.08	4.24	4.98	-0.190014	0.193911	0.109919
8930	8930	MBD4	20.25	21.64	20.96	18.75	21.85	20.84	-0.173101	0.0324664	0.0145968
27236	27236	ARFIP1	16.45	16.21	15.74	18.95	18.88	18.26	0.113225	0.153495	0.0839551
84688	84688	C9orf24	0.02	0.01	0.12	0.02	0.04	0.15	0.202349	0.90072	0.847226
92092	92092	ZC3HAV1L	15.18	15.96	14.96	15.9	14.84	15.51	-0.10742	0.261263	0.155887
440672	440672	NUDT4B	2.16	1.69	1.8	2.18	1.6	1.56	-0.194138	0.465655	0.315795
8936	8936	WASF1	41.28	43.98	42.05	38.88	39.58	40.08	-0.223943	1.19738e-05	3.10144e-06
1454	1454	CSNK1E	36.79	38.56	38.4	40.66	43.28	43.62	0.0138215	0.879455	0.778635
162989	162989	DEDD2	7.34	9.23	8.56	7.24	8.42	8.44	-0.183238	0.261439	0.156039
3692	3692	EIF6	98.06	101.58	100.97	106.14	112.62	111.53	0.0416523	0.581897	0.42458
29899	29899	GPSM2	3.19	3.45	3.22	2.88	2.85	2.91	-0.283113	0.0173645	0.00729816
162494	162494	RHBDL3	0.03	0.01	0.01	0.02	0.06	0.04	0.879611	0.658354	0.496705
11321	11321	GPN1	38.68	38.48	40.66	37.03	36.29	36.49	-0.220998	7.88085e-05	2.25714e-05
60681	60681	FKBP10	143.56	148.3	151.2	142.58	144.93	145	-0.151048	1.72355e-06	4.05942e-07
5510	5510	PPP1R7	42.05	43.24	40.39	45.07	46.38	49.05	-0.0140992	0.892584	0.819889
9046	9046	DOK2	0	0	0	0	0	0.05	0.841416	0.892584	0.83663
10807	10807	ENTR1	35.32	39.7	39.22	32.05	37.29	35.01	-0.247406	0.000287965	8.88954e-05
36	36	ACADSB	4.18	4.05	4.03	6.78	6.01	5.86	0.488088	2.12666e-07	4.55385e-08
1839	1839	HBEGF	0.85	0.52	0.36	3.82	4.15	4	2.67565	1.19308e-22	8.51585e-24
100506084	100506084	ARL17B	0.5	0.29	0.18	0.38	0.57	0.63	0.607415	0.327257	0.203658
53834	53834	FGFRL1	3.89	3.51	4.35	3.19	3.15	3.08	-0.384815	0.0151153	0.00626226
10195	10195	ALG3	33.72	39.49	36.67	31.98	32.24	34.34	-0.274278	0.000593958	0.000191935
80131	80131	LRRC8E	0.06	0.04	0.06	0.09	0.21	0.14	1.58097	0.102523	0.0527915
7771	7771	ZNF112	2.09	1.89	1.85	2.57	2.27	2.08	0.130391	0.602733	0.443326
388569	388569	ZNF324B	1.33	1.43	1.02	1.37	1.7	2.01	0.309713	0.31176	0.191865
6136	6136	RPL12	2937.3	3025.18	2879.88	2633.05	2644.91	2730.72	-0.25389	1.23153e-30	5.94877e-32
10445	10445	MCRS1	39.5	37.35	38.86	33.15	32.78	33.1	-0.341433	5.36185e-08	1.07809e-08
1723	1723	DHODH	6.45	5.78	5.67	4.02	4.31	3.88	-0.671788	6.01455e-08	1.21726e-08
170067	170067	SUPT20HL2	0	0.01	0	0	0	0	-1.08214	0.879455	0.790856
4683	4683	NBN	22.07	21.22	20.59	26.12	25.1	26.15	0.206283	0.000385016	0.000120991
4678	4678	NASP	178.09	172.78	174.57	163.9	162.81	161.03	-0.238776	4.45155e-16	4.70606e-17
8908	8908	GYG2	31.46	31.79	31.67	35.69	35.7	36.78	0.0657693	0.270387	0.162287
844	844	CASQ1	0	0.04	0	0.16	0.12	0.08	2.946	0.141968	0.0766182
115290	115290	FBXO17	30.54	30.85	31.62	25.11	27.97	27.87	-0.317309	2.73855e-06	6.58952e-07
3004	3004	GZMM	0.21	0.21	0	0.1	0.51	0.72	1.57795	0.308674	0.189763
91862	91862	MARVELD3	0.54	0.23	0.04	0.14	0.24	0.23	-0.515523	0.673329	0.515145
57122	57122	NUP107	53.08	53.02	53.27	40.92	40.95	40.42	-0.497744	3.4297e-34	1.44497e-35
1850	1850	DUSP8	1.01	0.94	1.02	0.6	0.46	0.75	-0.866817	0.00124397	0.000421517
57501	57501	CFAP92	0.26	0.34	0.24	0.32	0.42	0.46	0.495785	0.176159	0.0982037
10316	10316	NMUR1	0	0	0.02	0	0	0.02	-0.120352	0.976863	0.968726
8367	8367	H4C5	0	2.37	0	1.68	1.07	1.14	0.68665	0.769614	0.630045
27252	27252	KLHL20	14.23	13.34	13.91	13.85	13.49	14.26	-0.117061	0.162751	0.0897833
2788	2788	GNG7	0.85	0.91	1	1.7	1.29	1.28	0.511304	0.040374	0.0186408
348980	348980	HCN1	0	0	0	0	0.01	0	0.841416	0.892584	0.83663
92235	92235	STYXL2	0.32	0.2	0.16	2.02	1.92	1.91	2.9868	2.51336e-23	1.7307e-24
114908	114908	TMEM123	64.31	63.04	60.5	55.48	51.71	52.56	-0.350849	8.03989e-17	8.08519e-18
92305	92305	TMEM129	13.17	12.71	12.1	12.67	13.45	13.82	-0.0560048	0.65824	0.49654
113277	113277	TMEM106A	0.02	0	0.05	0.14	0.07	0.02	1.6185	0.367546	0.234964
79873	79873	NUDT18	5.8	5.84	6.26	5.45	5.06	5.17	-0.306377	0.135071	0.0723679
10782	10782	ZNF274	12.53	12.3	11.36	8.01	7.51	7.54	-0.783203	3.68188e-14	4.47492e-15
56253	56253	CRTAM	0	0	0.04	0	0	0	-1.08214	0.879455	0.790856
9672	9672	SDC3	5.4	5.81	5.41	3.66	3.45	3.52	-0.781187	1.31678e-14	1.54595e-15
643664	643664	SLC35G6	0.1	0	0.05	0.05	0.1	0.1	0.615678	0.824703	0.694864
153241	153241	CEP120	20.82	21.95	19.8	13.26	13.3	12.82	-0.803329	1.25913e-43	3.82584e-45
3081	3081	HGD	0.05	0	0	0	0.04	0	-0.120352	0.976863	0.968621
5008	5008	OSM	0	0	0	0.06	0.08	0.09	3.54399	0.107717	0.0558792
341276	341276	OR10A2	0.02	0.04	0.1	0.01	0.02	0.04	-1.70308	0.258971	0.154271
2123	2123	EVI2A	0.05	0.03	0.03	0.05	0	0	-1.12185	0.703708	0.546712
5290	5290	PIK3CA	9.88	9.74	9.54	10.12	8.77	8.43	-0.14098	0.0522844	0.0249045
91442	91442	FAAP24	2.75	2.95	3.49	3.22	3.58	3.34	0.0241901	0.940052	0.89808
4900	4900	NRGN	7.9	8.11	9.31	9.84	10.68	11.29	0.21276	0.281218	0.170082
9545	9545	RAB3D	3.24	3.49	3.39	5.42	5.3	5.67	0.578319	4.54785e-07	1.00818e-07
8417	8417	STX7	11.84	12.07	10.48	17.22	16.61	15.38	0.231334	0.000725093	0.000236961
3433	3433	IFIT2	2.88	2.7	3.2	6.29	6.6	6.35	1.01376	1.86296e-15	2.05991e-16
4990	4990	SIX6	0.11	0.05	0.11	0.05	0.05	0	-1.44071	0.375857	0.241471
4750	4750	NEK1	5.7	5.1	4.66	5.55	5.07	4.97	-0.110374	0.383106	0.24723
154791	154791	FMC1	12.63	11.32	13.92	16.39	13.22	14.33	0.0996525	0.669439	0.510886
26984	26984	SEC22A	3.35	3.57	3.77	4.49	4.22	3.56	0.0662747	0.810033	0.674542
57369	57369	GJD2	0.2	0.12	0.21	0.27	0.33	0.24	0.575744	0.488646	0.335458
84152	84152	PPP1R1B	0.14	0.18	0.05	0.12	0.18	0.23	0.240714	0.892584	0.825142
30837	30837	SOCS7	8.04	7.81	8.2	6.23	6.09	6.5	-0.470891	1.40029e-13	1.77826e-14
9542	9542	NRG2	0.89	1.18	0.91	0.92	1.39	1.33	0.163453	0.659368	0.497707
23151	23151	GRAMD4	6.58	6.29	6.87	5.26	6	6.22	-0.278463	0.00839824	0.00329316
135295	135295	SRSF12	4	4.06	3.8	6.48	6.71	6.34	0.59019	3.46368e-07	7.59534e-08
28992	28992	MACROD1	21.84	26.16	24.19	22.66	21.7	18.55	-0.311524	0.00693723	0.00267162
57168	57168	ASPHD2	0.12	0.23	0.18	0.24	0.19	0.36	0.520402	0.5111	0.356048
27146	27146	FAM184B	0	0	0.01	0	0.02	0	0.781003	0.879455	0.770298
4967	4967	OGDH	18.53	17.78	17.52	17.67	18.48	18.83	-0.0439395	0.60125	0.441911
51520	51520	LARS1	70.14	70.32	70.76	52.82	50.98	51.19	-0.563886	2.6696e-69	4.28775e-71
51277	51277	DNAJC27	2.76	2.33	2.29	2.75	2.26	3.1	0.0188022	0.938192	0.895404
3093	3093	UBE2K	41.94	41.57	40.16	57.85	56.24	55.38	0.337396	6.64006e-21	5.17722e-22
7474	7474	WNT5A	0.14	0.18	0.19	0.09	0.12	0.08	-0.934998	0.144814	0.0784389
8537	8537	BCAS1	0.23	0.11	0.21	0.23	0.31	0.38	0.557088	0.469357	0.31898
5711	5711	PSMD5	51.71	51.47	48.45	57.21	54.86	57.29	0.0425785	0.436684	0.291175
200958	200958	MUC20	0.82	1.1	0.72	1.6	1.52	2.22	0.878865	0.00726931	0.00281258
79989	79989	TTC26	4.61	3.46	4.27	3.82	3.89	3.66	-0.175741	0.241117	0.141757
4148	4148	MATN3	0	0	0	0.03	0	0	0.841416	0.892584	0.83663
55266	55266	TMEM19	6.76	6.6	6.35	11.33	9.83	10.65	0.573072	2.70738e-14	3.26294e-15
54518	54518	APBB1IP	0.03	0.06	0.03	0.03	0.03	0.06	-0.121362	0.968094	0.935836
9429	9429	ABCG2	0.67	0.62	0.58	1.16	0.8	0.9	0.429401	0.244189	0.144017
79177	79177	ZNF576	3.25	2.75	4.02	4.84	5.15	4.55	0.479244	0.00710521	0.00274312
3812	3812	KIR3DL2	0	0	0	0.05	0	0.09	1.73436	0.718408	0.570688
283489	283489	CHAMP1	18.43	21.04	18.39	22.33	21.76	21.62	0.0656298	0.416488	0.273896
10897	10897	YIF1A	66.14	65.01	65.66	57.64	61.09	55.69	-0.292089	9.2713e-05	2.67815e-05
7368	7368	UGT8	0.66	0.7	0.46	0.94	1.09	0.89	0.574003	0.0671453	0.0328121
56903	56903	PAPOLB	0	0.02	0	0.02	0	0	-0.120352	0.976863	0.968675
100130890	100130890	TSTD3	5.16	4.88	5.11	6.37	4.3	4.64	0.0900767	0.872514	0.752822
483	483	ATP1B3	127.13	123.43	121.53	154.2	147.87	153.61	0.175806	3.22963e-06	7.84665e-07
1235	1235	CCR6	0.02	0.02	0.04	0	0.02	0.02	-1.11902	0.69291	0.534694
5909	5909	RAP1GAP	0.66	1.02	0.75	0.35	0.65	0.88	-0.472862	0.253913	0.150848
129804	129804	FBLN7	0.22	0.13	0.19	0.07	0.23	0.14	-0.0201496	0.98534	0.980144
7879	7879	RAB7A	175.58	177.41	177.34	190.8	195.54	199.02	0.0255958	0.526497	0.369583
2643	2643	GCH1	1.38	1.34	1.62	3.13	2.8	3.08	0.891798	1.7698e-05	4.67746e-06
51293	51293	CD320	36.65	38.33	35.42	30.91	34.98	34.98	-0.249456	0.00605608	0.00231086
257062	257062	CATSPERD	0.09	0.1	0.03	0	0.09	0.1	0.293619	0.892584	0.810411
54858	54858	PGPEP1	2.05	1.79	2.01	4.19	3.89	4.11	0.871657	1.55057e-15	1.70604e-16
10455	10455	ECI2	51.7	53.65	50.28	68.38	72.75	70.43	0.326243	1.29359e-07	2.71805e-08
25994	25994	HIGD1A	92.2	93.42	89.05	124.11	120.94	122.99	0.305122	1.44977e-19	1.22856e-20
123722	123722	FSD2	2.36	2.72	2.51	3.8	3.66	4.23	0.529753	2.56574e-05	6.92255e-06
9681	9681	DEPDC5	3.83	3.57	3.49	6.21	6.28	6.2	0.598248	5.20687e-09	9.44888e-10
80063	80063	ATF7IP2	5.22	4.59	5.82	4.15	4.5	4.44	-0.397708	0.00884591	0.00348143
219541	219541	MED19	22.56	24.32	24.55	17.59	17.75	19.03	-0.509985	3.56519e-06	8.71533e-07
752	752	FMNL1	0.58	0.61	0.58	0.65	0.98	0.57	0.182787	0.652248	0.490613
57563	57563	KLHL8	12.54	12.92	13.09	13.3	12.4	12.45	-0.140423	0.0368232	0.0167984
340527	340527	NHSL2	3.76	4.01	3.63	4.51	4.83	4.83	0.173976	0.0169082	0.00708206
9367	9367	RAB9A	9.61	9.83	10.62	11.5	11.51	12.46	0.125023	0.366554	0.234242
100288966	100288966	LOC100288966	0.08	0.07	0.04	0.06	0.04	0	-0.702858	0.758026	0.61697
23418	23418	CRB1	0.03	0	0.01	0.05	0.1	0.04	1.75432	0.290136	0.176766
219621	219621	CABCOCO1	2.05	2.07	1.98	3.79	2.99	2.47	0.473908	0.162131	0.0893637
23130	23130	ATG2A	5.73	5.65	6	3.07	3.5	3.76	-0.865349	1.53295e-20	1.22187e-21
116535	116535	MRGPRF	0	0	0	0.07	0.02	0.02	3.05905	0.242231	0.142615
9043	9043	SPAG9	26.18	26.19	24.96	36.55	34.23	34.28	0.349717	7.6034e-20	6.35212e-21
56920	56920	SEMA3G	0.26	0.29	0.54	0.67	0.57	0.54	0.607013	0.120413	0.0635115
644591	644591	PPIAL4G	0	0	0.14	0	0	0	-1.08214	0.879455	0.790856
56130	56130	PCDHB6	0.05	0.02	0.07	0.11	0.09	0.02	0.618557	0.729862	0.582368
341346	341346	SMCO2	0.01	0.01	0.01	0.03	0	0.03	0.875315	0.778315	0.640573
7507	7507	XPA	13.3	11.77	12.73	10.84	9.75	10.43	-0.401031	0.00444047	0.00165127
1080	1080	CFTR	0	0	0	0.01	0	0	0.841416	0.892584	0.83663
201516	201516	ZSCAN4	1.74	1.88	1.15	3.26	2.8	2.8	0.778224	0.00183336	0.000640347
51316	51316	PLAC8	0.23	0.18	0.29	0.41	0.37	0.18	0.383492	0.777791	0.639643
6399	6399	TRAPPC2	5.28	5.17	5.91	4.72	4.59	4.42	-0.375647	0.00858381	0.00337313
718	718	C3	0.32	0.14	0.13	0.79	0.74	0.68	1.81474	6.70208e-07	1.51225e-07
642517	642517	AGAP9	6.87	6.94	6.67	4.46	5.51	6.12	-0.466894	0.00130388	0.000443223
3783	3783	KCNN4	0.28	0.17	0.26	0.71	0.64	0.9	1.74184	0.000795652	0.000261689
90423	90423	ATP6V1E2	7.5	6.4	7.3	6.8	6.8	7.7	-0.169152	0.245514	0.144872
206358	206358	SLC36A1	3.01	3.33	2.78	5.33	4.86	4.5	0.561254	5.47238e-07	1.2233e-07
23078	23078	VWA8	10.32	10.44	9.11	9.84	9.97	10.24	-0.173524	0.0132304	0.005403
29116	29116	MYLIP	0.12	0.05	0.14	0.19	0.27	0.2	1.03806	0.241516	0.142023
79077	79077	DCTPP1	51.93	50.94	54.46	59.87	62.8	62.65	0.12052	0.127974	0.0680286
3113	3113	HLA-DPA1	0.82	1.17	0.85	1.62	1.68	1.49	0.630491	0.124118	0.0657487
63928	63928	CHP2	0	0	0.04	0.04	0	0.04	0.773018	0.874094	0.760157
672	672	BRCA1	18.42	18.98	17.6	14.3	12.9	14.16	-0.447159	8.7409e-15	1.01626e-15
9848	9848	MFAP3L	4.2	4.44	3.89	5.56	5.33	5.16	0.242407	0.0163021	0.00680963
5627	5627	PROS1	22.54	20.82	19.88	30.22	29.54	29.78	0.386128	5.33194e-11	8.26984e-12
9337	9337	CNOT8	45.51	47.76	45.05	41.75	40.61	42.01	-0.264115	2.34272e-07	5.04177e-08
55922	55922	NKRF	10.85	10.37	9.61	11.17	10.98	11.35	0.00295765	0.976874	0.968912
146760	146760	RTN4RL1	0.15	0.11	0.06	0.3	0.38	0.3	1.49219	0.0212624	0.00912631
10606	10606	PAICS	138.28	144.22	136.58	114.12	109.42	108.29	-0.447463	2.13314e-48	5.65052e-50
3169	3169	FOXA1	1.51	1.21	1.22	1.5	1.51	1.57	0.100736	0.769046	0.62935
1353	1353	COX11	57.51	59.07	55.8	60.72	61.27	60.69	0.000775951	0.988523	0.984791
89780	89780	WNT3A	0	0	0.02	0.04	0	0	-0.120352	0.976863	0.968705
254778	254778	VXN	0.13	0.04	0.07	0.35	0.35	0.44	2.1197	0.00266727	0.000956228
55852	55852	TEX2	14.79	15.16	14.81	17.59	16.99	16.43	0.0729069	0.284425	0.172349
10982	10982	MAPRE2	8.76	7.97	8.35	13.7	13.69	12.88	0.570477	3.67784e-14	4.4678e-15
7757	7757	ZNF208	0	0	0.01	0	0	0	-1.08214	0.879455	0.790856
5155	5155	PDGFB	0.34	0.13	0.23	0.18	0.21	0.21	-0.290624	0.777553	0.639293
25842	25842	ASF1A	27.08	25.73	23.95	22.64	23.17	22.12	-0.292991	4.50991e-05	1.25005e-05
80705	80705	TSGA10	0.75	0.78	0.75	1.88	1.83	1.68	1.1258	1.10658e-06	2.55125e-07
283130	283130	SLC25A45	2.41	2.38	2.38	2.35	2.95	3.06	0.132263	0.682751	0.523949
6836	6836	SURF4	105.71	106.84	105.72	103.39	102.42	104.65	-0.155685	1.28938e-06	2.98583e-07
2023	2023	ENO1	1199.87	1193.68	1206.53	1015.38	1050.41	1034.32	-0.334629	9.73024e-59	1.9885e-60
442179	442179	OR1F12	0	0	0.09	0	0	0	-1.08214	0.879455	0.790856
8881	8881	CDC16	58.25	58.26	60.09	51.77	55.56	56.78	-0.225534	1.01263e-05	2.60287e-06
393046	393046	OR2A5	0.01	0	0.01	0.01	0.01	0	-0.704805	0.847039	0.723887
5338	5338	PLD2	9.65	9.8	10.27	9.7	9.65	10.23	-0.13526	0.185279	0.104066
1512	1512	CTSH	0.29	0.15	0.57	0.51	0.37	0.64	0.532257	0.506254	0.35155
1175	1175	AP2S1	144.21	138.02	146.91	174.39	182.06	181.56	0.223089	0.000186048	5.57832e-05
57717	57717	PCDHB16	2.15	2.66	3.03	2.76	2.81	2.38	-0.0971505	0.693852	0.536253
22899	22899	ARHGEF15	0.04	0.06	0.02	0.06	0.02	0.05	0.100046	0.966779	0.933985
8193	8193	DPF1	1.08	1.35	1.18	1.82	2.11	1.91	0.576477	0.049061	0.0231574
10073	10073	SNUPN	21.14	21.65	19.8	22.5	23.19	24.12	0.0366311	0.818484	0.686992
83933	83933	HDAC10	6.73	7.43	7.93	7.39	8.32	8	-0.0193098	0.912909	0.862277
4809	4809	SNU13	104.15	109.73	103.22	109.38	121.65	119.49	0.0379448	0.561011	0.404836
90550	90550	MCU	12.11	11.44	11.98	10.22	9.38	10.52	-0.355261	0.000110826	3.22992e-05
2937	2937	GSS	40.87	41.7	42.91	44.13	45.38	46.14	-0.00333249	0.976823	0.952119
2015	2015	ADGRE1	0	0.03	0.05	0.62	0.71	0.85	4.61678	2.80586e-06	6.75822e-07
2212	2212	FCGR2A	0	0	0.08	0.13	0.26	0.12	2.10544	0.17125	0.0951283
9159	9159	PCSK7	11.9	12.78	12.96	12.56	13.04	12.81	-0.178646	0.0224409	0.00969124
57646	57646	USP28	11.31	10.73	11.11	10.67	11.46	11.23	-0.110142	0.18023	0.100841
374403	374403	TBC1D10C	0.12	0.2	0.17	0.26	0.55	0.37	1.35479	0.168009	0.0930465
6691	6691	SPINK2	0	0	0.17	0	0	0	-1.08214	0.879455	0.790856
389813	389813	AJM1	0.8	0.8	0.97	1.22	1.22	1.2	0.382426	0.131167	0.070033
5636	5636	PRPSAP2	52.49	55.31	52.31	66.8	67.72	68.74	0.213217	2.4949e-05	6.72245e-06
55897	55897	MESP1	0.72	0.73	0.47	0.55	0.63	0.72	-0.121001	0.89998	0.846314
25898	25898	RCHY1	5.41	5.22	4.78	9.81	9.03	9.6	0.765924	1.05211e-17	1.00948e-18
5174	5174	PDZK1	3.18	3.4	3.53	3.37	3.58	3.7	-0.0339291	0.898255	0.843762
1557	1557	CYP2C19	0.02	0	0	0	0.02	0.02	0.775856	0.874094	0.758936
2911	2911	GRM1	0.01	0.03	0	0.01	0.03	0.03	0.462861	0.8662	0.745505
122060	122060	SLAIN1	0.06	0.06	0.04	0.09	0	0	-0.858707	0.742478	0.597975
84866	84866	TMEM25	3.27	3.16	2.59	2.43	2.05	2.25	-0.587455	0.0070027	0.00269977
3858	3858	KRT10	3.15	3.77	4.37	4.44	4.64	4.8	0.179349	0.425887	0.282189
266727	266727	MDGA1	0.04	0.04	0.01	0.02	0.04	0.05	1.38084	0.261894	0.156358
5819	5819	NECTIN2	53.9	54.43	57.65	49.65	49.92	51.5	-0.265217	2.42707e-07	5.23057e-08
91663	91663	MYADM	28.27	27.22	28.55	18.78	18.74	20.33	-0.656006	4.35762e-28	2.35039e-29
27303	27303	RBMS3	15.24	17.77	15.15	10.57	9.61	8.72	-0.71266	1.59356e-33	6.84755e-35
60672	60672	MIIP	15.46	14.72	16.7	12.84	12.36	13.49	-0.402048	0.000613974	0.000198778
146664	146664	MGAT5B	0.4	0.37	0.48	0.2	0.37	0.31	-0.661815	0.146038	0.0791719
175	175	AGA	4.94	5.1	5.14	4.97	4.6	4.68	-0.208416	0.280715	0.169714
11216	11216	AKAP10	15.66	16.28	15.86	13.2	12.77	13.61	-0.390252	1.78204e-09	3.11531e-10
25858	25858	CATSPERZ	0.27	0.41	0	0.4	0.4	0.54	0.877746	0.616405	0.455525
6418	6418	SET	407.84	411.46	410.23	314.28	315.12	311.89	-0.509572	2.39911e-126	1.5672e-128
7518	7518	XRCC4	14.12	17.04	15	17.15	16.92	17.89	0.151203	0.228692	0.133314
51203	51203	NUSAP1	39.4	39.11	37.58	37.73	37.69	37.91	-0.153659	0.0103278	0.00412901
1017	1017	CDK2	28.33	30.1	27.09	40.86	39.21	39.32	0.361895	6.32256e-09	1.1572e-09
25822	25822	DNAJB5	3.45	3.73	3.7	5.32	5.2	4.77	0.378377	0.0197979	0.00842769
29086	29086	BABAM1	77.28	79.2	77.79	78.52	82.72	86.1	-0.0396169	0.602118	0.442657
3015	3015	H2AZ1	1047.14	1057.33	1041.46	1170.88	1181.24	1185.46	0.0554076	0.0409375	0.0189427
199745	199745	THAP8	3.97	5.69	4.68	5.55	5.63	6.05	0.145772	0.618107	0.457561
252969	252969	NEIL2	7.07	7.24	7.7	13.07	12.28	11.9	0.666352	1.58501e-09	2.75853e-10
7629	7629	ZNF76	8.35	9.34	8.75	12.46	14.52	12.9	0.478333	1.62332e-06	3.81072e-07
113791	113791	PIK3IP1	1.24	1.74	1.84	5.47	6.29	6.74	1.82158	1.64198e-22	1.18184e-23
142	142	PARP1	135.8	133.06	130.87	134.55	137.19	135.12	-0.0918853	0.00145591	0.000499614
80775	80775	TMEM177	13.61	14.44	12.6	17.05	17.6	17.27	0.259037	0.0464994	0.0218006
57223	57223	PPP4R3B	53.14	52.09	50.05	42.95	40.74	40.74	-0.404054	3.64798e-24	2.39613e-25
4084	4084	MXD1	2.51	2.09	2.12	2.43	2.84	2.62	0.113151	0.539859	0.385013
63827	63827	BCAN	0.28	0.27	0.36	0.64	0.65	0.78	1.06133	0.0160111	0.00667656
254528	254528	MEIOB	24.35	26.42	25.63	24.18	24.63	23.51	-0.194353	0.0204597	0.00873578
6731	6731	SRP72	92.91	90.39	87.98	64.33	60.55	60.84	-0.661302	3.14197e-76	4.48153e-78
138050	138050	HGSNAT	9.36	9.4	9.24	13.29	13.46	14.02	0.434467	1.44158e-11	2.13395e-12
2952	2952	GSTT1	16.92	17.88	18.91	28.57	26.36	29.72	0.563635	4.33375e-06	1.07006e-06
8872	8872	CDC123	181.13	180.6	175.09	213.49	216.59	212.3	0.14524	0.000151845	4.50002e-05
2304	2304	FOXE1	0	0.02	0.02	0.04	0.02	0	0.467687	0.892584	0.815528
81392	81392	OR2AE1	0.09	0	0	0	0	0	-1.08214	0.879455	0.790856
53829	53829	P2RY13	0	0	0	0	0.03	0	0.841416	0.892584	0.83663
114984	114984	FLYWCH2	27.87	25.89	27.48	35.14	33.74	35.2	0.24005	0.0318838	0.0142893
55201	55201	MAP1S	7.4	7.21	7.56	7.31	7.76	7.64	-0.0802415	0.55242	0.396004
245812	245812	CNPY4	10.52	10.68	10.3	12.28	12.49	12.31	0.119734	0.474693	0.323346
113220	113220	KIF12	0	0.04	0.04	0	0	0.07	-0.122482	0.976863	0.957302
6840	6840	SVIL	18.23	19.25	17.65	31.61	29.51	28.18	0.599042	9.68661e-35	3.98239e-36
29126	29126	CD274	0	0	0	0.06	0.08	0.22	4.54365	0.0091705	0.00362017
22864	22864	R3HDM2	25.02	25.4	24.7	21.01	21.77	21.7	-0.344064	9.92807e-12	1.4506e-12
199731	199731	CADM4	1.82	1.58	1.07	3.68	3.42	3.75	1.17649	5.847e-07	1.31125e-07
4077	4077	NBR1	33.3	33.99	31.88	27.87	26.75	26.85	-0.405268	3.35075e-19	2.90776e-20
6594	6594	SMARCA1	51.59	50.17	50.48	67.53	64.18	66.16	0.261673	1.16663e-12	1.57523e-13
115416	115416	MALSU1	15.75	14.9	15.05	16.13	14.44	15.8	-0.0958323	0.317582	0.19619
127707	127707	KLHDC7A	0.01	0.04	0.01	0.04	0.08	0.1	1.64465	0.195383	0.110911
3976	3976	LIF	2.59	2.92	2.61	4.46	4.47	4.05	0.586926	2.00326e-05	5.33409e-06
353	353	APRT	93.47	92.58	95.72	112.2	121	114.88	0.151289	0.0312608	0.0139836
6095	6095	RORA	0.05	0.04	0.02	0.02	0.03	0.02	-0.623485	0.60572	0.445959
55924	55924	INKA2	1.63	1.34	1.32	3.29	2.95	3.27	1.02643	1.10011e-13	1.38849e-14
22798	22798	LAMB4	0.03	0	0	0	0.03	0.05	1.35912	0.70645	0.551788
7587	7587	ZNF37A	14.24	13.37	13.44	14.6	13.78	14.21	-0.0586428	0.376298	0.241822
29108	29108	PYCARD	0	0	0.14	0	0.32	0	0.781003	0.879455	0.770298
55195	55195	CCDC198	0.02	0	0	0	0	0	-1.08214	0.879455	0.790856
360	360	AQP3	0.49	0.42	0.3	1.92	2.21	1.89	2.22126	5.23693e-08	1.05172e-08
388559	388559	ZNF888	0.65	0.65	0.56	0.76	0.68	0.83	0.185331	0.664865	0.505061
10714	10714	POLD3	15.62	15.5	14.48	14.02	15.39	14.42	-0.133007	0.101776	0.0523458
9877	9877	ZC3H11A	84.12	83.7	83.16	75.49	71.22	74.84	-0.306932	7.20836e-24	4.80385e-25
5516	5516	PPP2CB	73.26	74.24	71.23	85.52	80.46	74.33	0.0195159	0.828212	0.699111
5605	5605	MAP2K2	87.14	92.15	87.53	89.49	89.87	94.1	-0.0761802	0.144551	0.0782701
3690	3690	ITGB3	0.02	0.09	0.07	0.11	0.1	0.08	0.581268	0.561011	0.404804
80975	80975	TMPRSS5	0.24	0.46	0.24	0.02	0.16	0.08	-1.77651	0.0149312	0.00617794
84295	84295	PHF6	27.07	28.4	27.88	30.19	31.01	31.1	0.0336033	0.617939	0.457177
401265	401265	KLHL31	0.07	0.09	0.11	0.21	0.11	0.15	0.687175	0.344587	0.216528
5334	5334	PLCL1	0	0	0	0.01	0	0	0.841416	0.892584	0.83663
2882	2882	GPX7	0.14	0.07	0.07	0.07	0	0	-2.01743	0.465158	0.315123
90060	90060	CCDC120	0.75	0.79	0.77	0.8	0.87	1.01	0.0721382	0.879455	0.775059
5224	5224	PGAM2	0.39	0.27	0.5	1.22	1.18	1.07	1.46512	0.113612	0.059509
1139	1139	CHRNA7	0	0.02	0.02	0.04	0.06	0.04	1.61895	0.350303	0.221464
10533	10533	ATG7	10.49	9.86	10.15	6.38	5.93	6.05	-0.773437	1.62197e-13	2.07243e-14
148479	148479	PHF13	22.19	23.55	22.1	21.1	23.15	21.89	-0.171593	0.00557348	0.00211166
1105	1105	CHD1	27.38	29.55	28.41	24.46	24.94	23.59	-0.360609	2.32909e-17	2.27661e-18
51207	51207	DUSP13	0.7	0.17	0.28	0.84	0.96	0.98	1.18546	0.0824119	0.041364
54432	54432	YIPF1	8.98	8.56	9.72	8.95	10.72	9.91	0.000927121	0.99544	0.993948
438	438	ASMT	0.09	0.09	0	0	0	0	-1.98085	0.66449	0.504281
55207	55207	ARL8B	49.08	48.09	46.78	48.11	43.62	47.6	-0.164105	0.00128796	0.000437271
7515	7515	XRCC1	39.89	37.08	39.91	32.86	33.49	36.03	-0.308116	1.59287e-06	3.7335e-07
283991	283991	UBALD2	6.64	7.12	6.35	6.43	5.08	4.88	-0.411208	0.040391	0.0186511
8790	8790	FPGT	6.04	5.88	5.87	6.06	6.71	6.18	-0.02787	0.870753	0.750937
30819	30819	KCNIP2	1.13	1.06	1.21	1.01	1.47	1.11	-0.0487294	0.92241	0.874593
1535	1535	CYBA	1.32	1.01	1	0.68	1.19	1.6	0.507406	0.551546	0.395099
29940	29940	DSE	27.24	26.11	25.92	28.7	26.7	27.16	-0.0333427	0.656116	0.494269
1262	1262	CNGA4	0	0.08	0.08	0.12	0.08	0.06	0.755597	0.657964	0.496095
79183	79183	TTPAL	4.91	5.08	4.86	4.78	5.03	5.68	-0.0874355	0.438516	0.292817
80071	80071	CCDC15	1.07	1.06	1.13	0.95	0.7	0.58	-0.662364	0.0327997	0.0147664
7916	7916	PRRC2A	65.63	66.11	66.33	42.47	45.02	44.65	-0.70146	1.09948e-123	7.51175e-126
127428	127428	TCEANC2	0.81	0.62	0.69	1.3	1.21	1.59	0.828361	2.8627e-07	6.20543e-08
54148	54148	MRPL39	54.63	54.55	51.62	65.24	65.26	68.27	0.172897	0.0212902	0.00914076
23325	23325	WASHC4	19.35	19.72	19.36	22.43	20.45	20.85	0.0101735	0.892584	0.832686
5428	5428	POLG	13.68	14.15	14.51	11.35	12.28	13	-0.327087	2.05334e-06	4.88663e-07
92483	92483	LDHAL6B	0.17	0.26	0.3	0.65	0.43	0.95	1.34605	0.0501605	0.0237275
1487	1487	CTBP1	45.61	47	48.96	46.57	47.4	44.34	-0.0449721	0.44731	0.30003
10818	10818	FRS2	5.29	5.74	5.56	11.01	10.53	10.27	0.804461	3.29222e-32	1.48373e-33
107080638	107080638	TBC1D7-LOC100130357	0	0.19	0.05	0.29	0.1	0.19	1.46395	0.255887	0.152204
10197	10197	PSME3	79.83	82.34	77.08	83.23	81.19	84.17	-0.0619909	0.138625	0.0745216
400224	400224	PLEKHD1	0.03	0.06	0	0.05	0.03	0.02	-0.121298	0.960726	0.925777
286451	286451	YIPF6	16.44	16.48	15.76	17.4	16.5	16.48	0.000255339	0.996883	0.996322
487	487	ATP2A1	0.48	0.45	0.67	1.06	1.32	1.47	1.1446	0.000248647	7.60128e-05
90594	90594	ZNF439	0.84	0.81	0.75	0.8	0.94	0.59	-0.152654	0.783934	0.646577
80213	80213	TM2D3	18.13	16.92	17.43	20.3	19.02	20.39	0.0780186	0.60731	0.447307
51161	51161	C3orf18	0.7	0.7	0.76	1.1	1.13	1.13	0.537451	0.174482	0.0971747
83479	83479	DDX59	48.29	48.33	47.66	40.79	42.22	43.93	-0.281276	1.82215e-07	3.87995e-08
51167	51167	CYB5R4	4.41	4.39	4.1	4.23	4.06	4.36	-0.146467	0.097169	0.0497259
286499	286499	FAM133A	0.02	0.07	0.01	0.13	0.13	0.11	1.64539	0.187223	0.10537
4038	4038	LRP4	11.45	10.79	10.34	13.24	13.06	13.68	0.172824	0.00211691	0.000746361
2287	2287	FKBP3	142.77	141.25	141.78	177.41	189.56	180.1	0.246371	3.46204e-09	6.18296e-10
1018	1018	CDK3	9.75	10.13	9.89	8.87	11.56	10.97	-0.0396429	0.874094	0.75817
23412	23412	COMMD3	32.58	30.64	36.56	40.11	45.69	43.99	0.262318	0.0209946	0.00899498
8883	8883	NAE1	105.28	113.9	102.04	111.38	112.97	113.82	-0.040324	0.482829	0.330307
6868	6868	ADAM17	25.1	24.39	23.27	25.26	25.72	23.19	-0.0899484	0.158065	0.0868001
165257	165257	C1QL2	0	0.04	0	0	0	0	-1.08214	0.879455	0.790856
79717	79717	PPCS	18.17	21.76	18.61	21.35	22.88	22.01	-0.0148296	0.900147	0.846578
11159	11159	RABL2A	5.43	6.33	4.91	10.24	11.28	10.45	0.820065	1.73302e-10	2.79905e-11
1852	1852	DUSP9	0.79	0.68	0.87	0.78	1.23	1.18	0.312885	0.492723	0.338847
1120	1120	CHKB	24.26	23.54	25.7	18.49	20.53	21.5	-0.397021	5.3066e-05	1.48105e-05
80700	80700	UBXN6	27.56	29.17	31.62	28.37	31.18	30.81	-0.0870575	0.348926	0.219903
123624	123624	AGBL1	0.01	0	0.02	0.01	0.01	0.01	-0.117019	0.970522	0.940451
26123	26123	TCTN3	21.92	22.17	21.95	20.85	19.02	20.83	-0.238063	0.00133478	0.000455165
23389	23389	MED13L	22.41	21.53	21.23	15.31	14.55	15.6	-0.638314	2.63314e-54	6.01238e-56
10827	10827	FAM114A2	6.81	6.06	6.46	7.12	6.93	6.83	0.0243459	0.892584	0.806987
284355	284355	TPRX1	0.28	0.29	0.44	0	0	0	-5.62106	0.000171013	5.09472e-05
2186	2186	BPTF	21.95	22.08	20.98	19.22	18.63	18.92	-0.299163	5.94788e-16	6.35566e-17
84699	84699	CREB3L3	0	0	0.03	0	0.03	0	-0.120352	0.976863	0.968675
2992	2992	GYG1	34.8	37.97	33.97	37.33	35.19	33.68	-0.135586	0.0559056	0.0268271
10602	10602	CDC42EP3	3.37	3.27	3.26	4.81	4.51	4.54	0.367722	0.00110693	0.000371563
135892	135892	TRIM50	0	0	0	0	0	0.1	1.73175	0.742478	0.600265
152110	152110	NEK10	0.04	0.02	0.07	0.09	0.28	0.11	1.38356	0.0965874	0.0493877
51386	51386	EIF3L	269.18	278.62	272.57	188.28	184.12	182.55	-0.678079	2.28789e-138	1.28887e-140
1001	1001	CDH3	0.13	0.21	0.18	0.23	0.28	0.19	0.183424	0.855282	0.732931
84725	84725	PLEKHA8	13.44	13.01	12.51	16.73	15.85	15.68	0.245657	9.57579e-06	2.45048e-06
23326	23326	USP22	85.07	84.26	86.05	83.76	84.03	84.7	-0.132654	2.59852e-06	6.23856e-07
387758	387758	FIBIN	6.87	6.02	6.62	7.09	7.01	7.86	0.0526222	0.763412	0.623183
112577461	112577461	OOSP3	0	0	0	0.5	0	0	2.32165	0.567639	0.411561
8294	8294	H4C9	0.62	0	0.59	0	0.6	0.64	-0.119966	0.976863	0.956245
100137049	100137049	PLA2G4B	1.77	1.64	1.56	2.84	2.83	2.71	0.63305	0.00327952	0.00119262
170622	170622	COMMD6	21.32	19.89	18.54	23.5	25.28	25.71	0.202276	0.0384809	0.0176469
8567	8567	MADD	13.65	13.7	13.01	11.59	12.13	11.32	-0.315005	1.74702e-07	3.71579e-08
84874	84874	ZNF514	1.11	1.37	1.26	1.96	1.89	1.98	0.508762	0.00254813	0.00091153
11138	11138	TBC1D8	3.84	4.21	3.32	3.22	3.11	3.25	-0.329081	0.0221279	0.00953623
54437	54437	SEMA5B	0	0.03	0	0	0.04	0.09	2.04782	0.338036	0.211419
79643	79643	CHMP6	10.53	13.57	11.96	12.42	11.85	12.08	-0.129849	0.39862	0.259655
9290	9290	GPR55	0.02	0	0	0	0	0	-1.08214	0.879455	0.790856
8358	8358	H3C2	0	0.32	0.9	0.93	2.12	1.26	1.69035	0.245713	0.145107
55334	55334	SLC39A9	13.87	13.6	13.59	18.27	18.58	17.81	0.296921	2.01487e-07	4.3048e-08
54874	54874	FNBP1L	11.91	11.31	11.89	14.61	13.97	14.59	0.18755	0.00826223	0.00323141
5787	5787	PTPRB	0.03	0.03	0.01	0.02	0.01	0.07	1.25568	0.388033	0.251512
11249	11249	NXPH2	0	0	0.03	0	0	0	-1.08214	0.879455	0.790856
23193	23193	GANAB	124.39	122.92	120.67	146.29	144.74	146.64	0.133681	1.06113e-06	2.44073e-07
[truncated: 14,687 more rows]
