# Supplementary material for: HPD is an RNA‐Binding Protein Sustaining Ovarian Cancer Cell Glycolysis, Tumor Growth, and Drug Resistance
Source: Adv Sci (Weinh). 2025 Jun 10;12(30):e03999. doi: 10.1002/advs.202503999 (PMC12376507; doi:10.1002/advs.202503999)
Supplement: Supplementary file 4 — Supporting Table 3 [file ADVS-12-e03999-s003.xlsx]

## Sheet: all.gene.anno
ID	GeneName	sgCon_a	sgCon_b	sgCon_c	sgHPD_a	sgHPD_b	sgHPD_c	logFC	PValue	logCPM	F	FDR	UniProtID	UniProtAc	ProtName	Organism	TaxonomyID
ENSG00000160917	CPSF4	1132	1110	595	226	233	177	-2.0727	3.56e-08	7.62017	108.328	0.000454792	O95639	CPSF4_HUMAN	Cleavage and polyadenylation specificity factor subunit 4	Homo sapiens	9606
ENSG00000228253	MT-ATP8	3897	3403	3390	1663	1438	694	-1.48829	2.09e-07	9.67996	73.8401	0.0013364	P03928	ATP8_HUMAN	ATP synthase protein 8	Homo sapiens	9606
ENSG00000198899	MT-ATP6	4269	3726	3896	2065	1751	909	-1.32093	7.63e-07	9.88197	60.6399	0.00324476	P00846	ATP6_HUMAN	ATP synthase subunit a	Homo sapiens	9606
ENSG00000077264	PAK3	1006	1017	996	119	107	171	-2.78978	0.000261979	7.62969	52.8186	0.62715	O75914	PAK3_HUMAN	Serine/threonine-protein kinase PAK 3	Homo sapiens	9606
ENSG00000187514	PTMA	957	855	1073	507	800	373	-0.780564	0.000407314	8.02959	19.7649	0.62715	P06454	PTMA_HUMAN	Prothymosin alpha	Homo sapiens	9606
ENSG00000116030	SUMO1	239	261	192	137	186	93	-0.711037	0.000487153	5.99478	18.9588	0.62715	P63165	SUMO1_HUMAN	Small ubiquitin-related modifier 1	Homo sapiens	9606
ENSG00000173207	CKS1B	120	79	78	61	65	25	-0.839385	0.000534014	4.62925	18.5775	0.62715	P61024	CKS1_HUMAN	Cyclin-dependent kinases regulatory subunit 1	Homo sapiens	9606
ENSG00000128272	ATF4	277	308	353	220	202	108	-0.823165	0.000740118	6.40995	18.0357	0.726796	P18848	ATF4_HUMAN	Cyclic AMP-dependent transcription factor ATF-4	Homo sapiens	9606
ENSG00000198695	MT-ND6	1677	1258	1839	954	1255	684	-0.702223	0.000814718	8.77916	16.8802	0.742907	P03923	NU6M_HUMAN	NADH-ubiquinone oxidoreductase chain 6	Homo sapiens	9606
ENSG00000198830	HMGN2P46	301	388	343	206	276	148	-0.703649	0.00114966	6.58907	15.6408	0.925642	Q86SG4	DPCA2_HUMAN	Putative Dresden prostate carcinoma protein 2	Homo sapiens	9606
ENSG00000289051	-	35	39	51	24	19	13	-1.1277	0.00119371	3.47251	15.4228	0.925642	C0HLV8	MP31_HUMAN	PTEN upstream open reading frame MP31	Homo sapiens	9606
ENSG00000270757	MOB4	1494	1626	1931	925	1312	773	-0.731451	0.00123982	8.86675	15.5928	0.925642	Q9Y3A3	PHOCN_HUMAN	MOB-like protein phocein	Homo sapiens	9606
ENSG00000285629	RPL22	337	462	333	279	242	144	-0.75256	0.00176713	6.69905	14.7707	0.997793	P35268	RL22_HUMAN	Large ribosomal subunit protein eL22	Homo sapiens	9606
ENSG00000160678	S100A1	303	340	335	216	232	167	-0.627802	0.00184786	6.53708	13.8417	0.997793	P23297	S10A1_HUMAN	Protein S100-A1	Homo sapiens	9606
ENSG00000261717	TMEM170A	89	74	91	42	67	40	-0.728883	0.00205797	4.57112	13.4656	0.997793	Q8WVE7	T170A_HUMAN	Transmembrane protein 170A	Homo sapiens	9606
ENSG00000008988	RPS20	1312	1516	1306	909	1222	604	-0.592782	0.00217446	8.6194	13.2754	0.997793	P60866	RS20_HUMAN	Small ribosomal subunit protein uS10	Homo sapiens	9606
ENSG00000129559	C16orf89	471	494	478	329	425	218	-0.558753	0.00231072	7.11661	13.067	0.997793	Q6UX73	CP089_HUMAN	UPF0764 protein C16orf89	Homo sapiens	9606
ENSG00000091986	CCDC80	286	136	167	107	153	91	-0.668065	0.00246009	5.74477	12.8777	0.997793	Q76M96	CCD80_HUMAN	Coiled-coil domain-containing protein 80	Homo sapiens	9606
ENSG00000206199	ANKUB1	98	88	79	48	78	40	-0.637307	0.00280693	4.65646	12.411	0.997793	A6NFN9	ANKUB_HUMAN	Protein ANKUB1	Homo sapiens	9606
ENSG00000198804	MT-CO1	3957	3610	5291	2633	2507	2079	-0.780675	0.00324463	10.1942	13.4439	0.997793	P00395	COX1_HUMAN	Cytochrome c oxidase subunit 1	Homo sapiens	9606
ENSG00000160994	TEKTL1	2190	2251	2111	363	395	604	-2.10288	0.00358034	8.84847	23.8488	0.997793	Q8IYK2	TEKL1_HUMAN	Tektin-like protein 1	Homo sapiens	9606
ENSG00000172457	OR9G4	11	17	14	6	5	0	-1.88738	0.0036901	1.89026	11.5362	0.997793	Q8NGQ1	OR9G4_HUMAN	Olfactory receptor 9G4	Homo sapiens	9606
ENSG00000134597	RBMX2	116	87	113	80	81	41	-0.61716	0.00371393	4.91502	11.4959	0.997793	Q9Y388	RBMX2_HUMAN	RNA-binding motif protein, X-linked 2	Homo sapiens	9606
ENSG00000147400	CETN2	142	156	157	103	134	60	-0.611395	0.00376398	5.4468	11.453	0.997793	P41208	CETN2_HUMAN	Centrin-2	Homo sapiens	9606
ENSG00000105968	H2AZ2	449	457	451	350	386	209	-0.506195	0.00416499	7.04839	11.131	0.997793	Q71UI9	H2AV_HUMAN	Histone H2A.V	Homo sapiens	9606
ENSG00000167996	FTH1	104	113	114	62	92	55	-0.63153	0.00417358	4.98792	11.1245	0.997793	P02794	FRIH_HUMAN	Ferritin heavy chain	Homo sapiens	9606
ENSG00000167995	BEST1	81	75	65	43	67	30	-0.628957	0.00425314	4.40491	11.065	0.997793	O76090	BEST1_HUMAN	Bestrophin-1	Homo sapiens	9606
ENSG00000232838	KAT14	106	98	136	70	83	56	-0.667363	0.00453816	5.01644	10.8791	0.997793	Q9H8E8	CSR2B_HUMAN	Cysteine-rich protein 2-binding protein	Homo sapiens	9606
ENSG00000197756	RPL37A	4397	5183	3987	3498	3949	1886	-0.54143	0.00458173	10.3491	10.8317	0.997793	P61513	RL37A_HUMAN	Large ribosomal subunit protein eL43	Homo sapiens	9606
ENSG00000123219	CENPK	196	187	172	143	165	75	-0.521101	0.00473824	5.75314	10.7271	0.997793	Q9BS16	CENPK_HUMAN	Centromere protein K	Homo sapiens	9606
ENSG00000154059	IMPACT	150	123	106	91	111	58	-0.502286	0.00485633	5.20665	10.6508	0.997793	Q9P2X3	IMPCT_HUMAN	Protein IMPACT	Homo sapiens	9606
ENSG00000197223	C1D	174	161	161	122	129	87	-0.506834	0.00489959	5.60171	10.6234	0.997793	Q13901	C1D_HUMAN	Nuclear nucleic acid-binding protein C1D	Homo sapiens	9606
ENSG00000146223	RPL7L1	135	89	94	75	92	46	-0.533175	0.00495954	4.94051	10.5858	0.997793	Q6DKI1	RL7L_HUMAN	Ribosomal protein uL30-like	Homo sapiens	9606
ENSG00000255526	MDP1	518	528	510	381	471	249	-0.483188	0.00535091	7.25361	10.3525	0.997793	Q86V88	MGDP1_HUMAN	Magnesium-dependent phosphatase 1	Homo sapiens	9606
ENSG00000167283	ATP5MG	1513	1815	1592	1083	1444	829	-0.533137	0.00542882	8.89798	10.3084	0.997793	O75964	ATP5L_HUMAN	ATP synthase subunit g, mitochondrial	Homo sapiens	9606
ENSG00000145741	C14orf178	1521	1317	1389	1136	1190	694	-0.454262	0.00583473	8.69569	10.0896	0.997793	Q8N769	CN178_HUMAN	Uncharacterized protein C14orf178	Homo sapiens	9606
ENSG00000161265	U2AF1L4	47	41	40	31	30	15	-0.715332	0.00587471	3.61997	10.069	0.997793	Q8WU68	U2AF4_HUMAN	Splicing factor U2AF 26 kDa subunit	Homo sapiens	9606
ENSG00000115541	HSPE1	1312	1468	1795	668	1166	720	-0.817428	0.00598749	8.69614	11.8343	0.997793	P61604	CH10_HUMAN	10 kDa heat shock protein, mitochondrial	Homo sapiens	9606
ENSG00000170855	TRIAP1	252	277	241	192	229	120	-0.492195	0.0064023	6.24073	9.81105	0.997793	O43715	TRIA1_HUMAN	TP53-regulated inhibitor of apoptosis 1	Homo sapiens	9606
ENSG00000267120	IGFLR1	66	53	60	43	40	29	-0.623897	0.00640777	4.11668	9.8085	0.997793	Q9H665	IGFR1_HUMAN	IGF-like family receptor 1	Homo sapiens	9606
ENSG00000116251	RPL22	383	519	370	339	304	188	-0.593839	0.00642316	6.92598	10.0404	0.997793	P35268	RL22_HUMAN	Large ribosomal subunit protein eL22	Homo sapiens	9606
ENSG00000196154	S100A4	2622	2892	2714	2046	2453	1349	-0.479515	0.00697917	9.6583	9.55527	0.997793	P26447	S10A4_HUMAN	Protein S100-A4	Homo sapiens	9606
ENSG00000055070	SZRD1	207	220	269	125	215	104	-0.647033	0.00741027	6.04766	9.83409	0.997793	Q7Z422	SZRD1_HUMAN	SUZ domain-containing protein 1	Homo sapiens	9606
ENSG00000008952	SEC62	1362	1212	615	631	584	523	-0.75901	0.00768248	8.13721	10.6855	0.997793	Q99442	SEC62_HUMAN	Translocation protein SEC62	Homo sapiens	9606
ENSG00000135930	LINC00596	406	337	378	279	332	197	-0.43491	0.00773186	6.79493	9.2555	0.997793	Q86U02	CN165_HUMAN	Putative uncharacterized protein encoded by LINC00596	Homo sapiens	9606
ENSG00000213999	MEF2B	71	79	63	48	62	30	-0.578955	0.00862129	4.3793	8.94137	0.997793	Q02080	MEF2B_HUMAN	Myocyte-specific enhancer factor 2B	Homo sapiens	9606
ENSG00000064489	MEF2B	114	110	91	80	91	48	-0.490462	0.00871038	4.95823	8.91195	0.997793	Q02080	MEF2B_HUMAN	Myocyte-specific enhancer factor 2B	Homo sapiens	9606
ENSG00000118518	RNF146	108	83	81	71	75	42	-0.487607	0.0088424	4.74556	8.86898	0.997793	Q9NTX7	RN146_HUMAN	E3 ubiquitin-protein ligase RNF146	Homo sapiens	9606
ENSG00000197372	ZNF675	47	26	35	24	24	14	-0.744375	0.00896419	3.36991	8.82998	0.997793	Q8TD23	ZN675_HUMAN	Zinc finger protein 675	Homo sapiens	9606
ENSG00000143977	SNRPG	162	177	171	108	155	88	-0.513065	0.00900412	5.64765	8.81732	0.997793	P62308	RUXG_HUMAN	Small nuclear ribonucleoprotein G	Homo sapiens	9606
ENSG00000146007	ZMAT2	582	545	522	410	528	272	-0.426229	0.00908715	7.35398	8.79121	0.997793	Q96NC0	ZMAT2_HUMAN	Zinc finger matrin-type protein 2	Homo sapiens	9606
ENSG00000125952	MAX	221	210	217	148	189	121	-0.458742	0.0098211	6.00604	8.57158	0.997793	P61244	MAX_HUMAN	Protein max	Homo sapiens	9606
ENSG00000285827	KMT2A	1391	1571	1335	1025	1286	763	-0.455266	0.0101244	8.72895	8.48622	0.997793	Q03164	KMT2A_HUMAN	Histone-lysine N-methyltransferase 2A	Homo sapiens	9606
ENSG00000125356	NDUFA1	921	1175	1074	670	914	573	-0.530373	0.0102862	8.27233	8.51451	0.997793	O15239	NDUA1_HUMAN	NADH dehydrogenase [ubiquinone] 1 alpha subcomplex subunit 1	Homo sapiens	9606
ENSG00000229833	C16orf89	127	130	153	79	136	58	-0.585563	0.0109902	5.31065	8.33102	0.997793	Q6UX73	CP089_HUMAN	UPF0764 protein C16orf89	Homo sapiens	9606
ENSG00000171862	PTEN	74	74	65	53	56	35	-0.522673	0.0111614	4.40001	8.21496	0.997793	P60484	PTEN_HUMAN	Phosphatidylinositol 3,4,5-trisphosphate 3-phosphatase and dual-specificity protein phosphatase PTEN	Homo sapiens	9606
ENSG00000177932	ZNF354C	42	34	40	28	30	12	-0.702126	0.0112891	3.49232	8.18355	0.997793	Q86Y25	Z354C_HUMAN	Zinc finger protein 354C	Homo sapiens	9606
ENSG00000197894	ADH5	549	405	442	298	439	263	-0.426889	0.0114208	7.10236	8.15156	0.997793	P11766	ADHX_HUMAN	Alcohol dehydrogenase class-3	Homo sapiens	9606
ENSG00000285815	GET1	233	223	229	152	221	119	-0.451933	0.0115256	6.08804	8.12642	0.997793	O00258	GET1_HUMAN	Guided entry of tail-anchored proteins factor 1	Homo sapiens	9606
ENSG00000198763	MT-ND2	1326	1134	1441	979	948	747	-0.486059	0.011553	8.57646	8.1199	0.997793	P03891	NU2M_HUMAN	NADH-ubiquinone oxidoreductase chain 2	Homo sapiens	9606
ENSG00000118181	RPS25	1981	2270	1873	1685	1725	1018	-0.446119	0.0121032	9.24306	7.99238	0.997793	P62851	RS25_HUMAN	Small ribosomal subunit protein eS25	Homo sapiens	9606
ENSG00000285655	ADHFE1	24	25	50	7	22	9	-1.37233	0.012144	3.09793	9.09066	0.997793	Q8IWW8	HOT_HUMAN	Hydroxyacid-oxoacid transhydrogenase, mitochondrial	Homo sapiens	9606
ENSG00000100142	POLR2F	497	550	517	369	472	284	-0.447778	0.0123189	7.28063	7.94418	0.997793	P61218	RPAB2_HUMAN	DNA-directed RNA polymerases I, II, and III subunit RPABC2	Homo sapiens	9606
ENSG00000186063	AIDA	106	136	96	71	91	62	-0.549961	0.0123814	5.04668	7.93038	0.997793	Q96BJ3	AIDA_HUMAN	Axin interactor, dorsalization-associated protein	Homo sapiens	9606
ENSG00000130332	LSM7	741	909	932	604	811	404	-0.513472	0.012542	7.98654	7.96305	0.997793	Q9UK45	LSM7_HUMAN	U6 snRNA-associated Sm-like protein LSm7	Homo sapiens	9606
ENSG00000159335	PTMS	2294	2434	2629	1465	2154	1428	-0.503102	0.012997	9.49166	7.85713	0.997793	P20962	PTMS_HUMAN	Parathymosin	Homo sapiens	9606
ENSG00000135845	PIGC	201	193	163	131	181	94	-0.425636	0.013124	5.79503	7.77241	0.997793	Q92535	PIGC_HUMAN	Phosphatidylinositol N-acetylglucosaminyltransferase subunit C	Homo sapiens	9606
ENSG00000011677	GABRA3	847	1300	1227	381	392	470	-1.34806	0.0132745	8.09716	12.1593	0.997793	P34903	GBRA3_HUMAN	Gamma-aminobutyric acid receptor subunit alpha-3	Homo sapiens	9606
ENSG00000198786	MT-ND5	12250	11025	14956	9423	8769	7263	-0.529814	0.013584	11.8575	7.94753	0.997793	P03915	NU5M_HUMAN	NADH-ubiquinone oxidoreductase chain 5	Homo sapiens	9606
ENSG00000165630	PRPF18	109	77	99	65	85	48	-0.483505	0.0137855	4.81892	7.64003	0.997793	Q99633	PRP18_HUMAN	Pre-mRNA-splicing factor 18	Homo sapiens	9606
ENSG00000164167	LSM6	270	301	248	221	241	136	-0.429747	0.014189	6.3538	7.56282	0.997793	P62312	LSM6_HUMAN	U6 snRNA-associated Sm-like protein LSm6	Homo sapiens	9606
ENSG00000137876	RSL24D1	330	352	303	252	327	148	-0.434166	0.0142795	6.61505	7.54584	0.997793	Q9UHA3	RLP24_HUMAN	Probable ribosome biogenesis protein RLP24	Homo sapiens	9606
ENSG00000242028	SERINC4	391	453	406	282	389	228	-0.450274	0.0146584	6.95853	7.47606	0.997793	A6NH21	SERC4_HUMAN	Serine incorporator 4	Homo sapiens	9606
ENSG00000133142	TCEAL4	411	359	391	313	359	197	-0.392764	0.0148919	6.86541	7.43407	0.997793	Q96EI5	TCAL4_HUMAN	Transcription elongation factor A protein-like 4	Homo sapiens	9606
ENSG00000135537	AFG1L	36	29	30	18	28	11	-0.705176	0.014919	3.21899	7.42925	0.997793	Q8WV93	AFG1L_HUMAN	AFG1-like ATPase	Homo sapiens	9606
ENSG00000188375	H3-5	15	35	15	10	12	7	-1.12995	0.0149474	2.60337	7.47806	0.997793	Q6NXT2	H3C_HUMAN	Histone H3.3C	Homo sapiens	9606
ENSG00000112308	C6orf62	260	283	236	175	252	138	-0.436327	0.0150224	6.27827	7.41094	0.997793	Q9GZU0	CF062_HUMAN	Uncharacterized protein C6orf62	Homo sapiens	9606
ENSG00000109534	GAR1	327	248	320	228	274	154	-0.416792	0.0152759	6.48022	7.36665	0.997793	Q9NY12	GAR1_HUMAN	H/ACA ribonucleoprotein complex subunit 1	Homo sapiens	9606
ENSG00000149474	KAT14	168	136	184	118	142	85	-0.467518	0.015486	5.59914	7.33058	0.997793	Q9H8E8	CSR2B_HUMAN	Cysteine-rich protein 2-binding protein	Homo sapiens	9606
ENSG00000131080	EDA2R	56	56	50	34	42	30	-0.560202	0.0157294	4.00566	7.28947	0.997793	Q9HAV5	TNR27_HUMAN	Tumor necrosis factor receptor superfamily member 27	Homo sapiens	9606
ENSG00000155115	GTF3C6	260	312	254	197	265	137	-0.449795	0.0157496	6.36205	7.28609	0.997793	Q969F1	TF3C6_HUMAN	General transcription factor 3C polypeptide 6	Homo sapiens	9606
ENSG00000215472	RPL17	513	593	484	447	499	209	-0.473959	0.0162444	7.28965	7.22492	0.997793	P18621	RL17_HUMAN	Large ribosomal subunit protein uL22	Homo sapiens	9606
ENSG00000143401	ANP32E	1786	1502	2012	1318	1552	954	-0.441445	0.0162854	9.03853	7.19823	0.997793	Q9BTT0	AN32E_HUMAN	Acidic leucine-rich nuclear phosphoprotein 32 family member E	Homo sapiens	9606
ENSG00000254901	C9orf85	117	116	93	80	97	57	-0.43672	0.0164903	5.02985	7.16551	0.997793	Q96MD7	CI085_HUMAN	Uncharacterized protein C9orf85	Homo sapiens	9606
ENSG00000173567	ADGRF3	152	158	126	98	147	69	-0.45241	0.0168427	5.4376	7.11031	0.997793	Q8IZF5	AGRF3_HUMAN	Adhesion G-protein coupled receptor F3	Homo sapiens	9606
ENSG00000149089	APIP	95	109	108	49	102	51	-0.608302	0.017087	4.91452	7.26726	0.997793	Q96GX9	MTNB_HUMAN	Methylthioribulose-1-phosphate dehydratase	Homo sapiens	9606
ENSG00000266472	MRPS21	496	610	592	401	530	293	-0.463979	0.0174303	7.40116	7.0293	0.997793	P82921	RT21_HUMAN	Small ribosomal subunit protein bS21m	Homo sapiens	9606
ENSG00000205352	C9orf85	115	125	136	90	111	64	-0.481874	0.0175251	5.23031	7.00705	0.997793	Q96MD7	CI085_HUMAN	Uncharacterized protein C9orf85	Homo sapiens	9606
ENSG00000099977	DDT	174	206	198	138	163	108	-0.466273	0.0175581	5.85074	7.00218	0.997793	P30046	DOPD_HUMAN	D-dopachrome decarboxylase	Homo sapiens	9606
ENSG00000198938	MT-CO3	5380	5091	6292	4131	3759	3367	-0.505568	0.0175718	10.6767	7.19484	0.997793	P00414	COX3_HUMAN	Cytochrome c oxidase subunit 3	Homo sapiens	9606
ENSG00000189171	S100A13	1518	1702	1400	1291	1375	769	-0.409615	0.0179973	8.85059	6.93826	0.997793	Q99584	S10AD_HUMAN	Protein S100-A13	Homo sapiens	9606
ENSG00000118260	CREB1	145	140	107	103	106	72	-0.425988	0.0180614	5.29259	6.92908	0.997793	P16220	CREB1_HUMAN	Cyclic AMP-responsive element-binding protein 1	Homo sapiens	9606
ENSG00000171960	PPIH	246	227	261	182	233	127	-0.41593	0.0181711	6.20481	6.91346	0.997793	O43447	PPIH_HUMAN	Peptidyl-prolyl cis-trans isomerase H	Homo sapiens	9606
ENSG00000135211	TMEM60	108	116	114	94	85	58	-0.47525	0.0183801	5.07753	6.884	0.997793	Q9H2L4	TMM60_HUMAN	Transmembrane protein 60	Homo sapiens	9606
ENSG00000099974	DDTL	171	205	197	136	161	108	-0.46737	0.0186402	5.83869	6.84785	0.997793	A6NHG4	DDTL_HUMAN	D-dopachrome decarboxylase-like protein	Homo sapiens	9606
ENSG00000196937	FAM3C	46	75	57	31	50	28	-0.685934	0.0186694	4.10493	6.94144	0.997793	Q92520	FAM3C_HUMAN	Protein FAM3C	Homo sapiens	9606
ENSG00000083457	ITGAE	99	89	62	56	67	48	-0.482447	0.0187192	4.62875	6.83699	0.997793	P38570	ITAE_HUMAN	Integrin alpha-E	Homo sapiens	9606
ENSG00000162704	ARPC5	1255	1448	1311	931	1245	751	-0.428488	0.0189493	8.64691	6.80565	0.997793	O15511	ARPC5_HUMAN	Actin-related protein 2/3 complex subunit 5	Homo sapiens	9606
ENSG00000109881	CCDC34	140	115	121	102	117	58	-0.412493	0.0189839	5.23999	6.80096	0.997793	Q96HJ3	CCD34_HUMAN	Coiled-coil domain-containing protein 34	Homo sapiens	9606
ENSG00000158406	H4C1	2610	2837	2771	1748	2447	1658	-0.443683	0.0192988	9.67255	6.75886	0.997793	P62805	H4_HUMAN	Histone H4	Homo sapiens	9606
ENSG00000000005	TNMD	10	11	9	3	5	4	-1.24834	0.0194753	1.62504	6.73559	0.997793	Q9H2S6	TNMD_HUMAN	Tenomodulin	Homo sapiens	9606
ENSG00000142168	SOD1	1473	1596	1500	1070	1442	858	-0.410769	0.0196825	8.83813	6.70861	0.997793	P00441	SODC_HUMAN	Superoxide dismutase [Cu-Zn]	Homo sapiens	9606
ENSG00000132603	NIP7	588	476	493	411	509	270	-0.357058	0.0196925	7.29368	6.70731	0.997793	Q9Y221	NIP7_HUMAN	60S ribosome subunit biogenesis protein NIP7 homolog	Homo sapiens	9606
ENSG00000137434	C6orf52	16	15	10	7	6	6	-1.03379	0.0198001	2.03921	6.69342	0.997793	Q5T4I8	CF052_HUMAN	Putative uncharacterized protein C6orf52	Homo sapiens	9606
ENSG00000164096	C4orf3	266	312	325	166	279	168	-0.533798	0.0198038	6.46525	6.96387	0.997793	Q8WVX3	CD003_HUMAN	Uncharacterized protein C4orf3	Homo sapiens	9606
ENSG00000184260	H2AC20	1788	2039	1626	1307	1700	1013	-0.408031	0.0198212	9.08997	6.69071	0.997793	Q16777	H2A2C_HUMAN	Histone H2A type 2-C	Homo sapiens	9606
ENSG00000132507	EIF5A	3351	3393	2892	2416	3302	1606	-0.384089	0.0199621	9.91477	6.67268	0.997793	P63241	IF5A1_HUMAN	Eukaryotic translation initiation factor 5A-1	Homo sapiens	9606
ENSG00000230989	C9orf85	848	950	938	716	896	428	-0.429681	0.0201504	8.09641	6.64881	0.997793	Q96MD7	CI085_HUMAN	Uncharacterized protein C9orf85	Homo sapiens	9606
ENSG00000259399	RAB5IF	242	233	211	170	224	122	-0.380405	0.0203828	6.11501	6.61971	0.997793	Q9BUV8	RCAF1_HUMAN	GEL complex subunit OPTI	Homo sapiens	9606
ENSG00000122873	CISD1	152	167	140	136	133	61	-0.466223	0.0204173	5.50999	6.61542	0.997793	Q9NZ45	CISD1_HUMAN	CDGSH iron-sulfur domain-containing protein 1	Homo sapiens	9606
ENSG00000141179	PCTP	81	81	74	57	65	44	-0.460922	0.0204217	4.57018	6.61487	0.997793	Q9UKL6	PPCT_HUMAN	Phosphatidylcholine transfer protein	Homo sapiens	9606
ENSG00000276966	H4C1	2043	2168	2113	1307	2044	1218	-0.436844	0.0204721	9.29578	6.60863	0.997793	P62805	H4_HUMAN	Histone H4	Homo sapiens	9606
ENSG00000197381	ADARB1	49	32	22	22	27	13	-0.672214	0.0208846	3.32171	6.55813	0.997793	P78563	RED1_HUMAN	Double-stranded RNA-specific editase 1	Homo sapiens	9606
ENSG00000100387	RBX1	725	897	879	616	755	445	-0.448822	0.0208933	7.9659	6.56433	0.997793	P62877	RBX1_HUMAN	E3 ubiquitin-protein ligase RBX1	Homo sapiens	9606
ENSG00000147669	POLR2K	308	374	307	287	301	130	-0.472072	0.020921	6.61185	6.61259	0.997793	P53803	RPAB4_HUMAN	DNA-directed RNA polymerases I, II, and III subunit RPABC4	Homo sapiens	9606
ENSG00000147121	KRBOX4	39	48	37	29	23	23	-0.665897	0.0211949	3.60374	6.52089	0.997793	Q5JUW0	KRBX4_HUMAN	KRAB domain-containing protein 4	Homo sapiens	9606
ENSG00000143603	KCNN3	180	137	84	70	89	14	-1.20345	0.0215501	5.02078	9.03015	0.997793	Q9UGI6	KCNN3_HUMAN	Small conductance calcium-activated potassium channel protein 3	Homo sapiens	9606
ENSG00000140743	CDR2	100	89	85	60	88	49	-0.435896	0.0215975	4.7848	6.47351	0.997793	Q01850	CDR2_HUMAN	Cerebellar degeneration-related protein 2	Homo sapiens	9606
ENSG00000183208	GDPGP1	46	35	34	29	29	17	-0.566499	0.0216365	3.52305	6.46898	0.997793	Q6ZNW5	GDPP1_HUMAN	GDP-D-glucose phosphorylase 1	Homo sapiens	9606
ENSG00000182628	SKA2	184	217	190	176	172	75	-0.486366	0.0218284	5.86861	6.49412	0.997793	Q8WVK7	SKA2_HUMAN	Spindle and kinetochore-associated protein 2	Homo sapiens	9606
ENSG00000018189	RUFY3	94	61	71	60	70	27	-0.496484	0.0218558	4.47755	6.44364	0.997793	Q7L099	RUFY3_HUMAN	Protein RUFY3	Homo sapiens	9606
ENSG00000284762	PDE8B	2	5	3	0	1	0	-2.89005	0.0223715	0.391543	6.38519	0.997793	O95263	PDE8B_HUMAN	High affinity cAMP-specific and IBMX-insensitive 3',5'-cyclic phosphodiesterase 8B	Homo sapiens	9606
ENSG00000257065	LTV1	69	48	39	43	40	20	-0.54774	0.022413	3.9374	6.38055	0.997793	Q96GA3	LTV1_HUMAN	Protein LTV1 homolog	Homo sapiens	9606
ENSG00000143933	CALM1	2315	2316	1913	1956	2032	962	-0.396984	0.0224707	9.3488	6.37412	0.997793	P0DP23	CALM1_HUMAN	Calmodulin-1	Homo sapiens	9606
ENSG00000183513	COA5	133	110	100	96	101	57	-0.390354	0.022732	5.11432	6.34524	0.997793	Q86WW8	COA5_HUMAN	Cytochrome c oxidase assembly factor 5	Homo sapiens	9606
ENSG00000219438	TAFA5	10	13	5	4	5	0	-1.57179	0.0230382	1.47664	6.31187	0.997793	Q7Z5A7	TAFA5_HUMAN	Chemokine-like protein TAFA-5	Homo sapiens	9606
ENSG00000167088	SNRPD1	965	987	960	715	896	564	-0.384047	0.0234249	8.19801	6.27046	0.997793	P62314	SMD1_HUMAN	Small nuclear ribonucleoprotein Sm D1	Homo sapiens	9606
ENSG00000140350	ANP32A	1086	821	1231	731	989	554	-0.441869	0.0234621	8.28137	6.27576	0.997793	P39687	AN32A_HUMAN	Acidic leucine-rich nuclear phosphoprotein 32 family member A	Homo sapiens	9606
ENSG00000146109	ABT1	270	285	238	172	276	140	-0.40923	0.0244365	6.31301	6.16572	0.997793	Q9ULW3	ABT1_HUMAN	Activator of basal transcription 1	Homo sapiens	9606
ENSG00000178665	ZNF713	21	11	10	7	10	3	-1.00868	0.0246108	2.06598	6.14818	0.997793	Q8N859	ZN713_HUMAN	Zinc finger protein 713	Homo sapiens	9606
ENSG00000197780	TAF13	150	180	158	145	124	80	-0.456442	0.0247725	5.60971	6.13203	0.997793	Q15543	TAF13_HUMAN	Transcription initiation factor TFIID subunit 13	Homo sapiens	9606
ENSG00000198886	MT-ND4	3351	3080	3402	2946	2623	1758	-0.388489	0.024785	9.94813	6.13078	0.997793	P03905	NU4M_HUMAN	NADH-ubiquinone oxidoreductase chain 4	Homo sapiens	9606
ENSG00000101898	MCTS2	43	42	40	34	29	19	-0.56528	0.0248265	3.64692	6.12666	0.997793	A0A3B3IRV3	MCTS2_HUMAN	Malignant T-cell-amplified sequence 2	Homo sapiens	9606
ENSG00000127922	SEM1	604	685	572	471	658	272	-0.421988	0.0249859	7.53759	6.11091	0.997793	P60896	SEM1_HUMAN	26S proteasome complex subunit SEM1	Homo sapiens	9606
ENSG00000181896	ZNF101	53	37	38	35	32	18	-0.54089	0.0254549	3.6761	6.06519	0.997793	Q8IZC7	ZN101_HUMAN	Zinc finger protein 101	Homo sapiens	9606
ENSG00000173578	XCR1	6	14	9	3	5	3	-1.34205	0.0257877	1.57341	6.03334	0.997793	P46094	XCR1_HUMAN	Chemokine XC receptor 1	Homo sapiens	9606
ENSG00000106733	NMRK1	6	5	5	1	3	0	-1.87303	0.0258995	0.863933	6.02275	0.997793	Q9NWW6	NRK1_HUMAN	Nicotinamide riboside kinase 1	Homo sapiens	9606
ENSG00000197776	KLHDC1	7	7	2	1	2	1	-1.85418	0.0259675	0.864447	6.01632	0.997793	Q8N7A1	KLDC1_HUMAN	Kelch domain-containing protein 1	Homo sapiens	9606
ENSG00000228474	OST4	1075	1609	1241	958	1232	616	-0.494165	0.026069	8.59837	6.20338	0.997793	P0C6T2	OST4_HUMAN	Dolichyl-diphosphooligosaccharide--protein glycosyltransferase subunit 4	Homo sapiens	9606
ENSG00000175768	TOMM5	741	916	913	651	796	450	-0.431417	0.0262412	8.01323	5.99833	0.997793	H0YFG9	H0YFG9_HUMAN	Translocase of outer mitochondrial membrane 5 (Fragment)	Homo sapiens	9606
ENSG00000151247	EIF4E	134	133	161	90	114	90	-0.489557	0.0262516	5.41236	6.02638	0.997793	P06730	IF4E_HUMAN	Eukaryotic translation initiation factor 4E	Homo sapiens	9606
ENSG00000187601	MAGEH1	123	101	105	76	103	63	-0.395371	0.0266424	5.05879	5.95365	0.997793	Q9H213	MAGH1_HUMAN	Melanoma-associated antigen H1	Homo sapiens	9606
ENSG00000111832	RWDD1	191	252	181	164	175	112	-0.436664	0.0270139	5.96755	5.91992	0.997793	Q9H446	RWDD1_HUMAN	RWD domain-containing protein 1	Homo sapiens	9606
ENSG00000136938	ANP32B	1152	939	1300	831	1006	647	-0.411914	0.0270257	8.40706	5.91886	0.997793	Q92688	AN32B_HUMAN	Acidic leucine-rich nuclear phosphoprotein 32 family member B	Homo sapiens	9606
ENSG00000164032	H2AZ1	3014	3076	2922	2384	2974	1593	-0.358554	0.0272812	9.83568	5.89599	0.997793	P0C0S5	H2AZ_HUMAN	Histone H2A.Z	Homo sapiens	9606
ENSG00000110583	NAA40	251	194	226	161	205	134	-0.371129	0.0274141	6.08399	5.88419	0.997793	Q86UY6	NAA40_HUMAN	N-alpha-acetyltransferase 40	Homo sapiens	9606
ENSG00000156411	ATP5MJ	667	781	717	570	693	373	-0.39549	0.0277246	7.77366	5.85687	0.997793	P56378	ATP68_HUMAN	ATP synthase subunit ATP5MJ, mitochondrial	Homo sapiens	9606
ENSG00000100532	CGRRF1	51	43	35	28	41	18	-0.53087	0.0281343	3.69232	5.82136	0.997793	Q99675	CGRF1_HUMAN	Cell growth regulator with RING finger domain protein 1	Homo sapiens	9606
ENSG00000107223	EDF1	1185	1263	1126	931	1171	640	-0.36297	0.0288255	8.50095	5.76277	0.997793	O60869	EDF1_HUMAN	Endothelial differentiation-related factor 1	Homo sapiens	9606
ENSG00000281039	GGCT	100	101	86	76	79	54	-0.409539	0.028888	4.86486	5.75755	0.997793	O75223	GGCT_HUMAN	Gamma-glutamylcyclotransferase	Homo sapiens	9606
ENSG00000128609	NDUFA5	154	151	145	135	136	65	-0.406674	0.0290379	5.50504	5.74509	0.997793	Q16718	NDUA5_HUMAN	NADH dehydrogenase [ubiquinone] 1 alpha subcomplex subunit 5	Homo sapiens	9606
ENSG00000188643	S100A16	6	6	3	2	1	1	-1.76371	0.0293402	0.820576	5.72019	0.997793	Q96FQ6	S10AG_HUMAN	Protein S100-A16	Homo sapiens	9606
ENSG00000120533	ENY2	469	500	450	410	457	225	-0.371845	0.0299362	7.16813	5.67194	0.997793	Q9NPA8	ENY2_HUMAN	Transcription and mRNA export factor ENY2	Homo sapiens	9606
ENSG00000102743	SLC25A15	113	122	104	96	108	45	-0.435634	0.0305631	5.09085	5.62237	0.997793	Q9Y619	ORNT1_HUMAN	Mitochondrial ornithine transporter 1	Homo sapiens	9606
ENSG00000118507	AKAP7	32	24	30	21	23	10	-0.638151	0.0306393	3.11191	5.61643	0.997793	Q9P0M2	AKA7G_HUMAN	A-kinase anchor protein 7 isoform gamma	Homo sapiens	9606
ENSG00000104760	FGL1	16	9	14	4	5	8	-1.10437	0.0306528	1.96111	5.61537	0.997793	Q08830	FGL1_HUMAN	Fibrinogen-like protein 1	Homo sapiens	9606
ENSG00000100302	RASD2	4	7	4	2	1	1	-1.77415	0.0315317	0.823415	5.54804	0.997793	Q96D21	RHES_HUMAN	GTP-binding protein Rhes	Homo sapiens	9606
ENSG00000149273	RPS3	2271	2072	2181	1796	2289	994	-0.367351	0.0318876	9.36255	5.52139	0.997793	P23396	RS3_HUMAN	Small ribosomal subunit protein uS3	Homo sapiens	9606
ENSG00000213988	ZNF90	4	3	2	0	0	1	-2.71779	0.0320052	0.326705	5.51266	0.997793	Q03938	ZNF90_HUMAN	Zinc finger protein 90	Homo sapiens	9606
ENSG00000183340	JRKL	51	44	43	27	33	30	-0.545877	0.0321036	3.78655	5.50538	0.997793	Q9Y4A0	JERKL_HUMAN	Jerky protein homolog-like	Homo sapiens	9606
ENSG00000198331	HYLS1	17	19	17	12	9	8	-0.814245	0.0322157	2.42837	5.49712	0.997793	Q96M11	HYLS1_HUMAN	Centriolar and ciliogenesis-associated protein HYLS1	Homo sapiens	9606
ENSG00000112237	CCNC	189	244	210	169	199	110	-0.414788	0.0325196	6.025	5.47489	0.997793	P24863	CCNC_HUMAN	Cyclin-C	Homo sapiens	9606
ENSG00000254505	CHMP4A	250	224	239	186	236	128	-0.347794	0.0325599	6.18674	5.47196	0.997793	Q9BY43	CHM4A_HUMAN	Charged multivesicular body protein 4a	Homo sapiens	9606
ENSG00000082293	COL19A1	30	22	22	17	20	9	-0.642347	0.0326374	2.90613	5.46634	0.997793	Q14993	COJA1_HUMAN	Collagen alpha-1(XIX) chain	Homo sapiens	9606
ENSG00000233822	H2BC15	255	258	273	215	247	139	-0.367038	0.0329184	6.3262	5.44609	0.997793	Q99877	H2B1N_HUMAN	Histone H2B type 1-N	Homo sapiens	9606
ENSG00000185670	ZBTB3	56	53	52	42	46	26	-0.461406	0.0330121	4.03492	5.43937	0.997793	Q9H5J0	ZBTB3_HUMAN	Zinc finger and BTB domain-containing protein 3	Homo sapiens	9606
ENSG00000285976	PTP4A1	332	334	341	306	311	155	-0.37738	0.0331474	6.67482	5.42972	0.997793	Q93096	TP4A1_HUMAN	Protein tyrosine phosphatase type IVA 1	Homo sapiens	9606
ENSG00000167987	VPS37C	71	61	53	40	64	28	-0.454817	0.033567	4.22133	5.40008	0.997793	A5D8V6	VP37C_HUMAN	Vacuolar protein sorting-associated protein 37C	Homo sapiens	9606
ENSG00000170653	ATF7	172	116	120	107	125	75	-0.353033	0.0335735	5.36821	5.39963	0.997793	P17544	ATF7_HUMAN	Cyclic AMP-dependent transcription factor ATF-7	Homo sapiens	9606
ENSG00000239672	NME1	3377	3351	3233	2610	3195	1908	-0.33726	0.0336458	9.98794	5.39456	0.997793	P15531	NDKA_HUMAN	Nucleoside diphosphate kinase A	Homo sapiens	9606
ENSG00000102103	PQBP1	522	478	419	367	480	261	-0.323287	0.0342773	7.17651	5.35087	0.997793	O60828	PQBP1_HUMAN	Polyglutamine-binding protein 1	Homo sapiens	9606
ENSG00000183726	TMEM50A	391	450	388	344	394	208	-0.366177	0.0345045	6.96761	5.33538	0.997793	O95807	TM50A_HUMAN	Transmembrane protein 50A	Homo sapiens	9606
ENSG00000070087	PFN2	996	1197	993	811	1044	574	-0.376323	0.034759	8.3353	5.31816	0.997793	P35080	PROF2_HUMAN	Profilin-2	Homo sapiens	9606
ENSG00000133983	COX16	455	530	416	400	441	234	-0.368053	0.034839	7.15166	5.31277	0.997793	Q9P0S2	COX16_HUMAN	Cytochrome c oxidase assembly protein COX16 homolog, mitochondrial	Homo sapiens	9606
ENSG00000109046	WSB1	355	214	236	204	275	133	-0.351407	0.0353305	6.33012	5.28002	0.997793	Q9Y6I7	WSB1_HUMAN	WD repeat and SOCS box-containing protein 1	Homo sapiens	9606
ENSG00000096746	HNRNPH3	1113	813	1192	708	960	616	-0.403413	0.0354562	8.28431	5.27667	0.997793	P31942	HNRH3_HUMAN	Heterogeneous nuclear ribonucleoprotein H3	Homo sapiens	9606
ENSG00000136940	PDCL	178	152	202	125	162	104	-0.406289	0.035543	5.75084	5.26602	0.997793	Q13371	PHLP_HUMAN	Phosducin-like protein	Homo sapiens	9606
ENSG00000119408	NEK6	35	33	20	18	20	16	-0.635496	0.0356119	3.13644	5.2615	0.997793	Q9HC98	NEK6_HUMAN	Serine/threonine-protein kinase Nek6	Homo sapiens	9606
ENSG00000234545	FAM133B	7	7	11	4	3	3	-1.25063	0.0360183	1.427	5.23506	0.997793	Q5BKY9	F133B_HUMAN	Protein FAM133B	Homo sapiens	9606
ENSG00000137161	CNPY3	141	170	147	105	150	84	-0.410573	0.0361742	5.53802	5.22501	0.997793	Q9BT09	CNPY3_HUMAN	Protein canopy homolog 3	Homo sapiens	9606
ENSG00000150459	SAP18	1040	1095	1031	847	1080	541	-0.352482	0.0363989	8.33277	5.2106	0.997793	O00422	SAP18_HUMAN	Histone deacetylase complex subunit SAP18	Homo sapiens	9606
ENSG00000112245	PTP4A1	337	347	346	318	318	156	-0.375633	0.0368038	6.7085	5.18491	0.997793	Q93096	TP4A1_HUMAN	Protein tyrosine phosphatase type IVA 1	Homo sapiens	9606
ENSG00000177556	ATOX1	529	600	440	442	519	247	-0.369622	0.0368506	7.30872	5.18196	0.997793	O00244	ATOX1_HUMAN	Copper transport protein ATOX1	Homo sapiens	9606
ENSG00000213523	SRA1	211	201	177	130	197	117	-0.363662	0.0371529	5.90278	5.16301	0.997793	Q9HD15	SRA1_HUMAN	Steroid receptor RNA activator 1	Homo sapiens	9606
ENSG00000155099	PIP4P2	82	78	67	54	71	42	-0.399167	0.0372166	4.53576	5.15904	0.997793	Q8N4L2	PP4P2_HUMAN	Type 2 phosphatidylinositol 4,5-bisphosphate 4-phosphatase	Homo sapiens	9606
ENSG00000116473	RAP1A	120	137	117	109	105	64	-0.397725	0.0377331	5.25117	5.12715	0.997793	P62834	RAP1A_HUMAN	Ras-related protein Rap-1A	Homo sapiens	9606
ENSG00000100814	CCNB1IP1	132	181	94	102	105	72	-0.498391	0.0381301	5.32489	5.23687	0.997793	Q9NPC3	CIP1_HUMAN	E3 ubiquitin-protein ligase CCNB1IP1	Homo sapiens	9606
ENSG00000267041	ZNF850	58	35	34	35	35	15	-0.532198	0.0381375	3.66028	5.10253	0.997793	A8MQ14	ZN850_HUMAN	Zinc finger protein 850	Homo sapiens	9606
ENSG00000196465	MYL6B	1059	1212	973	902	1029	576	-0.352074	0.0384208	8.36656	5.08545	0.997793	P14649	MYL6B_HUMAN	Myosin light chain 6B	Homo sapiens	9606
ENSG00000153140	CETN3	253	280	222	223	211	138	-0.361816	0.0384451	6.26432	5.084	0.997793	O15182	CETN3_HUMAN	Centrin-3	Homo sapiens	9606
ENSG00000124614	RPS10	126	135	140	103	116	78	-0.396105	0.0384989	5.35538	5.08077	0.997793	P46783	RS10_HUMAN	Small ribosomal subunit protein eS10	Homo sapiens	9606
ENSG00000197622	CDC42SE1	766	713	648	557	742	375	-0.324347	0.0385004	7.76099	5.08068	0.997793	Q9NRR8	C42S1_HUMAN	CDC42 small effector protein 1	Homo sapiens	9606
ENSG00000113387	SUB1	1340	1377	1456	1349	1234	571	-0.41766	0.0388621	8.70664	5.10374	0.997793	P53999	TCP4_HUMAN	Activated RNA polymerase II transcriptional coactivator p15	Homo sapiens	9606
ENSG00000258644	SYNJ2BP	458	522	415	399	438	242	-0.350939	0.0389393	7.15194	5.05459	0.997793	P57105	SYJ2B_HUMAN	Synaptojanin-2-binding protein	Homo sapiens	9606
ENSG00000159592	GPBP1L1	189	137	134	132	147	75	-0.337779	0.0389598	5.54677	5.05337	0.997793	Q9HC44	GPBL1_HUMAN	Vasculin-like protein 1	Homo sapiens	9606
ENSG00000279170	TSTD3	135	192	179	106	162	89	-0.4939	0.0392979	5.65826	5.21106	0.997793	H0UI37	TSTD3_HUMAN	Thiosulfate sulfurtransferase/rhodanese-like domain-containing protein 3	Homo sapiens	9606
ENSG00000152147	GEMIN6	260	265	278	208	252	155	-0.354133	0.0396252	6.36277	5.01447	0.997793	Q8WXD5	GEMI6_HUMAN	Gem-associated protein 6	Homo sapiens	9606
ENSG00000079841	RIMS1	161	131	143	113	128	88	-0.348526	0.040191	5.47649	4.98198	0.997793	Q86UR5	RIMS1_HUMAN	Regulating synaptic membrane exocytosis protein 1	Homo sapiens	9606
ENSG00000288646	-	151	134	122	126	110	71	-0.36099	0.0402942	5.37409	4.97611	0.997793	A0A7I2V6D3	A0A7I2V6D3_HUMAN	Uncharacterized protein	Homo sapiens	9606
ENSG00000109670	FBXW7	77	84	73	40	82	42	-0.483202	0.0411871	4.55102	4.93044	0.997793	Q969H0	FBXW7_HUMAN	F-box/WD repeat-containing protein 7	Homo sapiens	9606
ENSG00000005801	ZNF195	135	114	128	110	124	51	-0.393338	0.0413589	5.25544	4.91657	0.997793	O14628	ZN195_HUMAN	Zinc finger protein 195	Homo sapiens	9606
ENSG00000152455	SUV39H2	99	79	72	67	76	45	-0.361506	0.0414506	4.67919	4.91152	0.997793	Q9H5I1	SUV92_HUMAN	Histone-lysine N-methyltransferase SUV39H2	Homo sapiens	9606
ENSG00000135250	SRPK2	325	246	288	234	285	154	-0.319312	0.0417766	6.45809	4.89369	0.997793	P78362	SRPK2_HUMAN	SRSF protein kinase 2	Homo sapiens	9606
ENSG00000164919	COX6C	979	1146	910	881	969	504	-0.357967	0.0417895	8.26928	4.89298	0.997793	P09669	COX6C_HUMAN	Cytochrome c oxidase subunit 6C	Homo sapiens	9606
ENSG00000133398	MED10	179	198	187	162	175	96	-0.363504	0.0424424	5.85324	4.85776	0.997793	Q9BTT4	MED10_HUMAN	Mediator of RNA polymerase II transcription subunit 10	Homo sapiens	9606
ENSG00000163347	CLDN1	2	3	3	0	1	0	-2.57813	0.0427482	0.259451	4.84147	0.997793	O95832	CLD1_HUMAN	Claudin-1	Homo sapiens	9606
ENSG00000104432	IL7	12	16	13	7	10	5	-0.857118	0.042901	2.09863	4.83339	0.997793	P13232	IL7_HUMAN	Interleukin-7	Homo sapiens	9606
ENSG00000155621	C9orf85	55	49	47	46	35	24	-0.476746	0.0431981	3.9371	4.81776	0.997793	Q96MD7	CI085_HUMAN	Uncharacterized protein C9orf85	Homo sapiens	9606
ENSG00000285723	MKKS	125	158	134	131	83	69	-0.518939	0.0432322	5.36253	5.03837	0.997793	Q9HB66	Q9HB66_HUMAN	Alternative protein MKKS	Homo sapiens	9606
ENSG00000273269	STPG4	1219	1276	923	1026	1098	531	-0.351989	0.0436184	8.42987	4.79587	0.997793	Q8N801	STPG4_HUMAN	Protein STPG4	Homo sapiens	9606
ENSG00000290183	ZNF263	33	38	33	26	28	16	-0.536813	0.0437229	3.4112	4.79046	0.997793	O14978	ZN263_HUMAN	Zinc finger protein 263	Homo sapiens	9606
ENSG00000205581	HMGN1	350	438	346	262	358	229	-0.381271	0.0437409	6.8478	4.79371	0.997793	P05114	HMGN1_HUMAN	Non-histone chromosomal protein HMG-14	Homo sapiens	9606
ENSG00000092841	MYL6	3286	3512	3324	2700	3317	1909	-0.331043	0.0437514	10.0188	4.789	0.997793	P60660	MYL6_HUMAN	Myosin light polypeptide 6	Homo sapiens	9606
ENSG00000112699	GMDS	64	40	52	36	41	31	-0.46485	0.0442841	3.9802	4.76169	0.997793	O60547	GMDS_HUMAN	GDP-mannose 4,6 dehydratase	Homo sapiens	9606
ENSG00000008128	CDK11B	43	25	42	14	32	21	-0.658553	0.0445549	3.43384	4.75934	0.997793	P21127	CD11B_HUMAN	Cyclin-dependent kinase 11B	Homo sapiens	9606
ENSG00000265303	SMG8	103	83	91	81	70	53	-0.385193	0.0445713	4.82165	4.74713	0.997793	Q8ND04	SMG8_HUMAN	Nonsense-mediated mRNA decay factor SMG8	Homo sapiens	9606
ENSG00000185437	SH3BGR	230	197	212	163	205	127	-0.324759	0.0446694	6.0376	4.74217	0.997793	P55822	SH3BG_HUMAN	SH3 domain-binding glutamic acid-rich protein	Homo sapiens	9606
ENSG00000157064	NMNAT2	1	3	5	0	0	1	-2.7374	0.0448206	0.331517	4.73458	0.997793	Q9BZQ4	NMNA2_HUMAN	Nicotinamide/nicotinic acid mononucleotide adenylyltransferase 2	Homo sapiens	9606
ENSG00000168679	SLC16A4	18	22	19	15	12	8	-0.711096	0.0451761	2.60039	4.71681	0.997793	O15374	MOT5_HUMAN	Monocarboxylate transporter 5	Homo sapiens	9606
ENSG00000139343	SNRPF	861	898	842	660	881	493	-0.33149	0.045593	8.05797	4.69619	0.997793	P62306	RUXF_HUMAN	Small nuclear ribonucleoprotein F	Homo sapiens	9606
ENSG00000116752	BCAS2	214	199	219	175	206	112	-0.336134	0.0456034	6.02326	4.69567	0.997793	O75934	SPF27_HUMAN	Pre-mRNA-splicing factor SPF27	Homo sapiens	9606
ENSG00000198783	ZNF830	128	85	103	91	89	57	-0.361405	0.045613	5.00918	4.69521	0.997793	Q96NB3	ZN830_HUMAN	Zinc finger protein 830	Homo sapiens	9606
ENSG00000118363	SPCS2	51	57	69	31	45	39	-0.570381	0.046027	4.13991	4.74763	0.997793	Q15005	SPCS2_HUMAN	Signal peptidase complex subunit 2	Homo sapiens	9606
ENSG00000125995	ROMO1	492	639	599	388	549	342	-0.412696	0.0462133	7.45189	4.73888	0.997793	P60602	ROMO1_HUMAN	Reactive oxygen species modulator 1	Homo sapiens	9606
ENSG00000188529	SRSF10	483	459	460	406	473	235	-0.320525	0.0462999	7.1699	4.66171	0.997793	O75494	SRS10_HUMAN	Serine/arginine-rich splicing factor 10	Homo sapiens	9606
ENSG00000180071	ANKRD18A	4	3	3	0	1	1	-2.08014	0.0464328	0.45202	4.6553	0.997793	Q8IVF6	AN18A_HUMAN	Ankyrin repeat domain-containing protein 18A	Homo sapiens	9606
ENSG00000130844	ZNF331	40	40	38	18	39	21	-0.559437	0.046745	3.57123	4.64032	0.997793	Q9NQX6	ZN331_HUMAN	Zinc finger protein 331	Homo sapiens	9606
ENSG00000259066	UBR7	134	126	120	120	104	64	-0.363272	0.0469414	5.28084	4.63096	0.997793	Q8N806	UBR7_HUMAN	Putative E3 ubiquitin-protein ligase UBR7	Homo sapiens	9606
ENSG00000128185	DGCR6L	29	32	23	19	20	15	-0.582841	0.047081	3.10194	4.62433	0.997793	Q9BY27	DGC6L_HUMAN	Protein DGCR6L	Homo sapiens	9606
ENSG00000011052	NME2	4845	5273	4958	4078	4816	2910	-0.326777	0.0471315	10.5963	4.62193	0.997793	P22392	NDKB_HUMAN	Nucleoside diphosphate kinase B	Homo sapiens	9606
ENSG00000100439	ABHD4	82	68	55	61	52	36	-0.402372	0.0473326	4.38319	4.61244	0.997793	Q8TB40	ABHD4_HUMAN	(Lyso)-N-acylphosphatidylethanolamine lipase	Homo sapiens	9606
ENSG00000213793	ZNF888	2	4	4	1	1	0	-2.10008	0.0485562	0.453128	4.55564	0.997793	P0CJ79	ZN888_HUMAN	Zinc finger protein 888	Homo sapiens	9606
ENSG00000129990	SYT5	43	88	56	46	45	25	-0.675907	0.0488932	4.18126	4.86909	0.997793	O00445	SYT5_HUMAN	Synaptotagmin-5	Homo sapiens	9606
ENSG00000105650	PDE4C	43	22	28	24	16	17	-0.621203	0.0491622	3.20855	4.52812	0.997793	Q08493	PDE4C_HUMAN	cAMP-specific 3',5'-cyclic phosphodiesterase 4C	Homo sapiens	9606
ENSG00000162390	ACOT11	28	18	16	9	18	10	-0.681871	0.0495355	2.6564	4.51137	0.997793	Q8WXI4	ACO11_HUMAN	Acyl-coenzyme A thioesterase 11	Homo sapiens	9606
ENSG00000112297	CRYBG1	7	4	7	2	4	0	-1.49938	0.0496585	1.033	4.50588	0.997793	Q9Y4K1	CRBG1_HUMAN	Beta/gamma crystallin domain-containing protein 1	Homo sapiens	9606
ENSG00000273398	DNAAF10	623	528	590	523	521	323	-0.312657	0.0496846	7.48156	4.50472	0.997793	Q96MX6	DAA10_HUMAN	Dynein axonemal assembly factor 10	Homo sapiens	9606
ENSG00000111843	TMEM14C	597	670	471	491	570	296	-0.337345	0.0500044	7.46725	4.49053	0.997793	Q9P0S9	TM14C_HUMAN	Transmembrane protein 14C	Homo sapiens	9606
ENSG00000169756	LIMS1	116	108	115	87	110	63	-0.34974	0.050182	5.12851	4.4827	0.997793	P48059	LIMS1_HUMAN	LIM and senescent cell antigen-like-containing domain protein 1	Homo sapiens	9606
ENSG00000134265	NAPG	145	96	102	99	114	48	-0.363211	0.0503012	5.11666	4.47746	0.997793	Q99747	SNAG_HUMAN	Gamma-soluble NSF attachment protein	Homo sapiens	9606
ENSG00000006625	GGCT	281	329	275	196	294	180	-0.366305	0.0504262	6.49628	4.47198	0.997793	O75223	GGCT_HUMAN	Gamma-glutamylcyclotransferase	Homo sapiens	9606
ENSG00000173208	ABCD2	5	11	17	7	4	3	-1.19951	0.0504576	1.76048	4.47681	0.997793	Q9UBJ2	ABCD2_HUMAN	ATP-binding cassette sub-family D member 2	Homo sapiens	9606
ENSG00000137574	TGS1	375	181	250	202	233	155	-0.368573	0.0509485	6.31932	4.44926	0.997793	Q96RS0	TGS1_HUMAN	Trimethylguanosine synthase	Homo sapiens	9606
ENSG00000267157	DUS3L	20	20	16	8	15	10	-0.706951	0.0510044	2.52847	4.44684	0.997793	Q96G46	DUS3L_HUMAN	tRNA-dihydrouridine(47) synthase [NAD(P)(+)]-like	Homo sapiens	9606
ENSG00000285188	PDE4C	40	22	22	20	12	17	-0.677686	0.0512128	3.05058	4.43786	0.997793	Q08493	PDE4C_HUMAN	cAMP-specific 3',5'-cyclic phosphodiesterase 4C	Homo sapiens	9606
ENSG00000182400	TRAPPC6B	85	69	61	50	73	38	-0.373704	0.0512152	4.46235	4.43776	0.997793	Q86SZ2	TPC6B_HUMAN	Trafficking protein particle complex subunit 6B	Homo sapiens	9606
ENSG00000178096	BOLA1	435	529	502	353	443	306	-0.374063	0.0512337	7.22631	4.44708	0.997793	Q9Y3E2	BOLA1_HUMAN	BolA-like protein 1	Homo sapiens	9606
ENSG00000100344	PNPLA3	126	94	112	89	102	63	-0.33972	0.0513521	5.09475	4.43189	0.997793	Q9NST1	PLPL3_HUMAN	1-acylglycerol-3-phosphate O-acyltransferase PNPLA3	Homo sapiens	9606
ENSG00000117640	MTFR1L	126	138	132	120	124	58	-0.382573	0.0514183	5.33969	4.42905	0.997793	Q9H019	MFR1L_HUMAN	Mitochondrial fission regulator 1-like	Homo sapiens	9606
ENSG00000128512	DOCK4	17	7	13	5	6	7	-0.95135	0.0514483	1.93528	4.42777	0.997793	Q8N1I0	DOCK4_HUMAN	Dedicator of cytokinesis protein 4	Homo sapiens	9606
ENSG00000121743	GJA3	11	10	9	6	5	4	-0.932784	0.0514969	1.7016	4.42569	0.997793	Q9Y6H8	CXA3_HUMAN	Gap junction alpha-3 protein	Homo sapiens	9606
ENSG00000122545	SEPTIN7	430	265	298	294	333	145	-0.335563	0.0515113	6.63978	4.42508	0.997793	Q16181	SEPT7_HUMAN	Septin-7	Homo sapiens	9606
ENSG00000099622	CIRBP	784	780	871	676	770	458	-0.333184	0.0515703	7.96779	4.42256	0.997793	Q14011	CIRBP_HUMAN	Cold-inducible RNA-binding protein	Homo sapiens	9606
ENSG00000095752	IL11	22	15	7	10	9	4	-0.86715	0.0517133	2.16137	4.41647	0.997793	P20809	IL11_HUMAN	Interleukin-11	Homo sapiens	9606
ENSG00000115561	CHMP3	204	266	230	186	245	104	-0.400413	0.0517183	6.15303	4.452	0.997793	Q9Y3E7	CHMP3_HUMAN	Charged multivesicular body protein 3	Homo sapiens	9606
ENSG00000168653	NDUFS5	1691	1846	1578	1511	1662	882	-0.322788	0.0519262	9.03493	4.40744	0.997793	O43920	NDUS5_HUMAN	NADH dehydrogenase [ubiquinone] iron-sulfur protein 5	Homo sapiens	9606
ENSG00000182899	RPL35A	3085	3630	2752	2823	3090	1532	-0.343457	0.0520135	9.9133	4.40375	0.997793	P18077	RL35A_HUMAN	Large ribosomal subunit protein eL33	Homo sapiens	9606
ENSG00000197991	PCDH20	11	7	4	4	4	1	-1.20597	0.0524416	1.2868	4.38577	0.997793	Q8N6Y1	PCD20_HUMAN	Protocadherin-20	Homo sapiens	9606
ENSG00000280165	PCDH20	11	7	4	4	4	1	-1.20597	0.0524416	1.2868	4.38577	0.997793	Q8N6Y1	PCD20_HUMAN	Protocadherin-20	Homo sapiens	9606
ENSG00000108518	PFN1	4593	5642	4930	3582	4857	3113	-0.359524	0.0524689	10.596	4.38905	0.997793	P07737	PROF1_HUMAN	Profilin-1	Homo sapiens	9606
ENSG00000285508	MKKS	143	188	156	154	106	83	-0.470008	0.0529741	5.60493	4.52318	0.997793	Q9HB66	Q9HB66_HUMAN	Alternative protein MKKS	Homo sapiens	9606
ENSG00000116288	PARK7	1302	1306	1178	1089	1253	681	-0.304034	0.0530047	8.60574	4.36237	0.997793	Q99497	PARK7_HUMAN	Parkinson disease protein 7	Homo sapiens	9606
ENSG00000133703	KRAS	127	124	114	117	112	48	-0.386236	0.0534367	5.21339	4.34461	0.997793	P01116	RASK_HUMAN	GTPase KRas	Homo sapiens	9606
ENSG00000154518	ATP5MC3	1937	2098	2015	1540	1899	1244	-0.3313	0.0535089	9.27846	4.34166	0.997793	P48201	AT5G3_HUMAN	ATP synthase F(0) complex subunit C3, mitochondrial	Homo sapiens	9606
ENSG00000118640	VAMP8	217	240	244	154	180	163	-0.425942	0.0536873	6.14262	4.43535	0.997793	Q9BV40	VAMP8_HUMAN	Vesicle-associated membrane protein 8	Homo sapiens	9606
ENSG00000085831	TTC39A	23	21	13	9	17	8	-0.694873	0.0537366	2.54909	4.33238	0.997793	Q5SRH9	TT39A_HUMAN	Tetratricopeptide repeat protein 39A	Homo sapiens	9606
ENSG00000171735	CAMTA1	161	187	184	160	156	91	-0.369009	0.0539737	5.77224	4.32277	0.997793	Q9Y6Y1	CMTA1_HUMAN	Calmodulin-binding transcription activator 1	Homo sapiens	9606
ENSG00000275052	PPP4R3B	508	395	446	404	447	227	-0.301131	0.0540855	7.11367	4.31826	0.997793	Q5MIZ7	P4R3B_HUMAN	Serine/threonine-protein phosphatase 4 regulatory subunit 3B	Homo sapiens	9606
ENSG00000113712	CSNK1A1	1112	877	906	813	982	527	-0.285064	0.0542339	8.21523	4.31228	0.997793	P48729	KC1A_HUMAN	Casein kinase I isoform alpha	Homo sapiens	9606
ENSG00000140995	DEF8	178	180	165	132	184	94	-0.328914	0.054316	5.75331	4.30898	0.997793	Q6ZN54	DEFI8_HUMAN	Differentially expressed in FDCP 8 homolog	Homo sapiens	9606
ENSG00000110042	DTX4	10	17	23	10	11	6	-0.867204	0.0543416	2.35313	4.30795	0.997793	Q9Y2E6	DTX4_HUMAN	E3 ubiquitin-protein ligase DTX4	Homo sapiens	9606
ENSG00000183066	WBP2NL	8	4	7	4	0	2	-1.54425	0.0544484	1.07831	4.30367	0.997793	Q6ICG8	WBP2L_HUMAN	Postacrosomal sheath WW domain-binding protein	Homo sapiens	9606
ENSG00000163923	ESRG	101	94	95	74	102	47	-0.357982	0.0546675	4.90086	4.29492	0.997793	Q1W209	ESRG_HUMAN	Embryonic stem cell-related gene protein	Homo sapiens	9606
ENSG00000134056	MRPS36	124	129	122	113	122	53	-0.372981	0.0547622	5.26247	4.29115	0.997793	P82909	KGD4_HUMAN	Alpha-ketoglutarate dehydrogenase component 4	Homo sapiens	9606
ENSG00000139726	DENR	231	251	220	202	217	131	-0.321778	0.0548448	6.18044	4.28787	0.997793	O43583	DENR_HUMAN	Density-regulated protein	Homo sapiens	9606
ENSG00000112561	TFEB	29	12	23	9	12	14	-0.779664	0.0549454	2.66712	4.28389	0.997793	P19484	TFEB_HUMAN	Transcription factor EB	Homo sapiens	9606
ENSG00000076321	KLHL20	165	101	128	106	120	74	-0.336646	0.0551097	5.32838	4.27739	0.997793	Q9Y2M5	KLH20_HUMAN	Kelch-like protein 20	Homo sapiens	9606
ENSG00000130255	RPL36	1966	2168	1707	1542	2195	887	-0.350294	0.0553379	9.21083	4.2684	0.997793	Q9Y3U8	RL36_HUMAN	Large ribosomal subunit protein eL36	Homo sapiens	9606
ENSG00000198157	HMGN5	75	77	101	61	69	51	-0.444197	0.0553715	4.68931	4.27457	0.997793	P82970	HMGN5_HUMAN	High mobility group nucleosome-binding domain-containing protein 5	Homo sapiens	9606
ENSG00000156239	N6AMT1	49	49	50	40	42	25	-0.432448	0.0557872	3.93374	4.25084	0.997793	Q9Y5N5	N6MT1_HUMAN	Methyltransferase N6AMT1	Homo sapiens	9606
ENSG00000214194	SMIM30	104	65	56	60	69	37	-0.379724	0.0560681	4.50811	4.23995	0.997793	A4D0T7	SIM30_HUMAN	Small integral membrane protein 30	Homo sapiens	9606
ENSG00000049130	KITLG	10	10	7	6	5	2	-0.994788	0.0564855	1.56556	4.22387	0.997793	P21583	SCF_HUMAN	Kit ligand	Homo sapiens	9606
ENSG00000125352	RNF113A	103	83	90	58	86	60	-0.377523	0.057056	4.81975	4.20212	0.997793	O15541	R113A_HUMAN	E3 ubiquitin-protein ligase RNF113A	Homo sapiens	9606
ENSG00000214736	TOMM6	674	819	680	624	727	362	-0.342728	0.0570718	7.7998	4.20152	0.997793	Q96B49	TOM6_HUMAN	Mitochondrial import receptor subunit TOM6 homolog	Homo sapiens	9606
ENSG00000147905	ZCCHC7	125	96	118	103	111	43	-0.389167	0.0573183	5.10404	4.19221	0.997793	Q8N3Z6	ZCHC7_HUMAN	Zinc finger CCHC domain-containing protein 7	Homo sapiens	9606
ENSG00000198960	ARMCX6	352	374	364	296	346	215	-0.315827	0.0573244	6.81734	4.19198	0.997793	Q7L4S7	ARMX6_HUMAN	Protein ARMCX6	Homo sapiens	9606
ENSG00000198042	MAK16	316	246	275	249	266	152	-0.291042	0.0581265	6.43321	4.16199	0.997793	Q9BXY0	MAK16_HUMAN	Protein MAK16 homolog	Homo sapiens	9606
ENSG00000173436	MICOS10	369	575	545	281	428	276	-0.579285	0.058529	7.17983	4.72776	0.997793	Q5TGZ0	MIC10_HUMAN	MICOS complex subunit MIC10	Homo sapiens	9606
ENSG00000130311	DDA1	214	214	193	183	208	103	-0.313249	0.058992	6.0039	4.13017	0.997793	Q9BW61	DDA1_HUMAN	DET1- and DDB1-associated protein 1	Homo sapiens	9606
ENSG00000156504	PABIR2	101	88	84	80	80	50	-0.333179	0.0594397	4.82167	4.11392	0.997793	Q7Z309	PBIR2_HUMAN	PABIR family member 2	Homo sapiens	9606
ENSG00000119938	PPP1R3C	36	20	29	21	17	16	-0.581162	0.0596739	3.10972	4.10548	0.997793	Q9UQK1	PPR3C_HUMAN	Protein phosphatase 1 regulatory subunit 3C	Homo sapiens	9606
ENSG00000126698	DNAJC8	352	338	372	294	345	203	-0.308751	0.0600216	6.78175	4.09302	0.997793	O75937	DNJC8_HUMAN	DnaJ homolog subfamily C member 8	Homo sapiens	9606
ENSG00000047056	WDR37	85	64	57	59	67	29	-0.374804	0.0601367	4.39742	4.08891	0.997793	Q9Y2I8	WDR37_HUMAN	WD repeat-containing protein 37	Homo sapiens	9606
ENSG00000171451	DSEL	10	11	10	7	5	4	-0.894588	0.0609947	1.75303	4.05859	0.997793	Q8IZU8	DSEL_HUMAN	Dermatan-sulfate epimerase-like protein	Homo sapiens	9606
ENSG00000135070	ISCA1	30	59	57	27	42	22	-0.675952	0.0611101	3.84499	4.27629	0.997793	Q9BUE6	ISCA1_HUMAN	Iron-sulfur cluster assembly 1 homolog, mitochondrial	Homo sapiens	9606
ENSG00000240682	ISY1	146	120	170	129	127	75	-0.371801	0.0615643	5.48152	4.03873	0.997793	Q9ULR0	ISY1_HUMAN	Pre-mRNA-splicing factor ISY1 homolog	Homo sapiens	9606
ENSG00000120820	GLT8D2	287	264	254	260	260	120	-0.321489	0.062948	6.36858	3.99137	0.997793	Q9H1C3	GL8D2_HUMAN	Glycosyltransferase 8 domain-containing protein 2	Homo sapiens	9606
ENSG00000198258	UBL5	951	1138	828	870	916	509	-0.327904	0.0631274	8.22301	3.98532	0.997793	Q9BZL1	UBL5_HUMAN	Ubiquitin-like protein 5	Homo sapiens	9606
ENSG00000258555	SPECC1L	290	165	209	168	213	129	-0.316849	0.0634708	6.07355	3.97379	0.997793	Q69YQ0	CYTSA_HUMAN	Cytospin-A	Homo sapiens	9606
ENSG00000136010	ALDH1L2	77	52	64	51	60	34	-0.366494	0.0636492	4.31643	3.96783	0.997793	Q3SY69	AL1L2_HUMAN	Mitochondrial 10-formyltetrahydrofolate dehydrogenase	Homo sapiens	9606
ENSG00000106244	PDAP1	409	351	413	306	403	225	-0.301562	0.0637096	6.92274	3.96582	0.997793	Q13442	HAP28_HUMAN	28 kDa heat- and acid-stable phosphoprotein	Homo sapiens	9606
ENSG00000213593	TMX2	447	459	437	354	451	265	-0.298189	0.0642864	7.12142	3.94671	0.997793	Q9Y320	TMX2_HUMAN	Thioredoxin-related transmembrane protein 2	Homo sapiens	9606
ENSG00000188167	TMPPE	122	99	103	83	112	59	-0.314759	0.0647509	5.06998	3.93146	0.997793	Q6ZT21	TMPPE_HUMAN	Transmembrane protein with metallophosphoesterase domain	Homo sapiens	9606
ENSG00000131732	ZCCHC9	174	159	147	141	133	98	-0.310779	0.0647707	5.63348	3.93082	0.997793	Q8N567	ZCHC9_HUMAN	Zinc finger CCHC domain-containing protein 9	Homo sapiens	9606
ENSG00000149346	SLX4IP	39	31	33	19	33	19	-0.489023	0.0648694	3.40742	3.92759	0.997793	Q5VYV7	SLX4I_HUMAN	Protein SLX4IP	Homo sapiens	9606
ENSG00000139233	LLPH	65	75	71	66	61	29	-0.419617	0.0652203	4.43588	3.91619	0.997793	Q9BRT6	LLPH_HUMAN	Protein LLP homolog	Homo sapiens	9606
ENSG00000165502	RPL36AL	385	384	365	313	387	213	-0.288942	0.0652269	6.88024	3.91597	0.997793	Q969Q0	RL36L_HUMAN	Ribosomal protein eL42-like	Homo sapiens	9606
ENSG00000148229	POLE3	204	256	235	182	217	137	-0.349073	0.0652637	6.1658	3.91478	0.997793	Q9NRF9	DPOE3_HUMAN	DNA polymerase epsilon subunit 3	Homo sapiens	9606
ENSG00000260027	HOXB7	237	245	222	194	247	123	-0.304461	0.0653948	6.18985	3.91054	0.997793	P09629	HXB7_HUMAN	Homeobox protein Hox-B7	Homo sapiens	9606
ENSG00000168958	MFF	213	181	140	175	162	77	-0.337195	0.0656848	5.76008	3.9012	0.997793	Q9GZY8	MFF_HUMAN	Mitochondrial fission factor	Homo sapiens	9606
ENSG00000124593	PRICKLE4	687	834	686	641	746	369	-0.329713	0.0660903	7.82737	3.88821	0.997793	Q2TBC4	PRIC4_HUMAN	Prickle-like protein 4	Homo sapiens	9606
ENSG00000105058	FAM32A	236	187	203	175	217	111	-0.286651	0.0664272	6.01936	3.87749	0.997793	Q9Y421	FA32A_HUMAN	Protein FAM32A	Homo sapiens	9606
ENSG00000283128	CNPY1	18	34	21	13	17	14	-0.685245	0.0664948	2.89257	3.87535	0.997793	Q3B7I2	CNPY1_HUMAN	Protein canopy homolog 1	Homo sapiens	9606
ENSG00000196683	TOMM7	530	685	514	471	567	318	-0.334319	0.0667345	7.47447	3.86777	0.997793	Q9P0U1	TOM7_HUMAN	Mitochondrial import receptor subunit TOM7 homolog	Homo sapiens	9606
ENSG00000283886	-	8	2	4	3	1	0	-1.6643	0.066836	0.768756	3.86457	0.997793	Q8NFD4	YI018_HUMAN	Uncharacterized protein FLJ76381	Homo sapiens	9606
ENSG00000283149	DNAJB11	223	214	212	181	224	116	-0.296331	0.0668407	6.07594	3.86442	0.997793	Q9UBS4	DJB11_HUMAN	DnaJ homolog subfamily B member 11	Homo sapiens	9606
ENSG00000204899	MZT1	230	338	268	236	240	154	-0.388915	0.0668703	6.4174	3.93495	0.997793	Q08AG7	MZT1_HUMAN	Mitotic-spindle organizing protein 1	Homo sapiens	9606
ENSG00000145332	KLHL8	168	114	126	115	126	78	-0.299301	0.0674723	5.39482	3.84464	0.997793	Q9P2G9	KLHL8_HUMAN	Kelch-like protein 8	Homo sapiens	9606
ENSG00000147654	EBAG9	64	77	66	66	60	26	-0.432777	0.0682007	4.40224	3.8221	0.997793	O00559	RCAS1_HUMAN	Receptor-binding cancer antigen expressed on SiSo cells	Homo sapiens	9606
ENSG00000116678	LEPR	40	34	26	25	23	20	-0.485876	0.0684309	3.36378	3.81504	0.997793	P48357	LEPR_HUMAN	Leptin receptor	Homo sapiens	9606
ENSG00000198727	MT-CYB	5985	5926	8275	5082	4165	4116	-0.527439	0.0686136	10.9465	4.27611	0.997793	P00156	CYB_HUMAN	Cytochrome b	Homo sapiens	9606
ENSG00000106976	DNM1	33	22	17	21	13	11	-0.604263	0.0690659	2.87545	3.79569	0.997793	Q05193	DYN1_HUMAN	Dynamin-1	Homo sapiens	9606
ENSG00000276903	H2AC11	499	531	458	373	525	289	-0.300401	0.069106	7.26568	3.79448	0.997793	P0C0S8	H2A1_HUMAN	Histone H2A type 1	Homo sapiens	9606
ENSG00000089289	IGBP1	131	113	125	111	106	70	-0.319298	0.0697166	5.25924	3.77608	0.997793	P78318	IGBP1_HUMAN	Immunoglobulin-binding protein 1	Homo sapiens	9606
ENSG00000270136	NBL1	309	450	387	295	378	204	-0.385555	0.0697707	6.87463	3.85919	0.997793	P41271	NBL1_HUMAN	Neuroblastoma suppressor of tumorigenicity 1	Homo sapiens	9606
ENSG00000145736	GTF2H2	22	19	19	16	17	5	-0.632054	0.0699037	2.64245	3.77048	0.997793	Q13888	TF2H2_HUMAN	General transcription factor IIH subunit 2	Homo sapiens	9606
ENSG00000116922	AIRIM	107	103	93	83	91	61	-0.31852	0.0701081	4.97934	3.76439	0.997793	Q9NX04	AIRIM_HUMAN	AFG2-interacting ribosome maturation factor	Homo sapiens	9606
ENSG00000064225	ST3GAL6	14	19	23	10	10	12	-0.750306	0.0704058	2.52796	3.75555	0.997793	Q9Y274	SIA10_HUMAN	Type 2 lactosamine alpha-2,3-sialyltransferase	Homo sapiens	9606
ENSG00000213064	-	338	312	325	304	308	173	-0.288985	0.0704256	6.66208	3.75496	0.997793	O00370	LORF2_HUMAN	LINE-1 retrotransposable element ORF2 protein	Homo sapiens	9606
ENSG00000100902	PSMA6	471	454	406	385	446	249	-0.272222	0.0709413	7.11224	3.73975	0.997793	P60900	PSA6_HUMAN	Proteasome subunit alpha type-6	Homo sapiens	9606
ENSG00000120370	GORAB	64	45	48	48	45	23	-0.394476	0.0711266	4.0154	3.73432	0.997793	Q5T7V8	GORAB_HUMAN	RAB6-interacting golgin	Homo sapiens	9606
ENSG00000255432	INTS5	321	343	318	206	351	202	-0.339828	0.0714633	6.65516	3.72894	0.997793	Q6P9B9	INT5_HUMAN	Integrator complex subunit 5	Homo sapiens	9606
ENSG00000140612	SEC11A	606	594	608	523	604	334	-0.288243	0.071632	7.55348	3.71959	0.997793	P67812	SC11A_HUMAN	Signal peptidase complex catalytic subunit SEC11A	Homo sapiens	9606
ENSG00000164902	PHAX	345	247	272	258	297	143	-0.280579	0.0719757	6.47589	3.70964	0.997793	Q9H814	PHAX_HUMAN	Phosphorylated adapter RNA export protein	Homo sapiens	9606
ENSG00000143294	PRCC	515	525	489	399	508	313	-0.288539	0.0724655	7.31056	3.69556	0.997793	Q92733	PRCC_HUMAN	Proline-rich protein PRCC	Homo sapiens	9606
ENSG00000240849	PEDS1	85	108	81	66	98	44	-0.383748	0.0726997	4.81634	3.68886	0.997793	A5PLL7	PDES1_HUMAN	Plasmanylethanolamine desaturase 1	Homo sapiens	9606
ENSG00000135778	NTPCR	217	241	219	197	224	120	-0.307282	0.0728979	6.13769	3.68322	0.997793	Q9BSD7	NTPCR_HUMAN	Cancer-related nucleoside-triphosphatase	Homo sapiens	9606
ENSG00000118418	HMGN3	332	363	281	333	292	137	-0.352271	0.0729506	6.63397	3.70315	0.997793	Q15651	HMGN3_HUMAN	High mobility group nucleosome-binding domain-containing protein 3	Homo sapiens	9606
ENSG00000184203	PPP1R2	165	140	124	119	147	77	-0.285651	0.0730805	5.4771	3.67803	0.997793	P41236	IPP2_HUMAN	Protein phosphatase inhibitor 2	Homo sapiens	9606
ENSG00000166037	CEP57	275	190	224	205	222	124	-0.281219	0.0732516	6.15287	3.67319	0.997793	Q86XR8	CEP57_HUMAN	Centrosomal protein of 57 kDa	Homo sapiens	9606
ENSG00000150636	CCDC102B	5	9	5	2	4	2	-1.17595	0.0734135	1.15423	3.66862	0.997793	Q68D86	C102B_HUMAN	Coiled-coil domain-containing protein 102B	Homo sapiens	9606
ENSG00000157514	TSC22D3	48	51	59	39	46	30	-0.423198	0.0736147	4.03465	3.66295	0.997793	Q99576	T22D3_HUMAN	TSC22 domain family protein 3	Homo sapiens	9606
ENSG00000125743	SNRPD2	1867	1945	1672	1566	1960	941	-0.289997	0.0739513	9.14651	3.65351	0.997793	P62316	SMD2_HUMAN	Small nuclear ribonucleoprotein Sm D2	Homo sapiens	9606
ENSG00000261796	ISY1	143	118	169	128	127	75	-0.356745	0.0740673	5.46898	3.65027	0.997793	Q9ULR0	ISY1_HUMAN	Pre-mRNA-splicing factor ISY1 homolog	Homo sapiens	9606
ENSG00000271723	MROH7	178	123	136	127	142	78	-0.288399	0.0742177	5.49786	3.64608	0.997793	Q68CQ1	MROH7_HUMAN	Maestro heat-like repeat-containing protein family member 7	Homo sapiens	9606
ENSG00000075336	TIMM21	199	193	189	150	211	105	-0.299249	0.0742666	5.91654	3.64472	0.997793	Q9BVV7	TIM21_HUMAN	Mitochondrial import inner membrane translocase subunit Tim21	Homo sapiens	9606
ENSG00000243501	KHDC1L	14	29	17	11	17	8	-0.71403	0.0743406	2.62805	3.64266	0.997793	Q5JSQ8	KHDCL_HUMAN	Putative KHDC1-like protein	Homo sapiens	9606
ENSG00000143727	ACP1	287	340	270	274	305	136	-0.330081	0.0745596	6.52933	3.63687	0.997793	P24666	PPAC_HUMAN	Low molecular weight phosphotyrosine protein phosphatase	Homo sapiens	9606
ENSG00000157911	PEX10	96	82	85	69	94	43	-0.327191	0.07518	4.7722	3.61949	0.997793	O60683	PEX10_HUMAN	Peroxisome biogenesis factor 10	Homo sapiens	9606
ENSG00000142494	SLC47A1	17	18	24	13	14	10	-0.632226	0.0754828	2.63094	3.61121	0.997793	Q96FL8	S47A1_HUMAN	Multidrug and toxin extrusion protein 1	Homo sapiens	9606
ENSG00000228486	C2orf92	4	1	4	1	1	0	-1.94163	0.0755931	0.388647	3.6082	0.997793	A0A1B0GVN3	CB092_HUMAN	Uncharacterized protein C2orf92	Homo sapiens	9606
ENSG00000071082	RPL31	982	1013	665	752	963	400	-0.326622	0.075599	8.0745	3.60804	0.997793	P62899	RL31_HUMAN	Large ribosomal subunit protein eL31	Homo sapiens	9606
ENSG00000135404	CD63	931	1073	1057	722	1042	628	-0.330865	0.075877	8.30288	3.60303	0.997793	P08962	CD63_HUMAN	CD63 antigen	Homo sapiens	9606
ENSG00000176024	ZNF613	22	19	14	11	15	9	-0.595469	0.0761022	2.53826	3.59438	0.997793	Q6PF04	ZN613_HUMAN	Zinc finger protein 613	Homo sapiens	9606
ENSG00000241697	TMEFF1	26	44	30	30	23	13	-0.57637	0.076775	3.35106	3.57935	0.997793	Q8IYR6	TEFF1_HUMAN	Tomoregulin-1	Homo sapiens	9606
ENSG00000138668	HNRNPD	2925	2047	2607	1901	2510	1567	-0.288579	0.0769624	9.60204	3.57128	0.997793	Q14103	HNRPD_HUMAN	Heterogeneous nuclear ribonucleoprotein D0	Homo sapiens	9606
ENSG00000123505	AMD1	177	188	129	151	168	66	-0.352565	0.0772844	5.65262	3.56522	0.997793	P17707	DCAM_HUMAN	S-adenosylmethionine decarboxylase proenzyme	Homo sapiens	9606
ENSG00000162620	LRRIQ3	19	18	8	13	7	5	-0.782213	0.077439	2.22172	3.55862	0.997793	A6PVS8	LRIQ3_HUMAN	Leucine-rich repeat and IQ domain-containing protein 3	Homo sapiens	9606
ENSG00000198369	SPRED2	168	167	181	164	158	86	-0.321906	0.0779041	5.74312	3.54634	0.997793	Q7Z698	SPRE2_HUMAN	Sprouty-related, EVH1 domain-containing protein 2	Homo sapiens	9606
ENSG00000106682	EIF4H	455	328	381	295	443	202	-0.288009	0.077981	6.90319	3.54432	0.997793	Q15056	IF4H_HUMAN	Eukaryotic translation initiation factor 4H	Homo sapiens	9606
ENSG00000106018	VIPR2	2	3	7	0	1	2	-1.83621	0.0793326	0.628175	3.50918	0.997793	P41587	VIPR2_HUMAN	Vasoactive intestinal polypeptide receptor 2	Homo sapiens	9606
ENSG00000272968	RBAKDN	27	30	20	19	24	9	-0.538561	0.0793516	3.00184	3.50869	0.997793	A6NC62	RAKDN_HUMAN	Putative RBAK downstream neighbor protein	Homo sapiens	9606
ENSG00000008226	DLEC1	16	10	9	6	6	7	-0.794138	0.0793704	1.913	3.50821	0.997793	Q9Y238	DLEC1_HUMAN	Deleted in lung and esophageal cancer protein 1	Homo sapiens	9606
ENSG00000269755	ZNF709	16	6	17	4	13	3	-0.927235	0.0793939	2.01025	3.51004	0.997793	Q8N972	ZN709_HUMAN	Zinc finger protein 709	Homo sapiens	9606
ENSG00000268790	SMIM7	274	293	298	233	293	167	-0.299079	0.0794306	6.49532	3.50666	0.997793	Q9BQ49	SMIM7_HUMAN	Small integral membrane protein 7	Homo sapiens	9606
ENSG00000129562	DAD1	859	913	731	683	866	475	-0.280576	0.0796585	8.01902	3.50081	0.997793	P61803	DAD1_HUMAN	Dolichyl-diphosphooligosaccharide--protein glycosyltransferase subunit DAD1	Homo sapiens	9606
ENSG00000125971	DYNLRB1	399	509	447	387	462	234	-0.324534	0.0798292	7.13422	3.49886	0.997793	Q9NP97	DLRB1_HUMAN	Dynein light chain roadblock-type 1	Homo sapiens	9606
ENSG00000115129	TP53I3	728	589	642	542	651	392	-0.262854	0.0801036	7.66839	3.48945	0.997793	Q53FA7	QORX_HUMAN	Quinone oxidoreductase PIG3	Homo sapiens	9606
ENSG00000225973	PIGBOS1	70	66	80	48	63	48	-0.391517	0.0801806	4.48167	3.48749	0.997793	A0A0B4J2F0	PIOS1_HUMAN	Protein PIGBOS1	Homo sapiens	9606
ENSG00000109063	MYH3	8	6	6	5	3	1	-1.07921	0.0803692	1.22225	3.48271	0.997793	P11055	MYH3_HUMAN	Myosin-3	Homo sapiens	9606
ENSG00000166352	IFTAP	78	67	65	67	68	20	-0.429495	0.0807564	4.40967	3.48525	0.997793	Q86VG3	IFTAP_HUMAN	Intraflagellar transport-associated protein	Homo sapiens	9606
ENSG00000078124	ACER3	56	81	61	59	58	29	-0.423432	0.0810424	4.34911	3.46811	0.997793	Q9NUN7	ACER3_HUMAN	Alkaline ceramidase 3	Homo sapiens	9606
ENSG00000162385	MAGOH	529	536	492	452	546	276	-0.276555	0.0812574	7.34077	3.46034	0.997793	P61326	MGN_HUMAN	Protein mago nashi homolog	Homo sapiens	9606
ENSG00000254673	FNTA	97	81	84	89	69	42	-0.349608	0.0813024	4.75681	3.45921	0.997793	P49354	FNTA_HUMAN	Protein farnesyltransferase/geranylgeranyltransferase type-1 subunit alpha	Homo sapiens	9606
ENSG00000198839	ZNF277	91	56	66	57	67	39	-0.331817	0.0822989	4.46215	3.43448	0.997793	Q9NRM2	ZN277_HUMAN	Zinc finger protein 277	Homo sapiens	9606
ENSG00000144524	COPS7B	266	247	218	206	244	143	-0.262058	0.0823465	6.25414	3.43331	0.997793	Q9H9Q2	CSN7B_HUMAN	COP9 signalosome complex subunit 7b	Homo sapiens	9606
ENSG00000136161	RCBTB2	75	50	55	53	56	28	-0.350985	0.082436	4.22087	3.4311	0.997793	O95199	RCBT2_HUMAN	RCC1 and BTB domain-containing protein 2	Homo sapiens	9606
ENSG00000117450	PRDX1	3789	3092	3632	3131	3581	1892	-0.270366	0.0825686	10.0905	3.42784	0.997793	Q06830	PRDX1_HUMAN	Peroxiredoxin-1	Homo sapiens	9606
ENSG00000127314	RAP1B	94	99	88	70	99	51	-0.326137	0.0825976	4.87283	3.42713	0.997793	P61224	RAP1B_HUMAN	Ras-related protein Rap-1b	Homo sapiens	9606
ENSG00000148335	NTMT1	292	271	269	212	306	157	-0.278791	0.0826477	6.43724	3.4259	0.997793	Q9BV86	NTM1A_HUMAN	N-terminal Xaa-Pro-Lys N-methyltransferase 1	Homo sapiens	9606
ENSG00000290318	RHOA	2121	2178	2023	1765	2126	1244	-0.272188	0.0826684	9.36231	3.42539	0.997793	P61586	RHOA_HUMAN	Transforming protein RhoA	Homo sapiens	9606
ENSG00000067560	RHOA	2430	2514	2337	2040	2465	1419	-0.272548	0.082926	9.56639	3.41909	0.997793	P61586	RHOA_HUMAN	Transforming protein RhoA	Homo sapiens	9606
ENSG00000285897	RNF43	193	197	135	136	185	95	-0.302402	0.0829266	5.75949	3.41908	0.997793	Q68DV7	RNF43_HUMAN	E3 ubiquitin-protein ligase RNF43	Homo sapiens	9606
ENSG00000188283	ZNF383	29	26	25	27	19	6	-0.597289	0.0832101	3.03085	3.41217	0.997793	Q8NA42	ZN383_HUMAN	Zinc finger protein 383	Homo sapiens	9606
ENSG00000198898	CAPZA2	625	578	542	541	611	279	-0.280374	0.0833001	7.49692	3.40998	0.997793	P47755	CAZA2_HUMAN	F-actin-capping protein subunit alpha-2	Homo sapiens	9606
ENSG00000137507	LRRC32	11	17	8	7	8	5	-0.796105	0.0834411	1.95711	3.40656	0.997793	Q14392	LRC32_HUMAN	Transforming growth factor beta activator LRRC32	Homo sapiens	9606
ENSG00000113638	TTC33	88	103	105	87	83	56	-0.357636	0.0834555	4.94429	3.40621	0.997793	Q6PID6	TTC33_HUMAN	Tetratricopeptide repeat protein 33	Homo sapiens	9606
ENSG00000134717	BTF3L4	16	15	16	10	15	4	-0.672649	0.0837898	2.32215	3.39812	0.997793	Q96K17	BT3L4_HUMAN	Transcription factor BTF3 homolog 4	Homo sapiens	9606
ENSG00000274944	GJA9	128	141	112	101	124	75	-0.307086	0.0842528	5.31193	3.38699	0.997793	P57773	CXA9_HUMAN	Gap junction alpha-9 protein	Homo sapiens	9606
ENSG00000269242	MAN2B1	40	65	54	43	48	23	-0.47083	0.0842805	4.03113	3.39813	0.997793	O00754	MA2B1_HUMAN	Lysosomal alpha-mannosidase	Homo sapiens	9606
ENSG00000197608	ZNF836	17	13	14	12	10	5	-0.656759	0.0845241	2.24022	3.3805	0.997793	Q6ZNA1	ZN836_HUMAN	Zinc finger protein 836	Homo sapiens	9606
ENSG00000188725	SMIM15	277	289	248	241	273	148	-0.27505	0.0846808	6.40926	3.37676	0.997793	Q7Z3B0	SIM15_HUMAN	Small integral membrane protein 15	Homo sapiens	9606
ENSG00000256966	FBXO10	413	447	432	412	442	190	-0.320382	0.0849334	7.06031	3.37356	0.997793	Q9UK96	FBX10_HUMAN	F-box only protein 10	Homo sapiens	9606
ENSG00000212907	MT-ND4L	1052	965	1033	988	843	588	-0.292669	0.0849939	8.30137	3.36932	0.997793	P03901	NU4LM_HUMAN	NADH-ubiquinone oxidoreductase chain 4L	Homo sapiens	9606
ENSG00000169087	HSPBAP1	57	33	38	36	40	17	-0.418408	0.0850286	3.71847	3.36849	0.997793	Q96EW2	HBAP1_HUMAN	HSPB1-associated protein 1	Homo sapiens	9606
ENSG00000100246	DNAL4	18	30	21	16	19	10	-0.590036	0.0853188	2.85067	3.36163	0.997793	O96015	DNAL4_HUMAN	Dynein axonemal light chain 4	Homo sapiens	9606
ENSG00000111669	TPI1	1111	1020	1059	749	1139	660	-0.28844	0.0859734	8.36629	3.34624	0.997793	P60174	TPIS_HUMAN	Triosephosphate isomerase	Homo sapiens	9606
ENSG00000140830	TXNL4B	82	60	64	64	61	34	-0.329796	0.0864654	4.42174	3.33476	0.997793	Q9NX01	TXN4B_HUMAN	Thioredoxin-like protein 4B	Homo sapiens	9606
ENSG00000135506	OS9	761	923	601	536	717	494	-0.330123	0.0864933	7.86665	3.34561	0.997793	Q13438	OS9_HUMAN	Protein OS-9	Homo sapiens	9606
ENSG00000221983	UBA52	2991	3269	2289	2705	2809	1382	-0.299155	0.0867152	9.77624	3.32896	0.997793	P62987	RL40_HUMAN	Ubiquitin-ribosomal protein eL40 fusion protein	Homo sapiens	9606
ENSG00000257529	HNRNPH2	200	101	166	129	139	86	-0.34267	0.0867318	5.56631	3.33081	0.997793	P55795	HNRH2_HUMAN	Heterogeneous nuclear ribonucleoprotein H2	Homo sapiens	9606
ENSG00000089682	RBM41	92	57	76	61	72	40	-0.332969	0.0867834	4.54302	3.32739	0.997793	Q96IZ5	RBM41_HUMAN	RNA-binding protein 41	Homo sapiens	9606
ENSG00000130165	ELOF1	252	311	230	237	270	128	-0.316016	0.0869351	6.3587	3.32388	0.997793	P60002	ELOF1_HUMAN	Transcription elongation factor 1 homolog	Homo sapiens	9606
ENSG00000048544	MRPS10	86	82	69	73	68	43	-0.320405	0.0871096	4.62883	3.31985	0.997793	P82664	RT10_HUMAN	Small ribosomal subunit protein uS10m	Homo sapiens	9606
ENSG00000165410	CFL2	309	290	275	288	260	157	-0.277459	0.0871135	6.50711	3.31976	0.997793	Q9Y281	COF2_HUMAN	Cofilin-2	Homo sapiens	9606
ENSG00000110321	EIF4G2	3110	2929	3329	2999	3165	1476	-0.302557	0.0873222	9.91972	3.31496	0.997793	P78344	IF4G2_HUMAN	Eukaryotic translation initiation factor 4 gamma 2	Homo sapiens	9606
ENSG00000181418	DDN	33	34	24	21	31	12	-0.479635	0.0874712	3.24481	3.31154	0.997793	O94850	DEND_HUMAN	Dendrin	Homo sapiens	9606
ENSG00000004961	HCCS	247	220	189	177	211	138	-0.262601	0.0877571	6.0952	3.305	0.997793	P53701	CCHL_HUMAN	Holocytochrome c-type synthase	Homo sapiens	9606
ENSG00000129055	ANAPC13	245	287	271	236	259	149	-0.30175	0.0879242	6.39017	3.30119	0.997793	Q9BS18	APC13_HUMAN	Anaphase-promoting complex subunit 13	Homo sapiens	9606
ENSG00000147874	HAUS6	151	95	104	105	116	55	-0.302417	0.0879973	5.16985	3.29952	0.997793	Q7Z4H7	HAUS6_HUMAN	HAUS augmin-like complex subunit 6	Homo sapiens	9606
ENSG00000171109	MFN1	264	185	200	212	202	107	-0.279547	0.0880717	6.06473	3.29783	0.997793	Q8IWA4	MFN1_HUMAN	Mitofusin-1	Homo sapiens	9606
ENSG00000118855	MFSD1	131	159	121	122	119	79	-0.323447	0.0881091	5.41696	3.29698	0.997793	Q9H3U5	MFSD1_HUMAN	Major facilitator superfamily domain-containing protein 1	Homo sapiens	9606
ENSG00000285645	HINT2	91	109	87	83	87	53	-0.331369	0.0883571	4.90431	3.29135	0.997793	Q9BX68	HINT2_HUMAN	Adenosine 5'-monophosphoramidase HINT2	Homo sapiens	9606
ENSG00000177679	SRRM3	6	5	3	3	2	0	-1.37942	0.0891962	0.817517	3.27245	0.997793	A6NNA2	SRRM3_HUMAN	Serine/arginine repetitive matrix protein 3	Homo sapiens	9606
ENSG00000272772	SKP1	1324	1280	1429	1290	1346	649	-0.300699	0.0895061	8.70677	3.26552	0.997793	P63208	SKP1_HUMAN	S-phase kinase-associated protein 1	Homo sapiens	9606
ENSG00000109445	ZNF330	209	175	185	161	185	114	-0.262969	0.0895382	5.89666	3.2648	0.997793	Q9Y3S2	ZN330_HUMAN	Zinc finger protein 330	Homo sapiens	9606
ENSG00000074935	TUBE1	31	46	28	19	36	17	-0.519006	0.089706	3.43243	3.26106	0.997793	Q9UJT0	TBE_HUMAN	Tubulin epsilon chain	Homo sapiens	9606
ENSG00000180596	H2BC4	841	787	622	738	727	361	-0.281777	0.0897824	7.85432	3.25936	0.997793	P62807	H2B1C_HUMAN	Histone H2B type 1-C/E/F/G/I	Homo sapiens	9606
ENSG00000110200	LINC00596	120	149	145	118	127	78	-0.336072	0.0898985	5.43206	3.25679	0.997793	Q86U02	CN165_HUMAN	Putative uncharacterized protein encoded by LINC00596	Homo sapiens	9606
ENSG00000162623	TYW3	202	189	165	175	189	87	-0.285351	0.0900321	5.85208	3.25382	0.997793	Q6IPR3	TYW3_HUMAN	tRNA wybutosine-synthesizing protein 3 homolog	Homo sapiens	9606
ENSG00000265241	RBM8A	239	256	184	186	254	107	-0.304208	0.0909115	6.13063	3.23445	0.997793	Q9Y5S9	RBM8A_HUMAN	RNA-binding protein 8A	Homo sapiens	9606
ENSG00000137522	RNF121	113	114	80	72	101	64	-0.320523	0.0915633	4.99121	3.22024	0.997793	Q9H920	RN121_HUMAN	E3 ubiquitin ligase RNF121	Homo sapiens	9606
ENSG00000144840	RABL3	82	77	72	56	89	35	-0.343545	0.0916503	4.58365	3.21835	0.997793	Q5HYI8	RABL3_HUMAN	Rab-like protein 3	Homo sapiens	9606
ENSG00000174010	KLHL15	124	99	104	103	107	51	-0.29793	0.0917833	5.08899	3.21547	0.997793	Q96M94	KLH15_HUMAN	Kelch-like protein 15	Homo sapiens	9606
ENSG00000137843	PAK6	28	11	17	13	14	8	-0.611191	0.0920624	2.54637	3.20943	0.997793	Q9NQU5	PAK6_HUMAN	Serine/threonine-protein kinase PAK 6	Homo sapiens	9606
ENSG00000166450	PRTG	2096	1834	880	1174	1182	950	-0.430849	0.0926296	8.85496	3.41684	0.997793	Q2VWP7	PRTG_HUMAN	Protogenin	Homo sapiens	9606
ENSG00000182447	OTOL1	4	3	3	1	2	0	-1.58446	0.0926935	0.508215	3.19587	0.997793	A6NHN0	OTOL1_HUMAN	Otolin-1	Homo sapiens	9606
ENSG00000100784	RPS6KA5	12	7	14	9	6	3	-0.825043	0.0926943	1.84447	3.19585	0.997793	O75582	KS6A5_HUMAN	Ribosomal protein S6 kinase alpha-5	Homo sapiens	9606
ENSG00000159199	ATP5MC1	555	671	549	413	603	378	-0.312279	0.0929634	7.52107	3.19217	0.997793	P05496	AT5G1_HUMAN	ATP synthase F(0) complex subunit C1, mitochondrial	Homo sapiens	9606
ENSG00000132581	SDF2	212	185	208	191	204	96	-0.29028	0.0933636	5.97718	3.18159	0.997793	Q99470	SDF2_HUMAN	Stromal cell-derived factor 2	Homo sapiens	9606
ENSG00000135842	NIBAN1	24	17	14	10	14	11	-0.578965	0.0933863	2.53985	3.18111	0.997793	Q9BZQ8	NIBA1_HUMAN	Protein Niban 1	Homo sapiens	9606
ENSG00000272047	GTF2H5	216	250	215	199	222	128	-0.287961	0.0935869	6.15522	3.17686	0.997793	Q6ZYL4	TF2H5_HUMAN	General transcription factor IIH subunit 5	Homo sapiens	9606
ENSG00000125695	STRADA	296	199	218	213	237	129	-0.255485	0.0938311	6.20745	3.1717	0.997793	Q7RTN6	STRAA_HUMAN	STE20-related kinase adapter protein alpha	Homo sapiens	9606
ENSG00000138380	CARF	20	6	10	9	5	5	-0.832379	0.0939998	1.92821	3.16814	0.997793	Q8N187	CARTF_HUMAN	Calcium-responsive transcription factor	Homo sapiens	9606
ENSG00000122566	HNRNPA2B1	10872	7254	10290	7161	9278	5980	-0.286642	0.0940641	11.5113	3.16679	0.997793	P22626	ROA2_HUMAN	Heterogeneous nuclear ribonucleoproteins A2/B1	Homo sapiens	9606
ENSG00000102309	PIN4	36	43	27	25	35	16	-0.449434	0.094427	3.46511	3.15918	0.997793	Q9Y237	PIN4_HUMAN	Peptidyl-prolyl cis-trans isomerase NIMA-interacting 4	Homo sapiens	9606
ENSG00000104140	RHOV	6	10	5	3	5	2	-1.01055	0.0944362	1.29368	3.15898	0.997793	Q96L33	RHOV_HUMAN	Rho-related GTP-binding protein RhoV	Homo sapiens	9606
ENSG00000106399	RPA3	430	411	324	386	371	190	-0.275983	0.0945527	6.9126	3.15655	0.997793	P35244	RFA3_HUMAN	Replication protein A 14 kDa subunit	Homo sapiens	9606
ENSG00000122406	RPL5	1332	1014	1008	1052	1139	571	-0.252811	0.0947298	8.43651	3.15285	0.997793	P46777	RL5_HUMAN	Large ribosomal subunit protein uL18	Homo sapiens	9606
ENSG00000038427	VCAN	2269	1438	1365	1541	1506	968	-0.262363	0.0948593	9.00878	3.15015	0.997793	P13611	CSPG2_HUMAN	Versican core protein	Homo sapiens	9606
ENSG00000172428	COPS9	122	213	129	119	148	67	-0.479339	0.0949058	5.5357	3.38869	0.997793	Q8WXC6	CSN9_HUMAN	COP9 signalosome complex subunit 9	Homo sapiens	9606
ENSG00000284922	TOMT	86	102	135	77	104	59	-0.416579	0.0950314	5.05326	3.22691	0.997793	Q8WZ04	TOMT_HUMAN	Transmembrane O-methyltransferase	Homo sapiens	9606
ENSG00000167785	ZNF558	31	33	29	20	28	18	-0.449651	0.0950828	3.29122	3.1455	0.997793	Q96NG5	ZN558_HUMAN	Zinc finger protein 558	Homo sapiens	9606
ENSG00000169379	ARL13B	184	115	120	108	145	79	-0.280246	0.0951079	5.43242	3.14498	0.997793	Q3SXY8	AR13B_HUMAN	ADP-ribosylation factor-like protein 13B	Homo sapiens	9606
ENSG00000182718	ANXA2	682	531	652	497	674	351	-0.269623	0.0952913	7.59817	3.14118	0.997793	P07355	ANXA2_HUMAN	Annexin A2	Homo sapiens	9606
ENSG00000161048	NAPEPLD	62	40	46	41	38	30	-0.373052	0.0953526	3.94211	3.13991	0.997793	Q6IQ20	NAPEP_HUMAN	N-acyl-phosphatidylethanolamine-hydrolyzing phospholipase D	Homo sapiens	9606
ENSG00000249884	CHMP3	144	196	168	149	177	66	-0.394648	0.0954174	5.69801	3.2344	0.997793	Q9Y3E7	CHMP3_HUMAN	Charged multivesicular body protein 3	Homo sapiens	9606
ENSG00000138443	RAPH1	406	310	331	313	368	184	-0.248401	0.0955672	6.76916	3.13548	0.997793	Q70E73	RAPH1_HUMAN	Ras-associated and pleckstrin homology domains-containing protein 1	Homo sapiens	9606
ENSG00000181315	ZNF322	7	8	2	3	3	1	-1.19158	0.0956126	1.03379	3.13454	0.997793	Q6U7Q0	ZN322_HUMAN	Zinc finger protein 322	Homo sapiens	9606
ENSG00000168282	MGAT2	189	261	233	170	227	135	-0.34377	0.0957262	6.14785	3.16441	0.997793	Q10469	MGAT2_HUMAN	Alpha-1,6-mannosyl-glycoprotein 2-beta-N-acetylglucosaminyltransferase	Homo sapiens	9606
ENSG00000288520	CNK3/IPCEF1	59	23	40	28	31	24	-0.476486	0.0958441	3.6261	3.12977	0.997793	G9CGD6	CNIPF_HUMAN	CNK3/IPCEF1 fusion protein	Homo sapiens	9606
ENSG00000164587	RPS14	2912	3163	2014	2514	2705	1290	-0.300746	0.0961913	9.69094	3.12264	0.997793	P62263	RS14_HUMAN	Small ribosomal subunit protein uS11	Homo sapiens	9606
ENSG00000029364	SLC39A9	390	357	299	254	393	203	-0.266122	0.0962824	6.76205	3.12078	0.997793	Q9NUM3	S39A9_HUMAN	Zinc transporter ZIP9	Homo sapiens	9606
ENSG00000196459	TRAPPC2	15	20	15	12	14	6	-0.613832	0.0964038	2.42258	3.1183	0.997793	P0DI81	TPC2A_HUMAN	Trafficking protein particle complex subunit 2	Homo sapiens	9606
ENSG00000214046	SMIM7	283	298	307	250	304	169	-0.278904	0.0965417	6.54144	3.11549	0.997793	Q9BQ49	SMIM7_HUMAN	Small integral membrane protein 7	Homo sapiens	9606
ENSG00000121940	CLCC1	285	273	243	244	250	158	-0.254871	0.0968056	6.39097	3.11011	0.997793	Q96S66	CLCC1_HUMAN	Chloride channel CLIC-like protein 1	Homo sapiens	9606
ENSG00000110172	CHORDC1	332	251	271	287	272	135	-0.275301	0.097273	6.46476	3.10064	0.997793	Q9UHD1	CHRD1_HUMAN	Cysteine and histidine-rich domain-containing protein 1	Homo sapiens	9606
ENSG00000108953	YWHAE	2558	2044	2356	2132	2424	1199	-0.260451	0.0972909	9.49703	3.10028	0.997793	P62258	1433E_HUMAN	14-3-3 protein epsilon	Homo sapiens	9606
ENSG00000214413	BBIP1	47	48	45	40	44	22	-0.373209	0.0976541	3.87932	3.09296	0.997793	A8MTZ0	BBIP1_HUMAN	BBSome-interacting protein 1	Homo sapiens	9606
ENSG00000173726	TOMM20	746	719	613	602	744	373	-0.254505	0.0977347	7.75833	3.09134	0.997793	Q15388	TOM20_HUMAN	Mitochondrial import receptor subunit TOM20 homolog	Homo sapiens	9606
ENSG00000151726	ACSL1	58	58	42	49	37	30	-0.386763	0.0979356	4.03416	3.0873	0.997793	P33121	ACSL1_HUMAN	Long-chain-fatty-acid--CoA ligase 1	Homo sapiens	9606
ENSG00000101082	SLA2	3	4	3	2	1	0	-1.58591	0.0982554	0.510359	3.08091	0.997793	Q9H6Q3	SLAP2_HUMAN	Src-like-adapter 2	Homo sapiens	9606
ENSG00000163536	SERPINI1	78	70	57	65	54	38	-0.330603	0.0982851	4.4175	3.08031	0.997793	Q99574	NEUS_HUMAN	Neuroserpin	Homo sapiens	9606
ENSG00000068120	COASY	108	63	78	69	77	47	-0.309352	0.0984094	4.68923	3.07783	0.997793	Q13057	COASY_HUMAN	Bifunctional coenzyme A synthase	Homo sapiens	9606
ENSG00000139410	SDSL	73	69	44	41	70	29	-0.377312	0.0988182	4.2565	3.06971	0.997793	Q96GA7	SDSL_HUMAN	Serine dehydratase-like	Homo sapiens	9606
ENSG00000136560	TANK	123	99	100	109	91	54	-0.30092	0.0992037	5.06558	3.06208	0.997793	Q92844	TANK_HUMAN	TRAF family member-associated NF-kappa-B activator	Homo sapiens	9606
ENSG00000134077	THUMPD3	340	241	260	257	275	156	-0.244878	0.0993083	6.45168	3.06002	0.997793	Q9BV44	THUM3_HUMAN	tRNA (guanine(6)-N2)-methyltransferase THUMP3	Homo sapiens	9606
ENSG00000123427	EEF1AKMT3	13	21	20	14	15	5	-0.655419	0.0993476	2.51387	3.05924	0.997793	Q96AZ1	EFMT3_HUMAN	EEF1A lysine methyltransferase 3	Homo sapiens	9606
ENSG00000188186	LAMTOR4	591	722	516	544	636	305	-0.297461	0.0994056	7.56542	3.0581	0.997793	Q0VGL1	LTOR4_HUMAN	Ragulator complex protein LAMTOR4	Homo sapiens	9606
ENSG00000143079	CTTNBP2NL	97	75	92	77	85	47	-0.301596	0.0996689	4.79011	3.05292	0.997793	Q9P2B4	CT2NL_HUMAN	CTTNBP2 N-terminal-like protein	Homo sapiens	9606
ENSG00000182518	FAM104B	30	59	38	33	30	23	-0.529338	0.0997569	3.69942	3.09665	0.997793	Q5XKR9	F104B_HUMAN	Protein FAM104B	Homo sapiens	9606
ENSG00000143033	MTF2	278	196	264	200	253	142	-0.274931	0.100138	6.26252	3.04374	0.997793	Q9Y483	MTF2_HUMAN	Metal-response element-binding transcription factor 2	Homo sapiens	9606
ENSG00000101144	BMP7	1975	1855	182	389	380	257	-1.85259	0.100207	8.11839	4.36352	0.997793	P18075	BMP7_HUMAN	Bone morphogenetic protein 7	Homo sapiens	9606
ENSG00000142920	AZIN2	7	10	9	5	6	3	-0.84579	0.100353	1.57011	3.03954	0.997793	Q96A70	AZIN2_HUMAN	Antizyme inhibitor 2	Homo sapiens	9606
ENSG00000121310	LINC00596	12	8	6	8	3	2	-0.925306	0.100428	1.53602	3.03809	0.997793	Q86U02	CN165_HUMAN	Putative uncharacterized protein encoded by LINC00596	Homo sapiens	9606
ENSG00000024526	DEPDC1	211	176	154	175	176	89	-0.266218	0.100595	5.81391	3.03485	0.997793	Q5TB30	DEP1A_HUMAN	DEP domain-containing protein 1A	Homo sapiens	9606
ENSG00000166913	YWHAB	1817	1320	1499	1406	1578	839	-0.246627	0.100741	8.90906	3.03202	0.997793	P31946	1433B_HUMAN	14-3-3 protein beta/alpha	Homo sapiens	9606
ENSG00000132388	UBE2G1	642	591	531	529	628	309	-0.249372	0.101093	7.52398	3.0252	0.997793	P62253	UB2G1_HUMAN	Ubiquitin-conjugating enzyme E2 G1	Homo sapiens	9606
ENSG00000185787	MORF4L1	429	394	350	338	428	209	-0.246706	0.101288	6.93818	3.02144	0.997793	Q9UBU8	MO4L1_HUMAN	Mortality factor 4-like protein 1	Homo sapiens	9606
ENSG00000276368	H2AC14	979	1005	742	761	1003	475	-0.26912	0.101346	8.14043	3.02033	0.997793	Q99878	H2A1J_HUMAN	Histone H2A type 1-J	Homo sapiens	9606
ENSG00000123154	WDR83	228	245	179	204	213	111	-0.280554	0.101599	6.08428	3.01547	0.997793	Q9BRX9	WDR83_HUMAN	WD repeat domain-containing protein 83	Homo sapiens	9606
ENSG00000259784	AMDHD2	376	537	534	275	464	290	-0.473234	0.101651	7.17846	3.31851	0.997793	Q9Y303	NAGA_HUMAN	N-acetylglucosamine-6-phosphate deacetylase	Homo sapiens	9606
ENSG00000126091	ST3GAL3	20	9	11	8	10	6	-0.666189	0.101922	2.10958	3.00929	0.997793	Q11203	SIAT6_HUMAN	CMP-N-acetylneuraminate-beta-1,4-galactoside alpha-2,3-sialyltransferase	Homo sapiens	9606
ENSG00000125841	NRSN2	270	250	227	222	262	134	-0.249251	0.102299	6.29172	3.0021	0.997793	Q9GZP1	NRSN2_HUMAN	Neurensin-2	Homo sapiens	9606
ENSG00000079335	CDC14A	71	54	47	44	64	24	-0.35233	0.102399	4.15585	3.00019	0.997793	Q9UNH5	CC14A_HUMAN	Dual specificity protein phosphatase CDC14A	Homo sapiens	9606
ENSG00000197594	ENPP1	298	337	124	190	198	106	-0.573174	0.102419	6.15884	3.45295	0.997793	P22413	ENPP1_HUMAN	Ectonucleotide pyrophosphatase/phosphodiesterase family member 1	Homo sapiens	9606
ENSG00000128059	PPAT	337	227	296	219	298	174	-0.268901	0.102916	6.47907	2.9904	0.997793	Q06203	PUR1_HUMAN	Amidophosphoribosyltransferase	Homo sapiens	9606
ENSG00000175334	BANF1	468	594	472	474	528	245	-0.306878	0.10297	7.31562	2.9945	0.997793	O75531	BAF_HUMAN	Barrier-to-autointegration factor	Homo sapiens	9606
ENSG00000256980	KHDC1L	13	29	16	11	17	8	-0.666252	0.103121	2.6013	2.98653	0.997793	Q5JSQ8	KHDCL_HUMAN	Putative KHDC1-like protein	Homo sapiens	9606
ENSG00000185721	DRG1	516	440	417	427	465	248	-0.239007	0.103193	7.16515	2.98518	0.997793	Q9Y295	DRG1_HUMAN	Developmentally-regulated GTP-binding protein 1	Homo sapiens	9606
ENSG00000012963	UBR7	237	209	251	202	226	137	-0.271532	0.103649	6.19265	2.97661	0.997793	Q8N806	UBR7_HUMAN	Putative E3 ubiquitin-protein ligase UBR7	Homo sapiens	9606
ENSG00000166508	MCM7	3503	2155	1505	1599	2186	1482	-0.331287	0.103742	9.45627	3.01756	0.997793	P33993	MCM7_HUMAN	DNA replication licensing factor MCM7	Homo sapiens	9606
ENSG00000197747	S100A10	81	78	79	70	78	41	-0.304509	0.103936	4.64746	2.97123	0.997793	P60903	S10AA_HUMAN	Protein S100-A10	Homo sapiens	9606
ENSG00000180573	H2AC6	1448	1519	1153	1076	1465	816	-0.262566	0.104297	8.7412	2.9645	0.997793	Q93077	H2A1C_HUMAN	Histone H2A type 1-C	Homo sapiens	9606
ENSG00000161243	FBXO27	29	21	8	7	17	10	-0.69336	0.10436	2.55925	2.96839	0.997793	Q8NI29	FBX27_HUMAN	F-box only protein 27	Homo sapiens	9606
ENSG00000099817	POLR2E	668	744	683	503	726	447	-0.287765	0.104671	7.76992	2.95757	0.997793	P19388	RPAB1_HUMAN	DNA-directed RNA polymerases I, II, and III subunit RPABC1	Homo sapiens	9606
ENSG00000101421	CHMP4B	279	259	301	195	276	189	-0.29763	0.104749	6.44909	2.95613	0.997793	Q9H444	CHM4B_HUMAN	Charged multivesicular body protein 4b	Homo sapiens	9606
ENSG00000150779	TIMM8B	341	390	308	232	358	228	-0.299965	0.105109	6.75139	2.95128	0.997793	Q9Y5J9	TIM8B_HUMAN	Mitochondrial import inner membrane translocase subunit Tim8 B	Homo sapiens	9606
ENSG00000104872	PIH1D1	356	321	292	270	331	197	-0.237332	0.105133	6.66824	2.94904	0.997793	Q9NWS0	PIHD1_HUMAN	PIH1 domain-containing protein 1	Homo sapiens	9606
ENSG00000158458	NRG2	8	9	6	5	4	3	-0.870985	0.105156	1.42288	2.94861	0.997793	O14511	NRG2_HUMAN	Pro-neuregulin-2, membrane-bound isoform	Homo sapiens	9606
ENSG00000100038	TOP3B	118	64	79	64	78	56	-0.322628	0.10528	4.74614	2.94634	0.997793	O95985	TOP3B_HUMAN	DNA topoisomerase 3-beta-1	Homo sapiens	9606
ENSG00000184182	UBE2F	64	85	80	60	74	42	-0.35871	0.105369	4.58383	2.94469	0.997793	Q969M7	UBE2F_HUMAN	NEDD8-conjugating enzyme UBE2F	Homo sapiens	9606
ENSG00000100014	SPECC1L	298	170	216	179	234	132	-0.271239	0.105414	6.13624	2.94387	0.997793	Q69YQ0	CYTSA_HUMAN	Cytospin-A	Homo sapiens	9606
ENSG00000263715	CRHR1	11	7	4	4	4	3	-0.913576	0.106976	1.35568	2.91545	0.997793	P34998	CRFR1_HUMAN	Corticotropin-releasing factor receptor 1	Homo sapiens	9606
ENSG00000176473	WDR25	30	23	23	21	18	14	-0.459074	0.107054	3.00954	2.91403	0.997793	Q64LD2	WDR25_HUMAN	WD repeat-containing protein 25	Homo sapiens	9606
ENSG00000111786	SRSF9	808	938	851	713	909	503	-0.275248	0.107932	8.08734	2.89829	0.997793	Q13242	SRSF9_HUMAN	Serine/arginine-rich splicing factor 9	Homo sapiens	9606
ENSG00000003056	M6PR	1038	943	954	865	1003	567	-0.241387	0.108125	8.26537	2.89485	0.997793	P20645	MPRD_HUMAN	Cation-dependent mannose-6-phosphate receptor	Homo sapiens	9606
ENSG00000204599	TRIM39	85	59	81	52	61	54	-0.358401	0.108179	4.54231	2.89389	0.997793	Q9HCM9	TRI39_HUMAN	E3 ubiquitin-protein ligase TRIM39	Homo sapiens	9606
ENSG00000060688	SNRNP40	565	489	483	429	527	313	-0.234948	0.108234	7.33246	2.89292	0.997793	Q96DI7	SNR40_HUMAN	U5 small nuclear ribonucleoprotein 40 kDa protein	Homo sapiens	9606
ENSG00000110435	PDHX	288	259	254	217	285	159	-0.243549	0.108483	6.3959	2.8885	0.997793	O00330	ODPX_HUMAN	Pyruvate dehydrogenase protein X component, mitochondrial	Homo sapiens	9606
ENSG00000138068	SULT6B1	62	92	63	57	78	22	-0.477727	0.108632	4.45184	3.00856	0.997793	Q6IMI4	ST6B1_HUMAN	Sulfotransferase 6B1	Homo sapiens	9606
ENSG00000005249	PRKAR2B	110	101	87	85	104	52	-0.27457	0.108717	4.96919	2.88435	0.997793	P31323	KAP3_HUMAN	cAMP-dependent protein kinase type II-beta regulatory subunit	Homo sapiens	9606
ENSG00000196159	FAT4	81	34	39	47	31	27	-0.46082	0.109214	3.94009	2.89602	0.997793	Q6V0I7	FAT4_HUMAN	Protocadherin Fat 4	Homo sapiens	9606
ENSG00000117010	ZNF684	29	29	20	24	22	8	-0.500604	0.109268	3.03029	2.87463	0.997793	Q5T5D7	ZN684_HUMAN	Zinc finger protein 684	Homo sapiens	9606
ENSG00000110801	PSMD9	206	199	181	154	204	120	-0.255446	0.109464	5.9452	2.87119	0.997793	O00233	PSMD9_HUMAN	26S proteasome non-ATPase regulatory subunit 9	Homo sapiens	9606
ENSG00000115507	OTX1	10	7	6	4	4	4	-0.855955	0.10949	1.42215	2.87073	0.997793	P32242	OTX1_HUMAN	Homeobox protein OTX1	Homo sapiens	9606
ENSG00000255054	SELENON	153	182	121	140	153	71	-0.310774	0.109825	5.56333	2.86486	0.997793	Q9NZV5	SELN_HUMAN	Selenoprotein N	Homo sapiens	9606
ENSG00000248751	CASTOR1	31	38	42	18	41	19	-0.492037	0.110168	3.52456	2.86363	0.997793	Q8WTX7	CAST1_HUMAN	Cytosolic arginine sensor for mTORC1 subunit 1	Homo sapiens	9606
ENSG00000243678	NME2	2305	2795	2553	2134	2537	1544	-0.279637	0.110395	9.6465	2.85494	0.997793	P22392	NDKB_HUMAN	Nucleoside diphosphate kinase B	Homo sapiens	9606
ENSG00000132341	RAN	1789	1612	1726	1408	1744	1061	-0.246346	0.11102	9.06914	2.84411	0.997793	P62826	RAN_HUMAN	GTP-binding nuclear protein Ran	Homo sapiens	9606
ENSG00000083807	SLC27A5	45	43	51	32	44	28	-0.379152	0.11161	3.87141	2.83396	0.997793	Q9Y2P5	S27A5_HUMAN	Long-chain fatty acid transport protein 5	Homo sapiens	9606
ENSG00000243725	TTC4	221	157	175	162	183	107	-0.243443	0.111817	5.85538	2.83043	0.997793	O95801	TTC4_HUMAN	Tetratricopeptide repeat protein 4	Homo sapiens	9606
ENSG00000081307	UBA5	232	182	206	158	215	130	-0.255279	0.111925	6.02137	2.82858	0.997793	Q9GZZ9	UBA5_HUMAN	Ubiquitin-like modifier-activating enzyme 5	Homo sapiens	9606
ENSG00000160799	CCDC12	216	214	236	167	234	137	-0.279759	0.112027	6.1278	2.82683	0.997793	Q8WUD4	CCD12_HUMAN	Coiled-coil domain-containing protein 12	Homo sapiens	9606
ENSG00000164022	AIMP1	481	381	353	363	421	227	-0.22596	0.11214	6.98856	2.82491	0.997793	Q12904	AIMP1_HUMAN	Aminoacyl tRNA synthase complex-interacting multifunctional protein 1	Homo sapiens	9606
ENSG00000115263	GCG	41	34	28	23	35	18	-0.39277	0.112371	3.44062	2.82098	0.997793	P01275	GLUC_HUMAN	Pro-glucagon	Homo sapiens	9606
ENSG00000177954	RPS27	47	48	56	42	47	26	-0.366283	0.112544	3.99314	2.81804	0.997793	P42677	RS27_HUMAN	Small ribosomal subunit protein eS27	Homo sapiens	9606
ENSG00000023734	STRAP	1149	830	903	839	1022	532	-0.234158	0.112645	8.22724	2.81632	0.997793	Q9Y3F4	STRAP_HUMAN	Serine-threonine kinase receptor-associated protein	Homo sapiens	9606
ENSG00000163877	SNIP1	114	55	75	62	75	48	-0.329714	0.112711	4.64516	2.81521	0.997793	Q8TAD8	SNIP1_HUMAN	Smad nuclear-interacting protein 1	Homo sapiens	9606
ENSG00000198860	-	181	221	158	146	200	105	-0.290535	0.113367	5.87022	2.80414	0.997793	-	-	-	-	-
ENSG00000204923	FBXO48	10	4	11	5	5	3	-0.879425	0.113533	1.51088	2.80135	0.997793	Q5FWF7	FBX48_HUMAN	F-box only protein 48	Homo sapiens	9606
ENSG00000134107	BHLHE40	116	58	79	73	75	46	-0.320171	0.113605	4.70153	2.80013	0.997793	O14503	BHE40_HUMAN	Class E basic helix-loop-helix protein 40	Homo sapiens	9606
ENSG00000156804	FBXO32	4	1	3	0	1	1	-1.76762	0.113653	0.325635	2.79933	0.997793	Q969P5	FBX32_HUMAN	F-box only protein 32	Homo sapiens	9606
ENSG00000259132	HAUS4	132	92	120	80	114	75	-0.299227	0.113671	5.16278	2.79902	0.997793	Q9H6D7	HAUS4_HUMAN	HAUS augmin-like complex subunit 4	Homo sapiens	9606
ENSG00000143248	RGS5	20	12	21	16	12	6	-0.599448	0.113738	2.49554	2.79791	0.997793	O15539	RGS5_HUMAN	Regulator of G-protein signaling 5	Homo sapiens	9606
ENSG00000125863	MKKS	179	251	195	203	176	110	-0.335915	0.113941	6.01932	2.83288	0.997793	Q9NPJ1	MKKS_HUMAN	Molecular chaperone MKKS	Homo sapiens	9606
ENSG00000092199	HNRNPC	1206	843	1223	943	1127	595	-0.275292	0.114092	8.40576	2.79197	0.997793	P07910	HNRPC_HUMAN	Heterogeneous nuclear ribonucleoproteins C1/C2	Homo sapiens	9606
ENSG00000232070	TMEM253	7	6	11	2	8	2	-0.959787	0.114095	1.45136	2.79193	0.997793	P0C7T8	TM253_HUMAN	Transmembrane protein 253	Homo sapiens	9606
ENSG00000135253	KCP	160	238	240	86	172	129	-0.681025	0.11422	5.9239	3.35438	0.997793	Q6ZWJ8	KCP_HUMAN	Kielin/chordin-like protein	Homo sapiens	9606
ENSG00000101654	RNMT	299	154	178	196	201	100	-0.291007	0.1144	5.9992	2.78685	0.997793	O43148	MCES_HUMAN	mRNA cap guanine-N7 methyltransferase	Homo sapiens	9606
ENSG00000102796	DHRS12	46	42	23	30	28	21	-0.423103	0.114625	3.52531	2.78311	0.997793	A0PJE2	DHR12_HUMAN	Dehydrogenase/reductase SDR family member 12	Homo sapiens	9606
ENSG00000138772	ANXA3	41	35	38	29	33	23	-0.372423	0.114747	3.59483	2.78108	0.997793	P12429	ANXA3_HUMAN	Annexin A3	Homo sapiens	9606
ENSG00000152133	GPATCH11	74	59	79	67	64	34	-0.333254	0.114959	4.47272	2.77758	0.997793	Q8N954	GPT11_HUMAN	G patch domain-containing protein 11	Homo sapiens	9606
ENSG00000284626	TTLL13	18	14	15	9	11	10	-0.579105	0.115098	2.34789	2.77527	0.997793	A6NNM8	TTL13_HUMAN	Tubulin polyglutamylase TTLL13	Homo sapiens	9606
ENSG00000137133	HINT2	119	138	104	96	123	70	-0.288823	0.115197	5.24425	2.77364	0.997793	Q9BX68	HINT2_HUMAN	Adenosine 5'-monophosphoramidase HINT2	Homo sapiens	9606
ENSG00000106392	C1GALT1	61	61	51	56	53	25	-0.341009	0.115243	4.18119	2.77288	0.997793	Q9NS00	C1GLT_HUMAN	Glycoprotein-N-acetylgalactosamine 3-beta-galactosyltransferase 1	Homo sapiens	9606
ENSG00000075213	SEMA3A	72	37	41	40	50	22	-0.370633	0.115296	3.94805	2.77201	0.997793	Q14563	SEM3A_HUMAN	Semaphorin-3A	Homo sapiens	9606
ENSG00000101888	NXT2	31	32	27	28	28	7	-0.503868	0.115335	3.22447	2.77137	0.997793	Q9NPJ8	NXT2_HUMAN	NTF2-related export protein 2	Homo sapiens	9606
ENSG00000132432	SEC61G	645	806	596	650	629	377	-0.284209	0.115707	7.73658	2.76525	0.997793	P60059	SC61G_HUMAN	Protein transport protein Sec61 subunit gamma	Homo sapiens	9606
ENSG00000173226	IQCB1	144	102	151	105	125	82	-0.301625	0.115754	5.37164	2.76448	0.997793	Q15051	IQCB1_HUMAN	IQ calmodulin-binding motif-containing protein 1	Homo sapiens	9606
ENSG00000062194	GPBP1	297	187	190	216	195	127	-0.257614	0.115956	6.11768	2.76116	0.997793	Q86WP2	GPBP1_HUMAN	Vasculin	Homo sapiens	9606
ENSG00000265354	TIMM23	325	291	273	287	310	143	-0.252129	0.115976	6.53861	2.76084	0.997793	O14925	TIM23_HUMAN	Mitochondrial import inner membrane translocase subunit Tim23	Homo sapiens	9606
ENSG00000205336	ADGRG1	3187	2048	235	534	627	332	-1.75238	0.116489	8.55508	3.84756	0.997793	Q9Y653	AGRG1_HUMAN	Adhesion G-protein coupled receptor G1	Homo sapiens	9606
ENSG00000258311	BLOC1S1	124	144	129	107	142	72	-0.290975	0.116575	5.38441	2.75106	0.997793	P78537	BL1S1_HUMAN	Biogenesis of lysosome-related organelles complex 1 subunit 1	Homo sapiens	9606
ENSG00000119917	IFIT3	24	21	16	19	13	9	-0.517474	0.116627	2.69972	2.75022	0.997793	O14879	IFIT3_HUMAN	Interferon-induced protein with tetratricopeptide repeats 3	Homo sapiens	9606
ENSG00000246705	H2AJ	200	220	173	165	216	106	-0.266848	0.116761	5.95928	2.74804	0.997793	Q9BTM1	H2AJ_HUMAN	Histone H2A.J	Homo sapiens	9606
ENSG00000099203	TMED1	172	185	166	138	180	107	-0.266422	0.117269	5.7844	2.73981	0.997793	Q13445	TMED1_HUMAN	Transmembrane emp24 domain-containing protein 1	Homo sapiens	9606
ENSG00000124786	SLC35B3	40	47	42	41	31	23	-0.400141	0.11731	3.76064	2.73915	0.997793	Q9H1N7	S35B3_HUMAN	Adenosine 3'-phospho 5'-phosphosulfate transporter 2	Homo sapiens	9606
ENSG00000110315	RNF141	46	49	42	38	47	20	-0.362562	0.117643	3.85302	2.73378	0.997793	Q8WVD5	RN141_HUMAN	RING finger protein 141	Homo sapiens	9606
ENSG00000113558	SKP1	1241	1210	1259	1250	1269	550	-0.287511	0.118061	8.58924	2.72865	0.997793	P63208	SKP1_HUMAN	S-phase kinase-associated protein 1	Homo sapiens	9606
ENSG00000179299	NSUN7	10	17	15	10	5	9	-0.74345	0.118748	2.16771	2.71611	0.997793	Q8NE18	NSUN7_HUMAN	Putative methyltransferase NSUN7	Homo sapiens	9606
ENSG00000106615	RHEB	158	138	116	148	124	54	-0.317806	0.118756	5.40444	2.71792	0.997793	Q15382	RHEB_HUMAN	GTP-binding protein Rheb	Homo sapiens	9606
ENSG00000189182	KRT77	1025	1051	543	126	125	429	-1.65661	0.118921	7.59995	3.77882	0.997793	Q7Z794	K2C1B_HUMAN	Keratin, type II cytoskeletal 1b	Homo sapiens	9606
ENSG00000183978	WNK4	240	281	175	187	207	151	-0.292537	0.119602	6.1729	2.70413	0.997793	Q96J92	WNK4_HUMAN	Serine/threonine-protein kinase WNK4	Homo sapiens	9606
ENSG00000081019	RSBN1	141	62	95	74	96	56	-0.333316	0.119762	4.92266	2.7016	0.997793	Q5VWQ0	RSBN1_HUMAN	Lysine-specific demethylase 9	Homo sapiens	9606
ENSG00000272741	DYNLT2B	109	109	109	105	103	56	-0.284251	0.11981	5.10694	2.6993	0.997793	Q8WW35	DYT2B_HUMAN	Dynein light chain Tctex-type protein 2B	Homo sapiens	9606
ENSG00000086475	SEPHS1	142	140	140	106	155	82	-0.273663	0.119881	5.47377	2.69818	0.997793	P49903	SPS1_HUMAN	Selenide, water dikinase 1	Homo sapiens	9606
ENSG00000165775	FUNDC2	36	53	32	27	39	22	-0.426654	0.12004	3.66164	2.69567	0.997793	Q9BWH2	FUND2_HUMAN	FUN14 domain-containing protein 2	Homo sapiens	9606
ENSG00000002016	RAD52	45	24	23	28	27	9	-0.478401	0.120084	3.24158	2.69499	0.997793	P43351	RAD52_HUMAN	DNA repair protein RAD52 homolog	Homo sapiens	9606
ENSG00000149927	DOC2A	12	9	5	3	8	3	-0.828679	0.120147	1.56171	2.69401	0.997793	Q14183	DOC2A_HUMAN	Double C2-like domain-containing protein alpha	Homo sapiens	9606
ENSG00000153558	FBXL2	33	30	28	31	24	10	-0.456666	0.120579	3.25505	2.68724	0.997793	Q9UKC9	FBXL2_HUMAN	F-box/LRR-repeat protein 2	Homo sapiens	9606
ENSG00000072864	NDE1	194	178	187	180	180	100	-0.25597	0.12067	5.88009	2.68581	0.997793	Q9NXR1	NDE1_HUMAN	Nuclear distribution protein nudE homolog 1	Homo sapiens	9606
ENSG00000079277	MKNK1	82	60	91	54	77	48	-0.338694	0.120749	4.60459	2.68458	0.997793	Q9BUB5	MKNK1_HUMAN	MAP kinase-interacting serine/threonine-protein kinase 1	Homo sapiens	9606
ENSG00000285077	ARHGAP11B	6	6	8	5	4	1	-0.946733	0.120772	1.25914	2.68423	0.997793	Q3KRB8	RHGBB_HUMAN	Inactive Rho GTPase-activating protein 11B	Homo sapiens	9606
ENSG00000130305	NSUN5	167	123	139	106	145	93	-0.262193	0.120859	5.48929	2.68287	0.997793	Q96P11	NSUN5_HUMAN	28S rRNA (cytosine-C(5))-methyltransferase	Homo sapiens	9606
ENSG00000085231	AK6	387	365	284	333	339	185	-0.2409	0.120877	6.75854	2.6826	0.997793	Q9Y3D8	KAD6_HUMAN	Adenylate kinase isoenzyme 6	Homo sapiens	9606
ENSG00000161981	SNRNP25	166	203	201	122	189	128	-0.339184	0.120957	5.88814	2.72543	0.997793	Q9BV90	SNR25_HUMAN	U11/U12 small nuclear ribonucleoprotein 25 kDa protein	Homo sapiens	9606
ENSG00000143256	PFDN2	872	921	877	798	859	540	-0.250304	0.121031	8.1338	2.68019	0.997793	Q9UHV9	PFD2_HUMAN	Prefoldin subunit 2	Homo sapiens	9606
ENSG00000119421	NDUFA8	591	609	571	531	648	304	-0.25455	0.12107	7.53828	2.67958	0.997793	P51970	NDUA8_HUMAN	NADH dehydrogenase [ubiquinone] 1 alpha subcomplex subunit 8	Homo sapiens	9606
ENSG00000174238	PITPNA	252	237	282	207	263	158	-0.267323	0.12111	6.34322	2.67897	0.997793	Q00169	PIPNA_HUMAN	Phosphatidylinositol transfer protein alpha isoform	Homo sapiens	9606
ENSG00000165669	FAM204A	94	76	72	76	69	47	-0.279579	0.121372	4.67113	2.6749	0.997793	Q9H8W3	F204A_HUMAN	Protein FAM204A	Homo sapiens	9606
ENSG00000185133	INPP5J	10	3	6	3	3	3	-0.98215	0.121617	1.1872	2.6711	0.997793	Q15735	PI5PA_HUMAN	Phosphatidylinositol 4,5-bisphosphate 5-phosphatase A	Homo sapiens	9606
ENSG00000258064	TMEM19	57	30	40	35	33	25	-0.378993	0.12164	3.72467	2.67076	0.997793	Q96HH6	TMM19_HUMAN	Transmembrane protein 19	Homo sapiens	9606
ENSG00000167384	ZNF180	70	46	67	43	50	43	-0.359672	0.121903	4.25179	2.6667	0.997793	Q9UJW8	ZN180_HUMAN	Zinc finger protein 180	Homo sapiens	9606
ENSG00000196704	AMZ2	261	248	236	218	252	148	-0.235284	0.12193	6.29844	2.66627	0.997793	Q86W34	AMZ2_HUMAN	Archaemetzincin-2	Homo sapiens	9606
ENSG00000156172	CFAP418	28	25	38	29	24	11	-0.488631	0.12229	3.25386	2.66075	0.997793	Q96NL8	CF418_HUMAN	Cilia- and flagella-associated protein 418	Homo sapiens	9606
ENSG00000186468	RPS23	2163	2307	1877	1838	2196	1240	-0.240629	0.123108	9.37865	2.64823	0.997793	P62266	RS23_HUMAN	Small ribosomal subunit protein uS12	Homo sapiens	9606
ENSG00000100596	SPTLC2	134	66	77	66	96	51	-0.315231	0.123451	4.82302	2.64302	0.997793	O15270	SPTC2_HUMAN	Serine palmitoyltransferase 2	Homo sapiens	9606
ENSG00000138411	HECW2	21	13	18	8	17	9	-0.562348	0.123469	2.4803	2.64275	0.997793	Q9P2P5	HECW2_HUMAN	E3 ubiquitin-protein ligase HECW2	Homo sapiens	9606
ENSG00000171243	SOSTDC1	8	5	5	5	3	0	-1.09611	0.123837	1.1099	2.63717	0.997793	Q6X4U4	SOSD1_HUMAN	Sclerostin domain-containing protein 1	Homo sapiens	9606
ENSG00000158109	TPRG1L	45	44	41	37	44	19	-0.35468	0.123865	3.78278	2.63674	0.997793	Q5T0D9	TPRGL_HUMAN	Tumor protein p63-regulated gene 1-like protein	Homo sapiens	9606
ENSG00000187630	DHRS4L2	11	8	5	4	7	2	-0.823635	0.124036	1.4755	2.63416	0.997793	Q6PKH6	DR4L2_HUMAN	Dehydrogenase/reductase SDR family member 4-like 2	Homo sapiens	9606
ENSG00000256950	PSMD9	177	153	145	134	161	96	-0.236578	0.12426	5.64832	2.63078	0.997793	O00233	PSMD9_HUMAN	26S proteasome non-ATPase regulatory subunit 9	Homo sapiens	9606
ENSG00000123179	EBPL	354	499	393	342	418	244	-0.297326	0.124323	7.02774	2.6429	0.997793	Q9BY08	EBPL_HUMAN	Emopamil-binding protein-like	Homo sapiens	9606
ENSG00000188343	CIBAR1	80	79	94	77	85	39	-0.319905	0.12433	4.73324	2.62973	0.997793	A1XBS5	CBAR1_HUMAN	CBY1-interacting BAR domain-containing protein 1	Homo sapiens	9606
ENSG00000013561	RNF14	149	141	148	123	147	88	-0.256614	0.124567	5.53409	2.62617	0.997793	Q9UBS8	RNF14_HUMAN	E3 ubiquitin-protein ligase RNF14	Homo sapiens	9606
ENSG00000175097	RAG2	13	14	9	10	7	5	-0.653438	0.12458	1.99743	2.62598	0.997793	P55895	RAG2_HUMAN	V(D)J recombination-activating protein 2	Homo sapiens	9606
ENSG00000183474	GTF2H2C	33	30	37	27	34	13	-0.417715	0.124931	3.40394	2.62072	0.997793	Q6P1K8	T2H2L_HUMAN	General transcription factor IIH subunit 2-like protein	Homo sapiens	9606
ENSG00000159352	PSMD4	977	669	767	689	839	469	-0.228182	0.125007	7.97279	2.61957	0.997793	P55036	PSMD4_HUMAN	26S proteasome non-ATPase regulatory subunit 4	Homo sapiens	9606
ENSG00000123395	ATG101	180	180	149	134	165	112	-0.25499	0.125202	5.74314	2.61666	0.997793	Q9BSB4	ATGA1_HUMAN	Autophagy-related protein 101	Homo sapiens	9606
ENSG00000178342	KCNG2	4	1	3	0	2	0	-1.78002	0.1253	0.322985	2.61519	0.997793	Q9UJ96	KCNG2_HUMAN	Potassium voltage-gated channel subfamily G member 2	Homo sapiens	9606
ENSG00000285854	GYS2	6244	4046	5156	4392	5153	3110	-0.235052	0.125325	10.646	2.61483	0.997793	P54840	GYS2_HUMAN	Glycogen [starch] synthase, liver	Homo sapiens	9606
ENSG00000123728	RAP2C	197	207	194	170	197	123	-0.252235	0.125772	5.98263	2.60818	0.997793	Q9Y3L5	RAP2C_HUMAN	Ras-related protein Rap-2c	Homo sapiens	9606
ENSG00000175575	PAAF1	114	75	85	81	88	51	-0.265936	0.125903	4.84578	2.60623	0.997793	Q9BRP4	PAAF1_HUMAN	Proteasomal ATPase-associated factor 1	Homo sapiens	9606
ENSG00000182774	RPS17	2072	2250	1855	1928	2152	1087	-0.249107	0.126058	9.33776	2.60393	0.997793	P08708	RS17_HUMAN	Small ribosomal subunit protein eS17	Homo sapiens	9606
ENSG00000058866	DGKG	118	93	93	89	98	60	-0.250528	0.126229	5.00531	2.60141	0.997793	P49619	DGKG_HUMAN	Diacylglycerol kinase gamma	Homo sapiens	9606
ENSG00000114670	NEK11	13	12	15	8	14	3	-0.658339	0.126416	2.1295	2.59865	0.997793	Q8NG66	NEK11_HUMAN	Serine/threonine-protein kinase Nek11	Homo sapiens	9606
ENSG00000182004	SNRPE	147	174	150	109	175	94	-0.295438	0.126578	5.62624	2.59626	0.997793	P62304	RUXE_HUMAN	Small nuclear ribonucleoprotein E	Homo sapiens	9606
ENSG00000109654	TRIM2	111	92	104	81	108	60	-0.266057	0.126591	5.01982	2.59607	0.997793	Q9C040	TRIM2_HUMAN	Tripartite motif-containing protein 2	Homo sapiens	9606
ENSG00000100206	DMC1	39	23	23	22	24	15	-0.414293	0.126788	3.16577	2.59317	0.997793	Q14565	DMC1_HUMAN	Meiotic recombination protein DMC1/LIM15 homolog	Homo sapiens	9606
ENSG00000289791	AMACR	49	55	62	30	55	37	-0.404748	0.126909	4.11293	2.60068	0.997793	Q9UHK6	AMACR_HUMAN	Alpha-methylacyl-CoA racemase	Homo sapiens	9606
ENSG00000160055	TMEM234	22	26	20	19	20	9	-0.473035	0.12693	2.8669	2.59109	0.997793	Q8WY98	TM234_HUMAN	Transmembrane protein 234	Homo sapiens	9606
ENSG00000081154	PCNP	239	281	260	247	254	140	-0.271525	0.127077	6.36119	2.58894	0.997793	Q8WW12	PCNP_HUMAN	PEST proteolytic signal-containing nuclear protein	Homo sapiens	9606
ENSG00000147789	ZNF7	111	72	88	82	97	37	-0.30461	0.127853	4.81364	2.57759	0.997793	P17097	ZNF7_HUMAN	Zinc finger protein 7	Homo sapiens	9606
ENSG00000196352	CD55	5	6	9	5	3	2	-0.941761	0.127857	1.26313	2.57754	0.997793	P08174	DAF_HUMAN	Complement decay-accelerating factor	Homo sapiens	9606
ENSG00000196975	ANXA4	268	237	231	230	253	133	-0.230803	0.12807	6.2788	2.57444	0.997793	P09525	ANXA4_HUMAN	Annexin A4	Homo sapiens	9606
ENSG00000120318	ARAP3	1039	1049	92	159	134	216	-1.88986	0.128141	7.24388	3.5404	0.997793	Q8WWN8	ARAP3_HUMAN	Arf-GAP with Rho-GAP domain, ANK repeat and PH domain-containing protein 3	Homo sapiens	9606
ENSG00000100211	CBY1	136	129	134	105	126	89	-0.2679	0.128555	5.39667	2.56742	0.997793	Q9Y3M2	CBY1_HUMAN	Protein chibby homolog 1	Homo sapiens	9606
ENSG00000078177	N4BP2	196	100	138	143	122	73	-0.302457	0.128647	5.47118	2.56751	0.997793	Q86UW6	N4BP2_HUMAN	NEDD4-binding protein 2	Homo sapiens	9606
ENSG00000285602	ACE2	4	3	9	3	3	1	-1.12499	0.128791	0.998331	2.56402	0.997793	Q9BYF1	ACE2_HUMAN	Angiotensin-converting enzyme 2	Homo sapiens	9606
ENSG00000213341	CHUK	151	142	113	104	158	70	-0.267749	0.12896	5.40879	2.56157	0.997793	O15111	IKKA_HUMAN	Inhibitor of nuclear factor kappa-B kinase subunit alpha	Homo sapiens	9606
ENSG00000111752	PHC1	45	37	28	32	38	11	-0.417838	0.129145	3.51682	2.55891	0.997793	P78364	PHC1_HUMAN	Polyhomeotic-like protein 1	Homo sapiens	9606
ENSG00000083123	BCKDHB	127	100	111	93	122	62	-0.255073	0.129158	5.15666	2.55873	0.997793	P21953	ODBB_HUMAN	2-oxoisovalerate dehydrogenase subunit beta, mitochondrial	Homo sapiens	9606
ENSG00000106153	CHCHD2	266	362	257	235	310	171	-0.2886	0.129354	6.5335	2.56323	0.997793	Q9Y6H1	CHCH2_HUMAN	Coiled-coil-helix-coiled-coil-helix domain-containing protein 2	Homo sapiens	9606
ENSG00000163788	SNRK	74	50	52	58	45	32	-0.321894	0.129757	4.20185	2.55014	0.997793	Q9NRH2	SNRK_HUMAN	SNF-related serine/threonine-protein kinase	Homo sapiens	9606
ENSG00000155100	OTUD6B	145	132	117	144	118	51	-0.316842	0.130061	5.34606	2.55308	0.997793	Q8N6M0	OTU6B_HUMAN	Deubiquitinase OTUD6B	Homo sapiens	9606
ENSG00000196544	BORCS6	41	35	47	27	41	24	-0.382297	0.130068	3.70057	2.5457	0.997793	Q96GS4	BORC6_HUMAN	BLOC-1-related complex subunit 6	Homo sapiens	9606
ENSG00000051180	RAD51	191	163	160	159	153	107	-0.240112	0.130138	5.76009	2.54471	0.997793	Q06609	RAD51_HUMAN	DNA repair protein RAD51 homolog 1	Homo sapiens	9606
ENSG00000115053	NCL	9558	4164	6093	4748	6316	3985	-0.306107	0.130203	10.9448	2.58411	0.997793	P19338	NUCL_HUMAN	Nucleolin	Homo sapiens	9606
ENSG00000260836	CPEB1	2079	2242	1857	1944	2147	1088	-0.245507	0.130368	9.33931	2.54143	0.997793	Q9BZB8	CPEB1_HUMAN	Cytoplasmic polyadenylation element-binding protein 1	Homo sapiens	9606
ENSG00000037637	FBXO42	125	118	107	102	129	57	-0.263591	0.130464	5.20483	2.54007	0.997793	Q6P3S6	FBX42_HUMAN	F-box only protein 42	Homo sapiens	9606
ENSG00000181019	NQO1	3049	2394	2290	2349	2639	1493	-0.212346	0.130632	9.65907	2.53769	0.997793	P15559	NQO1_HUMAN	NAD(P)H dehydrogenase [quinone] 1	Homo sapiens	9606
ENSG00000110696	SMAP	911	1027	848	801	1021	507	-0.251336	0.130641	8.19254	2.53755	0.997793	O00193	SMAP_HUMAN	Small acidic protein	Homo sapiens	9606
ENSG00000109536	FRG1	145	101	117	100	132	65	-0.254421	0.130827	5.25199	2.53493	0.997793	Q14331	FRG1_HUMAN	Protein FRG1	Homo sapiens	9606
ENSG00000119922	IFIT2	38	20	27	23	24	14	-0.421545	0.130955	3.16605	2.53311	0.997793	P09913	IFIT2_HUMAN	Interferon-induced protein with tetratricopeptide repeats 2	Homo sapiens	9606
ENSG00000173113	TRMT112	711	811	767	571	867	448	-0.270957	0.131067	7.90824	2.53154	0.997793	Q9UI30	TR112_HUMAN	Multifunctional methyltransferase subunit TRM112-like protein	Homo sapiens	9606
ENSG00000130054	NALF2	20	16	22	14	19	7	-0.510303	0.131073	2.64601	2.53145	0.997793	O75949	NALF2_HUMAN	NALCN channel auxiliary factor 2	Homo sapiens	9606
ENSG00000126267	COX6B1	1091	1345	1107	1017	1202	699	-0.261382	0.131427	8.54083	2.52646	0.997793	P14854	CX6B1_HUMAN	Cytochrome c oxidase subunit 6B1	Homo sapiens	9606
ENSG00000120333	MRPS14	257	259	219	174	252	166	-0.258856	0.131556	6.26769	2.52464	0.997793	O60783	RT14_HUMAN	Small ribosomal subunit protein uS14m	Homo sapiens	9606
ENSG00000122952	ZWINT	536	547	486	473	500	324	-0.233877	0.131682	7.37014	2.52288	0.997793	O95229	ZWINT_HUMAN	ZW10 interactor	Homo sapiens	9606
ENSG00000138442	WDR12	511	298	374	329	398	235	-0.238532	0.132102	6.93572	2.51699	0.997793	Q9GZL7	WDR12_HUMAN	Ribosome biogenesis protein WDR12	Homo sapiens	9606
ENSG00000138459	SLC35A5	137	153	134	139	132	74	-0.275185	0.132159	5.48204	2.51619	0.997793	Q9BS91	S35A5_HUMAN	UDP-sugar transporter protein SLC35A5	Homo sapiens	9606
ENSG00000131944	FAAP24	22	26	32	28	13	12	-0.555799	0.132238	3.05981	2.52498	0.997793	Q9BTP7	FAP24_HUMAN	Fanconi anemia core complex-associated protein 24	Homo sapiens	9606
ENSG00000160613	C16orf89	217	200	231	160	265	108	-0.286069	0.132286	6.08227	2.5158	0.997793	Q6UX73	CP089_HUMAN	UPF0764 protein C16orf89	Homo sapiens	9606
ENSG00000111716	LDHB	6483	4198	5377	4569	5385	3243	-0.231034	0.132341	10.7042	2.51365	0.997793	P07195	LDHB_HUMAN	L-lactate dehydrogenase B chain	Homo sapiens	9606
ENSG00000140319	SRP14	880	975	826	826	924	491	-0.245765	0.132378	8.13966	2.51313	0.997793	P37108	SRP14_HUMAN	Signal recognition particle 14 kDa protein	Homo sapiens	9606
ENSG00000285542	SLC3A1	239	211	268	202	269	123	-0.271409	0.132392	6.23765	2.51294	0.997793	Q07837	SLC31_HUMAN	Amino acid transporter heavy chain SLC3A1	Homo sapiens	9606
ENSG00000012983	MAP4K5	156	130	119	125	141	69	-0.243325	0.132767	5.41397	2.50772	0.997793	Q9Y4K4	M4K5_HUMAN	Mitogen-activated protein kinase kinase kinase kinase 5	Homo sapiens	9606
ENSG00000144445	KANSL1L	37	41	41	27	37	25	-0.377083	0.132866	3.65979	2.50635	0.997793	A0AUZ9	KAL1L_HUMAN	KAT8 regulatory NSL complex subunit 1-like protein	Homo sapiens	9606
ENSG00000079332	SAR1A	549	452	452	479	465	269	-0.224575	0.133261	7.25306	2.50087	0.997793	Q9NR31	SAR1A_HUMAN	GTP-binding protein SAR1a	Homo sapiens	9606
ENSG00000164211	STARD4	81	74	65	68	78	30	-0.303561	0.133408	4.52867	2.49884	0.997793	Q96DR4	STAR4_HUMAN	StAR-related lipid transfer protein 4	Homo sapiens	9606
ENSG00000105497	ZNF175	39	35	39	34	35	17	-0.365149	0.133565	3.58807	2.49667	0.997793	Q9Y473	ZN175_HUMAN	Zinc finger protein 175	Homo sapiens	9606
ENSG00000132141	CCT6B	5	1	5	1	2	1	-1.33304	0.133575	0.620609	2.49653	0.997793	Q92526	TCPW_HUMAN	T-complex protein 1 subunit zeta-2	Homo sapiens	9606
ENSG00000124160	NCOA5	354	194	321	227	272	182	-0.289148	0.13362	6.48246	2.50507	0.997793	Q9HCD5	NCOA5_HUMAN	Nuclear receptor coactivator 5	Homo sapiens	9606
ENSG00000103540	CCP110	147	110	145	130	127	69	-0.273821	0.133661	5.39883	2.49534	0.997793	O43303	CP110_HUMAN	Centriolar coiled-coil protein of 110 kDa	Homo sapiens	9606
ENSG00000187726	DNAJB13	3	3	3	1	2	0	-1.44195	0.133732	0.450215	2.49437	0.997793	P59910	DJB13_HUMAN	DnaJ homolog subfamily B member 13	Homo sapiens	9606
ENSG00000128487	SPECC1	64	30	44	35	44	24	-0.364661	0.133817	3.84129	2.49319	0.997793	Q5M775	CYTSB_HUMAN	Cytospin-B	Homo sapiens	9606
ENSG00000135119	RNFT2	34	40	22	19	34	16	-0.439906	0.133828	3.33211	2.49304	0.997793	Q96EX2	RNFT2_HUMAN	E3 ubiquitin-protein ligase RNFT2	Homo sapiens	9606
ENSG00000124208	PEDS1	179	221	203	183	221	90	-0.302067	0.134119	5.98085	2.50095	0.997793	A5PLL7	PDES1_HUMAN	Plasmanylethanolamine desaturase 1	Homo sapiens	9606
ENSG00000204217	BMPR2	486	442	427	422	428	276	-0.223255	0.134176	7.1595	2.48827	0.997793	Q13873	BMPR2_HUMAN	Bone morphogenetic protein receptor type-2	Homo sapiens	9606
ENSG00000104047	DTWD1	74	72	73	53	70	49	-0.29933	0.13418	4.53506	2.48821	0.997793	Q8N5C7	DTWD1_HUMAN	tRNA-uridine aminocarboxypropyltransferase 1	Homo sapiens	9606
ENSG00000100865	ZNF839	158	160	146	139	163	83	-0.248675	0.134277	5.61778	2.48688	0.997793	A8K0R7	ZN839_HUMAN	Zinc finger protein 839	Homo sapiens	9606
ENSG00000164751	PEX2	78	80	68	60	81	41	-0.282657	0.134292	4.58175	2.48667	0.997793	P28328	PEX2_HUMAN	Peroxisome biogenesis factor 2	Homo sapiens	9606
ENSG00000163430	FSTL1	380	255	304	270	327	182	-0.225361	0.134668	6.61931	2.48152	0.997793	Q12841	FSTL1_HUMAN	Follistatin-related protein 1	Homo sapiens	9606
ENSG00000103429	BFAR	288	261	224	220	260	161	-0.221305	0.134822	6.34957	2.47943	0.997793	Q9NZS9	BFAR_HUMAN	Bifunctional apoptosis regulator	Homo sapiens	9606
ENSG00000182149	IST1	382	275	351	292	342	200	-0.233748	0.13491	6.72648	2.47822	0.997793	P53990	IST1_HUMAN	IST1 homolog	Homo sapiens	9606
ENSG00000088986	DYNLL1	1023	1183	998	915	1058	664	-0.249087	0.135015	8.39786	2.47679	0.997793	P63167	DYL1_HUMAN	Dynein light chain 1, cytoplasmic	Homo sapiens	9606
ENSG00000179010	MRFAP1	1428	1443	1428	1086	1612	870	-0.248788	0.135242	8.81918	2.47371	0.997793	Q9Y605	MOFA1_HUMAN	MORF4 family-associated protein 1	Homo sapiens	9606
ENSG00000175279	CENPS	96	100	67	86	71	49	-0.301343	0.136016	4.78143	2.46322	0.997793	Q8N2Z9	CENPS_HUMAN	Centromere protein S	Homo sapiens	9606
ENSG00000143222	UFC1	482	493	424	425	479	269	-0.227696	0.136297	7.20669	2.45943	0.997793	Q9Y3C8	UFC1_HUMAN	Ubiquitin-fold modifier-conjugating enzyme 1	Homo sapiens	9606
ENSG00000115042	FAHD2A	22	28	25	15	20	17	-0.475544	0.136319	2.99946	2.45914	0.997793	Q96GK7	FAH2A_HUMAN	Fumarylacetoacetate hydrolase domain-containing protein 2A	Homo sapiens	9606
ENSG00000232112	TMA7	69	84	82	69	82	19	-0.487652	0.136321	4.56013	2.62409	0.997793	Q9Y2S6	TMA7_HUMAN	Translation machinery-associated protein 7	Homo sapiens	9606
ENSG00000198888	MT-ND1	1435	1176	1283	1118	1086	901	-0.247791	0.136351	8.66523	2.45871	0.997793	P03886	NU1M_HUMAN	NADH-ubiquinone oxidoreductase chain 1	Homo sapiens	9606
ENSG00000142798	HSPG2	3314	3695	414	697	714	786	-1.58475	0.136491	9.08145	3.34502	0.997793	P98160	PGBM_HUMAN	Basement membrane-specific heparan sulfate proteoglycan core protein	Homo sapiens	9606
ENSG00000156697	UTP14A	257	110	159	133	158	108	-0.310115	0.136631	5.73062	2.47142	0.997793	Q9BVJ6	UT14A_HUMAN	U3 small nucleolar RNA-associated protein 14 homolog A	Homo sapiens	9606
ENSG00000162384	CZIB	153	158	152	118	170	92	-0.25961	0.13693	5.61357	2.45094	0.997793	Q9NWV4	CZIB_HUMAN	CXXC motif containing zinc binding protein	Homo sapiens	9606
ENSG00000134001	EIF2S1	856	573	750	627	720	441	-0.236195	0.13697	7.82828	2.4504	0.997793	P05198	IF2A_HUMAN	Eukaryotic translation initiation factor 2 subunit 1	Homo sapiens	9606
ENSG00000164897	TMUB1	168	166	178	121	183	110	-0.272079	0.136989	5.7538	2.45014	0.997793	Q9BVT8	TMUB1_HUMAN	Transmembrane and ubiquitin-like domain-containing protein 1	Homo sapiens	9606
ENSG00000156482	RPL30	1611	1684	1276	1587	1510	685	-0.273082	0.137003	8.88577	2.45128	0.997793	P62888	RL30_HUMAN	Large ribosomal subunit protein eL30	Homo sapiens	9606
ENSG00000135821	GLUL	35	19	24	17	22	16	-0.434006	0.137067	3.04654	2.4491	0.997793	P15104	GLNA_HUMAN	Glutamine synthetase	Homo sapiens	9606
ENSG00000185621	LMLN	31	32	23	26	25	12	-0.413427	0.137137	3.19539	2.44816	0.997793	Q96KR4	LMLN_HUMAN	Leishmanolysin-like peptidase	Homo sapiens	9606
ENSG00000176406	RIMS2	42	23	26	23	21	20	-0.423247	0.137185	3.25317	2.44752	0.997793	Q9UQ26	RIMS2_HUMAN	Regulating synaptic membrane exocytosis protein 2	Homo sapiens	9606
ENSG00000280537	NHEJ1	145	118	139	125	135	71	-0.253638	0.137255	5.40813	2.44659	0.997793	Q9H9Q4	NHEJ1_HUMAN	Non-homologous end-joining factor 1	Homo sapiens	9606
ENSG00000159231	CBR3	430	448	414	337	470	266	-0.240533	0.137294	7.09135	2.44607	0.997793	O75828	CBR3_HUMAN	Carbonyl reductase [NADPH] 3	Homo sapiens	9606
ENSG00000267680	ZNF224	51	32	35	26	41	22	-0.354092	0.137577	3.63628	2.4423	0.997793	Q9NZL3	ZN224_HUMAN	Zinc finger protein 224	Homo sapiens	9606
ENSG00000184220	CMSS1	221	221	208	214	214	113	-0.246353	0.137631	6.10094	2.44157	0.997793	Q9BQ75	CMS1_HUMAN	Protein CMSS1	Homo sapiens	9606
ENSG00000164002	EXO5	27	28	22	17	27	12	-0.427146	0.137955	3.04476	2.43728	0.997793	Q9H790	EXO5_HUMAN	Exonuclease V	Homo sapiens	9606
ENSG00000197798	FAM118B	149	114	118	135	117	56	-0.279372	0.138107	5.31038	2.43526	0.997793	Q9BPY3	F118B_HUMAN	Protein FAM118B	Homo sapiens	9606
ENSG00000126945	HNRNPH2	675	356	548	404	494	339	-0.276133	0.138295	7.33678	2.43639	0.997793	P55795	HNRH2_HUMAN	Heterogeneous nuclear ribonucleoprotein H2	Homo sapiens	9606
ENSG00000078487	ZCWPW1	31	22	26	13	24	18	-0.45757	0.138555	3.06231	2.42934	0.997793	Q9H0M4	ZCPW1_HUMAN	Zinc finger CW-type PWWP domain protein 1	Homo sapiens	9606
ENSG00000136710	CCDC115	97	106	65	58	94	56	-0.316864	0.138568	4.80142	2.42916	0.997793	Q96NT0	CC115_HUMAN	Coiled-coil domain-containing protein 115	Homo sapiens	9606
ENSG00000142082	SIRT3	100	73	74	48	75	63	-0.327448	0.139161	4.67805	2.42266	0.997793	Q9NTG7	SIR3_HUMAN	NAD-dependent protein deacetylase sirtuin-3, mitochondrial	Homo sapiens	9606
ENSG00000184110	EIF3C	8	3	9	1	3	5	-1.0532	0.139163	1.22992	2.42134	0.997793	Q99613	EIF3C_HUMAN	Eukaryotic translation initiation factor 3 subunit C	Homo sapiens	9606
ENSG00000184752	NDUFA12	598	565	528	523	613	296	-0.228645	0.13961	7.47671	2.41547	0.997793	Q9UI09	NDUAC_HUMAN	NADH dehydrogenase [ubiquinone] 1 alpha subcomplex subunit 12	Homo sapiens	9606
ENSG00000253506	NACA2	11	3	7	1	8	0	-1.16084	0.139797	1.2484	2.42641	0.997793	Q9H009	NACA2_HUMAN	Nascent polypeptide-associated complex subunit alpha-2	Homo sapiens	9606
ENSG00000132780	NASP	2999	1943	2334	2163	2533	1363	-0.223297	0.139955	9.56246	2.41098	0.997793	P49321	NASP_HUMAN	Nuclear autoantigenic sperm protein	Homo sapiens	9606
ENSG00000141337	ARSG	11	15	12	10	11	3	-0.63869	0.140186	2.07509	2.40797	0.997793	Q96EG1	ARSG_HUMAN	Arylsulfatase G	Homo sapiens	9606
ENSG00000105649	RAB3A	59	51	42	47	40	30	-0.317897	0.140421	4.00576	2.40492	0.997793	P20336	RAB3A_HUMAN	Ras-related protein Rab-3A	Homo sapiens	9606
ENSG00000198712	MT-CO2	3233	2941	3769	2930	2621	2251	-0.286987	0.140674	10.0167	2.42128	0.997793	P00403	COX2_HUMAN	Cytochrome c oxidase subunit 2	Homo sapiens	9606
ENSG00000166797	CIAO2A	240	268	225	205	237	158	-0.246168	0.140825	6.27621	2.39968	0.997793	Q9H5X1	CIA2A_HUMAN	Cytosolic iron-sulfur assembly component 2A	Homo sapiens	9606
ENSG00000134186	PRPF38B	331	195	286	209	276	168	-0.259509	0.141333	6.39719	2.39312	0.997793	Q5VTL8	PR38B_HUMAN	Pre-mRNA-splicing factor 38B	Homo sapiens	9606
ENSG00000124444	ZNF576	52	63	58	38	55	39	-0.346557	0.141702	4.19212	2.38838	0.997793	Q9H609	ZN576_HUMAN	Zinc finger protein 576	Homo sapiens	9606
ENSG00000109065	NAT9	96	92	76	75	89	51	-0.255453	0.141794	4.80833	2.3872	0.997793	Q9BTE0	NAT9_HUMAN	Alpha/beta-tubulin-N-acetyltransferase 9	Homo sapiens	9606
ENSG00000183648	NDUFB1	482	533	412	509	446	218	-0.277776	0.141937	7.21334	2.39285	0.997793	O75438	NDUB1_HUMAN	NADH dehydrogenase [ubiquinone] 1 beta subcomplex subunit 1	Homo sapiens	9606
ENSG00000185222	TCEAL9	229	253	251	237	245	127	-0.260283	0.142123	6.27595	2.38298	0.997793	Q9UHQ7	TCAL9_HUMAN	Transcription elongation factor A protein-like 9	Homo sapiens	9606
ENSG00000186104	CYP2R1	25	13	11	9	16	7	-0.552767	0.14223	2.39584	2.38161	0.997793	Q6VVX0	CP2R1_HUMAN	Vitamin D 25-hydroxylase	Homo sapiens	9606
ENSG00000270800	RPS10	184	193	189	183	184	102	-0.252018	0.142322	5.90545	2.38044	0.997793	P46783	RS10_HUMAN	Small ribosomal subunit protein eS10	Homo sapiens	9606
ENSG00000183336	BOLA2	13	11	9	12	4	3	-0.736643	0.142379	1.86621	2.37971	0.997793	Q9H3K6	BOLA2_HUMAN	BolA-like protein 2	Homo sapiens	9606
ENSG00000080644	CHRNA3	14	14	9	11	10	1	-0.720041	0.14261	2.00865	2.37677	0.997793	P32297	ACHA3_HUMAN	Neuronal acetylcholine receptor subunit alpha-3	Homo sapiens	9606
ENSG00000179008	SIX6OS1	19	15	13	2	20	5	-0.769318	0.142999	2.28357	2.40776	0.997793	Q8N1H7	S6OS1_HUMAN	Protein SIX6OS1	Homo sapiens	9606
ENSG00000106330	MOSPD3	33	40	33	17	42	18	-0.439969	0.143097	3.475	2.37058	0.997793	O75425	MSPD3_HUMAN	Motile sperm domain-containing protein 3	Homo sapiens	9606
ENSG00000078967	UBE2D4	25	16	18	17	19	4	-0.534168	0.14317	2.64924	2.36965	0.997793	Q9Y2X8	UB2D4_HUMAN	Ubiquitin-conjugating enzyme E2 D4	Homo sapiens	9606
ENSG00000166024	R3HCC1L	96	59	77	73	75	37	-0.287799	0.143416	4.60332	2.36654	0.997793	Q7Z5L2	R3HCL_HUMAN	Coiled-coil domain-containing protein R3HCC1L	Homo sapiens	9606
ENSG00000158747	NBL1	292	489	464	195	344	252	-0.62135	0.144031	6.91045	2.8173	0.997793	P41271	NBL1_HUMAN	Neuroblastoma suppressor of tumorigenicity 1	Homo sapiens	9606
ENSG00000181381	DDX60L	25	18	19	10	22	11	-0.480262	0.144351	2.73455	2.35475	0.997793	Q5H9U9	DDX6L_HUMAN	Probable ATP-dependent RNA helicase DDX60-like	Homo sapiens	9606
ENSG00000172757	CFL1	4130	4018	3391	3492	4243	2074	-0.220678	0.144759	10.2439	2.34964	0.997793	P23528	COF1_HUMAN	Cofilin-1	Homo sapiens	9606
ENSG00000278615	C11orf98	386	426	428	290	443	273	-0.269687	0.145008	7.02744	2.34994	0.997793	E9PRG8	CK098_HUMAN	Uncharacterized protein C11orf98	Homo sapiens	9606
ENSG00000117877	POLR1G	175	115	147	127	141	88	-0.243453	0.145045	5.52153	2.34607	0.997793	O15446	RPA34_HUMAN	DNA-directed RNA polymerase I subunit RPA34	Homo sapiens	9606
ENSG00000140386	SCAPER	62	35	59	41	49	29	-0.343897	0.145221	4.03281	2.34387	0.997793	Q9BY12	SCAPE_HUMAN	S phase cyclin A-associated protein in the endoplasmic reticulum	Homo sapiens	9606
ENSG00000135390	ATP5MC2	786	906	823	665	831	556	-0.253932	0.145221	8.05029	2.34387	0.997793	Q06055	AT5G2_HUMAN	ATP synthase F(0) complex subunit C2, mitochondrial	Homo sapiens	9606
ENSG00000092871	RFFL	20	13	13	15	9	6	-0.55655	0.14534	2.32385	2.34239	0.997793	Q8WZ73	RFFL_HUMAN	E3 ubiquitin-protein ligase rififylin	Homo sapiens	9606
ENSG00000187736	NHEJ1	155	127	146	133	145	77	-0.242024	0.145548	5.50192	2.3398	0.997793	Q9H9Q4	NHEJ1_HUMAN	Non-homologous end-joining factor 1	Homo sapiens	9606
ENSG00000205323	SARNP	272	256	241	258	267	120	-0.246878	0.145607	6.33695	2.33908	0.997793	P82979	SARNP_HUMAN	SAP domain-containing ribonucleoprotein	Homo sapiens	9606
ENSG00000153767	GTF2E1	275	174	199	184	214	133	-0.225346	0.145872	6.08243	2.33578	0.997793	P29083	T2EA_HUMAN	General transcription factor IIE subunit 1	Homo sapiens	9606
ENSG00000162641	AKNAD1	23	42	27	13	30	19	-0.53514	0.145883	3.25523	2.3659	0.997793	Q5T1N1	AKND1_HUMAN	Protein AKNAD1	Homo sapiens	9606
ENSG00000006831	ADIPOR2	269	234	205	228	238	128	-0.219629	0.145896	6.22229	2.33549	0.997793	Q86V24	PAQR2_HUMAN	Adiponectin receptor protein 2	Homo sapiens	9606
ENSG00000099256	PRTFDC1	8	4	2	1	4	1	-1.12211	0.145918	0.860603	2.33522	0.997793	Q9NRG1	PRDC1_HUMAN	Phosphoribosyltransferase domain-containing protein 1	Homo sapiens	9606
ENSG00000196081	ZNF724	81	63	51	65	61	28	-0.301683	0.145925	4.35086	2.33512	0.997793	A8MTY0	ZN724_HUMAN	Zinc finger protein 724	Homo sapiens	9606
ENSG00000116791	CRYZ	474	401	436	421	452	235	-0.223047	0.146024	7.11256	2.3339	0.997793	Q08257	QOR_HUMAN	Quinone oxidoreductase	Homo sapiens	9606
ENSG00000272647	TMEM225B	36	33	26	23	29	19	-0.365918	0.146024	3.34525	2.3339	0.997793	P0DP42	T225B_HUMAN	Transmembrane protein 225B	Homo sapiens	9606
ENSG00000087338	GMCL1	36	41	46	39	31	22	-0.384326	0.146095	3.70611	2.33303	0.997793	Q96IK5	GMCL1_HUMAN	Germ cell-less protein-like 1	Homo sapiens	9606
ENSG00000251503	CENPS	96	99	66	86	72	48	-0.291789	0.146341	4.77398	2.32999	0.997793	Q8N2Z9	CENPS_HUMAN	Centromere protein S	Homo sapiens	9606
ENSG00000167005	NUDT21	694	664	593	580	661	396	-0.215488	0.146359	7.68716	2.32977	0.997793	O43809	CPSF5_HUMAN	Cleavage and polyadenylation specificity factor subunit 5	Homo sapiens	9606
ENSG00000104765	BNIP3L	246	273	197	193	237	154	-0.246099	0.14638	6.23594	2.3295	0.997793	O60238	BNI3L_HUMAN	BCL2/adenovirus E1B 19 kDa protein-interacting protein 3-like	Homo sapiens	9606
ENSG00000029993	HMGB3	168	120	114	111	157	63	-0.254981	0.146497	5.38896	2.32806	0.997793	O15347	HMGB3_HUMAN	High mobility group protein B3	Homo sapiens	9606
ENSG00000133169	BEX1	240	249	245	200	251	156	-0.239472	0.146719	6.28308	2.32533	0.997793	Q9HBH7	BEX1_HUMAN	Protein BEX1	Homo sapiens	9606
ENSG00000143420	ENSA	212	299	289	210	284	150	-0.314722	0.146871	6.39188	2.37058	0.997793	O43768	ENSA_HUMAN	Alpha-endosulfine	Homo sapiens	9606
ENSG00000167815	PRDX2	1028	931	873	873	1041	495	-0.221751	0.146914	8.21866	2.32294	0.997793	P32119	PRDX2_HUMAN	Peroxiredoxin-2	Homo sapiens	9606
ENSG00000177600	RPLP2	2883	3110	2567	2408	3101	1690	-0.227855	0.147182	9.81736	2.31964	0.997793	P05387	RLA2_HUMAN	Large ribosomal subunit protein P2	Homo sapiens	9606
ENSG00000125885	MCM8	158	155	152	143	141	97	-0.243099	0.148136	5.62511	2.308	0.997793	Q9UJA3	MCM8_HUMAN	DNA helicase MCM8	Homo sapiens	9606
ENSG00000225830	ERCC6	91	44	48	52	50	36	-0.326446	0.148262	4.23842	2.30646	0.997793	Q03468	ERCC6_HUMAN	DNA excision repair protein ERCC-6	Homo sapiens	9606
ENSG00000087586	AURKA	432	250	283	288	334	173	-0.229204	0.148303	6.64173	2.30596	0.997793	O14965	AURKA_HUMAN	Aurora kinase A	Homo sapiens	9606
ENSG00000125871	MGME1	198	146	195	156	172	112	-0.246539	0.148533	5.82921	2.30318	0.997793	Q9BQP7	MGME1_HUMAN	Mitochondrial genome maintenance exonuclease 1	Homo sapiens	9606
ENSG00000136810	TXN	862	911	712	868	843	352	-0.27748	0.148645	8.00845	2.30981	0.997793	P10599	THIO_HUMAN	Thioredoxin	Homo sapiens	9606
ENSG00000261740	SMG1	13	12	9	12	4	4	-0.702296	0.149153	1.9125	2.29569	0.997793	Q96Q15	SMG1_HUMAN	Serine/threonine-protein kinase SMG1	Homo sapiens	9606
ENSG00000118257	NRP2	5	1	4	3	0	0	-1.5727	0.1493	0.508807	2.29392	0.997793	O60462	NRP2_HUMAN	Neuropilin-2	Homo sapiens	9606
ENSG00000155368	DBI	509	533	424	468	522	247	-0.23655	0.149415	7.26797	2.29253	0.997793	P07108	ACBP_HUMAN	Acyl-CoA-binding protein	Homo sapiens	9606
ENSG00000179562	GCC1	123	93	115	87	105	74	-0.259142	0.149621	5.12872	2.29005	0.997793	Q96CN9	GCC1_HUMAN	GRIP and coiled-coil domain-containing protein 1	Homo sapiens	9606
ENSG00000100410	PHF5A	258	268	262	238	260	159	-0.232482	0.149649	6.38768	2.28971	0.997793	Q7RTV0	PHF5A_HUMAN	PHD finger-like domain-containing protein 5A	Homo sapiens	9606
ENSG00000173660	C9orf85	650	708	578	639	617	359	-0.237668	0.149813	7.67164	2.28774	0.997793	Q96MD7	CI085_HUMAN	Uncharacterized protein C9orf85	Homo sapiens	9606
ENSG00000196636	SDHAF3	98	139	94	100	111	54	-0.309045	0.150271	5.11887	2.28922	0.997793	Q9NRP4	SDHF3_HUMAN	Succinate dehydrogenase assembly factor 3, mitochondrial	Homo sapiens	9606
ENSG00000111269	CREBL2	33	23	27	13	29	17	-0.439275	0.150443	3.13437	2.28022	0.997793	O60519	CRBL2_HUMAN	cAMP-responsive element-binding protein-like 2	Homo sapiens	9606
ENSG00000089195	TRMT6	229	197	189	175	209	129	-0.21431	0.150761	6.02711	2.27642	0.997793	Q9UJA5	TRM6_HUMAN	tRNA (adenine(58)-N(1))-methyltransferase non-catalytic subunit TRM6	Homo sapiens	9606
ENSG00000159761	C16orf86	22	25	13	13	16	12	-0.488458	0.150768	2.69063	2.27633	0.997793	Q6ZW13	CP086_HUMAN	Uncharacterized protein C16orf86	Homo sapiens	9606
ENSG00000221823	PPP3R1	551	480	488	496	487	293	-0.216235	0.150886	7.32611	2.27494	0.997793	P63098	CANB1_HUMAN	Calcineurin subunit B type 1	Homo sapiens	9606
ENSG00000182511	FES	63	77	51	61	62	27	-0.328702	0.150986	4.32697	2.27374	0.997793	P07332	FES_HUMAN	Tyrosine-protein kinase Fes/Fps	Homo sapiens	9606
ENSG00000173281	PPP1R3B	28	19	19	15	16	15	-0.444115	0.151731	2.82569	2.26493	0.997793	Q86XI6	PPR3B_HUMAN	Protein phosphatase 1 regulatory subunit 3B	Homo sapiens	9606
ENSG00000087502	ERGIC2	168	186	169	170	171	93	-0.251344	0.151895	5.79305	2.26298	0.997793	Q96RQ1	ERGI2_HUMAN	Endoplasmic reticulum-Golgi intermediate compartment protein 2	Homo sapiens	9606
ENSG00000153933	DGKE	104	79	69	83	81	40	-0.264312	0.151916	4.72686	2.26274	0.997793	P52429	DGKE_HUMAN	Diacylglycerol kinase epsilon	Homo sapiens	9606
ENSG00000104129	DNAJC17	140	97	115	81	123	78	-0.261994	0.152208	5.207	2.25931	0.997793	Q9NVM6	DJC17_HUMAN	DnaJ homolog subfamily C member 17	Homo sapiens	9606
ENSG00000106462	EZH2	264	168	196	185	203	128	-0.222696	0.152583	6.04035	2.2549	0.997793	Q15910	EZH2_HUMAN	Histone-lysine N-methyltransferase EZH2	Homo sapiens	9606
ENSG00000104213	PDGFRL	182	179	144	128	161	118	-0.246896	0.152724	5.73354	2.25325	0.997793	Q15198	PGFRL_HUMAN	Platelet-derived growth factor receptor-like protein	Homo sapiens	9606
ENSG00000166886	NAB2	432	275	381	241	348	260	-0.276866	0.152854	6.81168	2.26304	0.997793	Q15742	NAB2_HUMAN	NGFI-A-binding protein 2	Homo sapiens	9606
ENSG00000063180	CA11	150	137	171	115	170	90	-0.268278	0.152938	5.59768	2.25074	0.997793	O75493	CAH11_HUMAN	Carbonic anhydrase-related protein 11	Homo sapiens	9606
ENSG00000187189	TSPYL4	60	61	54	48	58	34	-0.283352	0.152943	4.22507	2.25068	0.997793	Q9UJ04	TSYL4_HUMAN	Testis-specific Y-encoded-like protein 4	Homo sapiens	9606
ENSG00000272980	CCR6	107	76	88	79	81	58	-0.25371	0.153242	4.84207	2.24719	0.997793	P51684	CCR6_HUMAN	C-C chemokine receptor type 6	Homo sapiens	9606
ENSG00000278463	H2AC4	1288	1277	1154	1049	1430	683	-0.225326	0.153249	8.61485	2.24711	0.997793	P04908	H2A1B_HUMAN	Histone H2A type 1-B/E	Homo sapiens	9606
ENSG00000213625	LEPROT	73	73	66	63	66	42	-0.268001	0.153354	4.49991	2.24588	0.997793	O15243	OBRG_HUMAN	Leptin receptor gene-related protein	Homo sapiens	9606
ENSG00000186020	ZNF529	64	48	45	48	47	29	-0.28742	0.153454	4.05995	2.24472	0.997793	Q6P280	ZN529_HUMAN	Zinc finger protein 529	Homo sapiens	9606
ENSG00000141979	MED26	117	85	79	71	96	60	-0.247266	0.154232	4.88861	2.2357	0.997793	O95402	MED26_HUMAN	Mediator of RNA polymerase II transcription subunit 26	Homo sapiens	9606
ENSG00000136381	IREB2	238	154	184	189	195	93	-0.241489	0.15497	5.91035	2.22718	0.997793	P48200	IREB2_HUMAN	Iron-responsive element-binding protein 2	Homo sapiens	9606
ENSG00000032742	IFT88	126	65	90	82	83	56	-0.278981	0.155087	4.86966	2.22583	0.997793	Q13099	IFT88_HUMAN	Intraflagellar transport protein 88 homolog	Homo sapiens	9606
ENSG00000185885	IFITM1	183	204	180	175	205	95	-0.250036	0.155114	5.90807	2.22552	0.997793	P13164	IFM1_HUMAN	Interferon-induced transmembrane protein 1	Homo sapiens	9606
ENSG00000261150	EPPK1	12	1	4	1	3	3	-1.1561	0.155125	1.03148	2.2254	0.997793	P58107	EPIPL_HUMAN	Epiplakin	Homo sapiens	9606
ENSG00000286239	WDFY1	312	276	257	252	304	161	-0.20711	0.155525	6.48533	2.22081	0.997793	Q8IWB7	WDFY1_HUMAN	WD repeat and FYVE domain-containing protein 1	Homo sapiens	9606
ENSG00000158615	PPP1R15B	483	453	442	418	483	268	-0.211198	0.155653	7.19208	2.21934	0.997793	Q5SWA1	PR15B_HUMAN	Protein phosphatase 1 regulatory subunit 15B	Homo sapiens	9606
ENSG00000184903	IMMP2L	51	57	39	33	55	26	-0.335942	0.155667	3.95798	2.21918	0.997793	Q96T52	IMP2L_HUMAN	Mitochondrial inner membrane protease subunit 2	Homo sapiens	9606
ENSG00000150316	CWC15	309	253	288	273	279	162	-0.219176	0.155917	6.49242	2.21632	0.997793	Q9P013	CWC15_HUMAN	Spliceosome-associated protein CWC15 homolog	Homo sapiens	9606
ENSG00000119559	C19orf25	73	53	67	45	79	29	-0.317744	0.155992	4.34001	2.21547	0.997793	Q9UFG5	CS025_HUMAN	UPF0449 protein C19orf25	Homo sapiens	9606
ENSG00000179859	RNF227	9	16	7	6	7	6	-0.693836	0.156171	1.85004	2.21343	0.997793	A6NIN4	RN227_HUMAN	RING finger protein 227	Homo sapiens	9606
ENSG00000180611	MB21D2	32	17	28	15	27	13	-0.441437	0.156177	3.03291	2.21336	0.997793	Q8IYB1	M21D2_HUMAN	Nucleotidyltransferase MB21D2	Homo sapiens	9606
ENSG00000135441	BLOC1S1	205	216	179	175	217	112	-0.229545	0.156294	5.99221	2.21203	0.997793	P78537	BL1S1_HUMAN	Biogenesis of lysosome-related organelles complex 1 subunit 1	Homo sapiens	9606
ENSG00000167778	SPRYD3	80	59	62	50	55	50	-0.296618	0.156481	4.40418	2.2099	0.997793	Q8NCJ5	SPRY3_HUMAN	SPRY domain-containing protein 3	Homo sapiens	9606
ENSG00000187091	PLCD1	30	16	15	11	22	9	-0.483993	0.156653	2.70087	2.20795	0.997793	P51178	PLCD1_HUMAN	1-phosphatidylinositol 4,5-bisphosphate phosphodiesterase delta-1	Homo sapiens	9606
ENSG00000113369	ARRDC3	168	107	108	124	125	64	-0.244179	0.156806	5.3206	2.20621	0.997793	Q96B67	ARRD3_HUMAN	Arrestin domain-containing protein 3	Homo sapiens	9606
ENSG00000251349	TMEFF1	24	33	18	24	20	9	-0.471742	0.1569	2.99546	2.20514	0.997793	Q8IYR6	TEFF1_HUMAN	Tomoregulin-1	Homo sapiens	9606
ENSG00000105173	CCNE1	213	154	179	136	174	129	-0.243037	0.157074	5.84148	2.20317	0.997793	P24864	CCNE1_HUMAN	G1/S-specific cyclin-E1	Homo sapiens	9606
ENSG00000134014	ELP3	223	162	207	169	195	124	-0.230634	0.157078	5.96696	2.20313	0.997793	Q9H9T3	ELP3_HUMAN	Elongator complex protein 3	Homo sapiens	9606
ENSG00000105404	RABAC1	379	445	368	336	411	246	-0.235543	0.157271	6.98141	2.20094	0.997793	Q9UI14	PRAF1_HUMAN	Prenylated Rab acceptor protein 1	Homo sapiens	9606
ENSG00000099246	RAB18	357	322	296	318	358	151	-0.23353	0.157381	6.67898	2.1997	0.997793	Q9NP72	RAB18_HUMAN	Ras-related protein Rab-18	Homo sapiens	9606
ENSG00000242732	RTL5	77	41	72	44	61	40	-0.333933	0.15741	4.31004	2.19938	0.997793	Q5HYW3	RTL5_HUMAN	Retrotransposon Gag-like protein 5	Homo sapiens	9606
ENSG00000185088	RPS27L	591	720	627	627	569	392	-0.256129	0.157434	7.67614	2.19911	0.997793	Q71UM5	RS27L_HUMAN	Ribosomal protein eS27-like	Homo sapiens	9606
ENSG00000133789	SWAP70	253	139	210	155	194	130	-0.262422	0.157827	5.96494	2.19468	0.997793	Q9UH65	SWP70_HUMAN	Switch-associated protein 70	Homo sapiens	9606
ENSG00000289565	RBM8A	184	201	127	139	201	80	-0.276256	0.157967	5.73617	2.19547	0.997793	Q9Y5S9	RBM8A_HUMAN	RNA-binding protein 8A	Homo sapiens	9606
ENSG00000096092	TMEM14A	197	257	201	199	216	125	-0.259542	0.158013	6.11603	2.19259	0.997793	Q9Y6G1	TM14A_HUMAN	Transmembrane protein 14A	Homo sapiens	9606
ENSG00000144659	SLC25A38	98	97	96	85	100	55	-0.248809	0.158018	4.95661	2.19254	0.997793	Q96DW6	S2538_HUMAN	Mitochondrial glycine transporter	Homo sapiens	9606
ENSG00000168014	C2CD3	85	37	76	49	71	29	-0.378429	0.158047	4.34221	2.22351	0.997793	Q4AC94	C2CD3_HUMAN	C2 domain-containing protein 3	Homo sapiens	9606
ENSG00000162961	MEMO1	425	410	394	365	434	243	-0.211453	0.15812	7.02893	2.19138	0.997793	Q9Y316	MEMO1_HUMAN	Protein MEMO1	Homo sapiens	9606
ENSG00000111639	MRPL51	826	859	900	759	886	523	-0.232501	0.158207	8.09911	2.19042	0.997793	Q4U2R6	RM51_HUMAN	Large ribosomal subunit protein mL51	Homo sapiens	9606
ENSG00000162757	C1orf74	34	31	25	19	36	12	-0.402924	0.158607	3.25833	2.18594	0.997793	Q96LT6	CA074_HUMAN	UPF0739 protein C1orf74	Homo sapiens	9606
ENSG00000185046	ANKS1B	7	5	5	3	4	2	-0.844629	0.158611	1.11338	2.18589	0.997793	Q7Z6G8	ANS1B_HUMAN	Ankyrin repeat and sterile alpha motif domain-containing protein 1B	Homo sapiens	9606
ENSG00000165689	ENTR1	86	73	51	56	68	43	-0.271152	0.158732	4.4693	2.18454	0.997793	Q96C92	ENTR1_HUMAN	Endosome-associated-trafficking regulator 1	Homo sapiens	9606
ENSG00000198730	CTR9	797	757	1419	833	782	271	-0.723487	0.159176	8.12189	2.69319	0.997793	Q6PD62	CTR9_HUMAN	RNA polymerase-associated protein CTR9 homolog	Homo sapiens	9606
ENSG00000074201	CLNS1A	906	740	827	762	873	465	-0.212165	0.15926	8.02898	2.17865	0.997793	P54105	ICLN_HUMAN	Methylosome subunit pICln	Homo sapiens	9606
ENSG00000142669	SH3BGRL3	336	415	332	299	370	227	-0.244163	0.159573	6.84185	2.17517	0.997793	Q9H299	SH3L3_HUMAN	SH3 domain-binding glutamic acid-rich-like protein 3	Homo sapiens	9606
ENSG00000166579	NDEL1	158	121	135	122	147	77	-0.22506	0.159797	5.45651	2.17269	0.997793	Q9GZM8	NDEL1_HUMAN	Nuclear distribution protein nudE-like 1	Homo sapiens	9606
ENSG00000187778	MCRS1	265	264	215	197	254	164	-0.223787	0.159817	6.29839	2.17248	0.997793	Q96EZ8	MCRS1_HUMAN	Microspherule protein 1	Homo sapiens	9606
ENSG00000115350	POLE4	96	135	94	81	115	64	-0.297759	0.160562	5.09916	2.16722	0.997793	Q9NR33	DPOE4_HUMAN	DNA polymerase epsilon subunit 4	Homo sapiens	9606
ENSG00000123349	PFDN5	797	862	734	698	794	505	-0.222982	0.160588	7.98482	2.16396	0.997793	Q99471	PFD5_HUMAN	Prefoldin subunit 5	Homo sapiens	9606
ENSG00000116497	S100PBP	222	132	121	157	139	84	-0.254098	0.160601	5.61258	2.16382	0.997793	Q96BU1	S1PBP_HUMAN	S100P-binding protein	Homo sapiens	9606
ENSG00000119812	FAM98A	390	174	242	219	248	163	-0.269472	0.160697	6.35661	2.16912	0.997793	Q8NCA5	FA98A_HUMAN	Protein FAM98A	Homo sapiens	9606
ENSG00000204152	TIMM23B	22	22	12	14	16	9	-0.469668	0.161051	2.60627	2.15887	0.997793	Q5SRD1	TI23B_HUMAN	Mitochondrial import inner membrane translocase subunit Tim23B	Homo sapiens	9606
ENSG00000204947	ZNF425	53	44	38	32	50	24	-0.309448	0.161182	3.84464	2.15743	0.997793	Q6IV72	ZN425_HUMAN	Zinc finger protein 425	Homo sapiens	9606
ENSG00000162368	CMPK1	253	239	203	202	254	132	-0.212517	0.161183	6.20367	2.15743	0.997793	P30085	KCY_HUMAN	UMP-CMP kinase	Homo sapiens	9606
ENSG00000143164	DCAF6	406	452	361	341	444	241	-0.225723	0.161719	7.0126	2.15156	0.997793	Q58WW2	DCAF6_HUMAN	DDB1- and CUL4-associated factor 6	Homo sapiens	9606
ENSG00000158467	AHCYL2	69	41	55	43	52	34	-0.296401	0.161864	4.12528	2.14998	0.997793	Q96HN2	SAHH3_HUMAN	Adenosylhomocysteinase 3	Homo sapiens	9606
ENSG00000165259	HDX	33	22	18	21	17	14	-0.415698	0.161937	2.96415	2.14918	0.997793	Q7Z353	HDX_HUMAN	Highly divergent homeobox	Homo sapiens	9606
ENSG00000162813	BPNT1	342	241	298	236	316	182	-0.219157	0.162166	6.53672	2.14669	0.997793	O95861	BPNT1_HUMAN	3'(2'),5'-bisphosphate nucleotidase 1	Homo sapiens	9606
ENSG00000247746	USP51	62	44	42	46	47	24	-0.293895	0.162194	3.97317	2.14638	0.997793	Q70EK9	UBP51_HUMAN	Ubiquitin carboxyl-terminal hydrolase 51	Homo sapiens	9606
ENSG00000120686	UFM1	136	146	117	129	133	69	-0.246252	0.162394	5.40245	2.14422	0.997793	P61960	UFM1_HUMAN	Ubiquitin-fold modifier 1	Homo sapiens	9606
ENSG00000138796	HADH	267	230	241	229	255	141	-0.210003	0.162628	6.2938	2.14168	0.997793	Q16836	HCDH_HUMAN	Hydroxyacyl-coenzyme A dehydrogenase, mitochondrial	Homo sapiens	9606
ENSG00000170584	NUDCD2	177	196	132	146	163	104	-0.243688	0.162644	5.73549	2.14151	0.997793	Q8WVJ2	NUDC2_HUMAN	NudC domain-containing protein 2	Homo sapiens	9606
ENSG00000183475	ASB7	53	51	48	33	48	36	-0.320071	0.162713	4.01385	2.14075	0.997793	Q9H672	ASB7_HUMAN	Ankyrin repeat and SOCS box protein 7	Homo sapiens	9606
ENSG00000144468	RHBDD1	34	22	22	27	21	8	-0.437992	0.163017	3.04654	2.13747	0.997793	Q8TEB9	RHBL4_HUMAN	Rhomboid-related protein 4	Homo sapiens	9606
ENSG00000131013	PPIL4	323	194	262	224	239	168	-0.234521	0.163171	6.34615	2.1358	0.997793	Q8WUA2	PPIL4_HUMAN	Peptidyl-prolyl cis-trans isomerase-like 4	Homo sapiens	9606
ENSG00000158526	TSR2	174	174	173	149	198	92	-0.237196	0.163179	5.79094	2.13571	0.997793	Q969E8	TSR2_HUMAN	Pre-rRNA-processing protein TSR2 homolog	Homo sapiens	9606
ENSG00000085449	WDFY1	318	264	246	248	306	151	-0.204419	0.163272	6.45262	2.13471	0.997793	Q8IWB7	WDFY1_HUMAN	WD repeat and FYVE domain-containing protein 1	Homo sapiens	9606
ENSG00000113593	PPWD1	280	196	247	214	217	159	-0.228904	0.163298	6.25016	2.13443	0.997793	Q96BP3	PPWD1_HUMAN	Peptidylprolyl isomerase domain and WD repeat-containing protein 1	Homo sapiens	9606
ENSG00000130775	THEMIS2	7	4	4	3	1	3	-0.992181	0.163336	0.956122	2.13403	0.997793	Q5TEJ8	THMS2_HUMAN	Protein THEMIS2	Homo sapiens	9606
ENSG00000198018	ENTPD7	86	79	51	66	72	35	-0.28038	0.163367	4.50523	2.13369	0.997793	Q9NQZ7	ENTP7_HUMAN	Ectonucleoside triphosphate diphosphohydrolase 7	Homo sapiens	9606
ENSG00000184270	H2AC21	1173	1270	1157	987	1217	787	-0.228206	0.16343	8.57402	2.13301	0.997793	Q8IUE6	H2A2B_HUMAN	Histone H2A type 2-B	Homo sapiens	9606
ENSG00000289700	IRF6	30	26	23	17	32	9	-0.427766	0.163747	3.07522	2.1296	0.997793	O14896	IRF6_HUMAN	Interferon regulatory factor 6	Homo sapiens	9606
ENSG00000156026	MCU	79	60	77	61	73	41	-0.266323	0.163853	4.52421	2.12846	0.997793	Q8NE86	MCU_HUMAN	Calcium uniporter protein, mitochondrial	Homo sapiens	9606
ENSG00000153214	TMEM87B	186	169	161	167	172	95	-0.219088	0.163938	5.77747	2.12755	0.997793	Q96K49	TM87B_HUMAN	Transmembrane protein 87B	Homo sapiens	9606
ENSG00000119929	CUTC	106	89	88	65	112	54	-0.260959	0.163966	4.90217	2.12725	0.997793	Q9NTM9	CUTC_HUMAN	Copper homeostasis protein cutC homolog	Homo sapiens	9606
ENSG00000103599	IQCH	13	2	4	3	5	1	-0.98807	0.164204	1.17797	2.1247	0.997793	Q86VS3	IQCH_HUMAN	IQ domain-containing protein H	Homo sapiens	9606
ENSG00000105849	POLR1F	116	85	85	99	92	42	-0.263822	0.16456	4.9074	2.12089	0.997793	Q3B726	RPA43_HUMAN	DNA-directed RNA polymerase I subunit RPA43	Homo sapiens	9606
ENSG00000128534	LSM8	412	400	294	353	367	208	-0.215658	0.164564	6.86356	2.12085	0.997793	O95777	LSM8_HUMAN	U6 snRNA-associated Sm-like protein LSm8	Homo sapiens	9606
ENSG00000214114	MYCBP	134	146	121	115	133	83	-0.238191	0.164969	5.41611	2.11653	0.997793	Q99417	MYCBP_HUMAN	c-Myc-binding protein	Homo sapiens	9606
ENSG00000164054	SHISA5	235	289	203	171	234	172	-0.274383	0.165103	6.25134	2.12469	0.997793	Q8N114	SHSA5_HUMAN	Protein shisa-5	Homo sapiens	9606
ENSG00000101247	NDUFAF5	75	77	60	51	71	47	-0.275819	0.165252	4.49389	2.11352	0.997793	Q5TEU4	NDUF5_HUMAN	Arginine-hydroxylase NDUFAF5, mitochondrial	Homo sapiens	9606
ENSG00000140987	ZSCAN32	82	51	44	55	59	25	-0.303144	0.165976	4.20609	2.10585	0.997793	Q9NX65	ZSC32_HUMAN	Zinc finger and SCAN domain-containing protein 32	Homo sapiens	9606
ENSG00000117543	DPH5	192	130	143	140	161	87	-0.216582	0.166002	5.61651	2.10557	0.997793	Q9H2P9	DPH5_HUMAN	Diphthine methyl ester synthase	Homo sapiens	9606
ENSG00000129103	SUMF2	368	365	266	299	342	197	-0.213214	0.166028	6.72005	2.1053	0.997793	Q8NBJ7	SUMF2_HUMAN	Inactive C-alpha-formylglycine-generating enzyme 2	Homo sapiens	9606
ENSG00000162139	NEU3	55	35	45	29	44	30	-0.329005	0.166256	3.83658	2.10289	0.997793	Q9UQ49	NEUR3_HUMAN	Sialidase-3	Homo sapiens	9606
ENSG00000171861	MRM3	226	168	176	143	204	124	-0.219863	0.166549	5.9098	2.0998	0.997793	Q9HC36	MRM3_HUMAN	rRNA methyltransferase 3, mitochondrial	Homo sapiens	9606
ENSG00000106591	MRPL32	231	248	185	212	219	124	-0.228036	0.166574	6.13492	2.09953	0.997793	Q9BYC8	RM32_HUMAN	Large ribosomal subunit protein bL32m	Homo sapiens	9606
ENSG00000122042	UBL3	169	160	151	134	177	93	-0.221073	0.166815	5.67579	2.09701	0.997793	O95164	UBL3_HUMAN	Ubiquitin-like protein 3	Homo sapiens	9606
ENSG00000218739	CEBPZOS	369	434	319	389	382	159	-0.280205	0.16709	6.86893	2.11936	0.997793	A8MTT3	CEBOS_HUMAN	Protein CEBPZOS	Homo sapiens	9606
ENSG00000148690	FRA10AC1	120	93	103	91	108	63	-0.227166	0.167315	5.07328	2.09176	0.997793	Q70Z53	F10C1_HUMAN	Protein FRA10AC1	Homo sapiens	9606
ENSG00000125898	FAM110A	17	12	7	8	9	6	-0.575376	0.167564	2.01312	2.08917	0.997793	Q9BQ89	F110A_HUMAN	Protein FAM110A	Homo sapiens	9606
ENSG00000128000	ZNF780B	33	21	29	22	26	14	-0.376418	0.167951	3.15992	2.08513	0.997793	Q9Y6R6	Z780B_HUMAN	Zinc finger protein 780B	Homo sapiens	9606
ENSG00000156162	DPY19L4	191	180	166	178	171	101	-0.220683	0.168086	5.83487	2.08372	0.997793	Q7Z388	D19L4_HUMAN	Probable C-mannosyltransferase DPY19L4	Homo sapiens	9606
ENSG00000197045	GMFB	315	311	278	272	310	183	-0.206549	0.168141	6.58864	2.08315	0.997793	P60983	GMFB_HUMAN	Glia maturation factor beta	Homo sapiens	9606
ENSG00000161016	RPL8	4012	3742	3715	2969	4046	2554	-0.21501	0.168152	10.2429	2.08303	0.997793	P62917	RL8_HUMAN	Large ribosomal subunit protein uL2	Homo sapiens	9606
ENSG00000179388	EGR3	8	6	5	6	2	2	-0.848095	0.16835	1.22403	2.08098	0.997793	Q06889	EGR3_HUMAN	Early growth response protein 3	Homo sapiens	9606
ENSG00000162994	CLHC1	20	18	22	16	16	11	-0.435055	0.168448	2.71811	2.07997	0.997793	Q8NHS4	CLHC1_HUMAN	Clathrin heavy chain linker domain-containing protein 1	Homo sapiens	9606
ENSG00000183891	TTC32	38	52	38	38	43	18	-0.356327	0.168914	3.7682	2.07514	0.997793	Q5I0X7	TTC32_HUMAN	Tetratricopeptide repeat protein 32	Homo sapiens	9606
ENSG00000254870	DDX39B	2503	1655	2048	1742	2178	1266	-0.209959	0.168946	9.34302	2.0748	0.997793	Q13838	DX39B_HUMAN	Spliceosome RNA helicase DDX39B	Homo sapiens	9606
ENSG00000120656	TAF12	153	153	89	128	135	55	-0.291319	0.168953	5.35188	2.08286	0.997793	Q16514	TAF12_HUMAN	Transcription initiation factor TFIID subunit 12	Homo sapiens	9606
ENSG00000124596	OARD1	106	134	103	111	113	57	-0.272699	0.169316	5.18344	2.07098	0.997793	Q9Y530	OARD1_HUMAN	ADP-ribose glycohydrolase OARD1	Homo sapiens	9606
ENSG00000103494	RPGRIP1L	89	55	40	49	54	38	-0.303654	0.169375	4.25632	2.07037	0.997793	Q68CZ1	FTM_HUMAN	Protein fantom	Homo sapiens	9606
ENSG00000181472	ZBTB2	60	61	40	51	49	27	-0.300665	0.169716	4.09351	2.06686	0.997793	Q8N680	ZBTB2_HUMAN	Zinc finger and BTB domain-containing protein 2	Homo sapiens	9606
ENSG00000214367	HAUS3	126	79	109	99	97	59	-0.252569	0.169762	5.04917	2.06639	0.997793	Q68CZ6	HAUS3_HUMAN	HAUS augmin-like complex subunit 3	Homo sapiens	9606
ENSG00000261652	PIERCE2	13	11	10	10	9	3	-0.586628	0.169838	1.95053	2.06562	0.997793	H3BRN8	PIRC2_HUMAN	Piercer of microtubule wall 2 protein	Homo sapiens	9606
ENSG00000136942	RPL35	2494	2785	1943	2121	2731	1263	-0.233938	0.169876	9.56422	2.06523	0.997793	P42766	RL35_HUMAN	Large ribosomal subunit protein uL29	Homo sapiens	9606
ENSG00000170581	STAT2	127	61	81	69	77	61	-0.290813	0.170089	4.79817	2.06303	0.997793	P52630	STAT2_HUMAN	Signal transducer and activator of transcription 2	Homo sapiens	9606
ENSG00000182185	RAD51B	38	22	15	12	28	12	-0.468596	0.170344	2.97167	2.06042	0.997793	O15315	RA51B_HUMAN	DNA repair protein RAD51 homolog 2	Homo sapiens	9606
ENSG00000177082	WDR73	159	132	144	133	152	81	-0.219201	0.171058	5.5339	2.05314	0.997793	Q6P4I2	WDR73_HUMAN	WD repeat-containing protein 73	Homo sapiens	9606
ENSG00000204406	MBD5	30	37	33	32	25	18	-0.376008	0.171185	3.42396	2.05185	0.997793	Q9P267	MBD5_HUMAN	Methyl-CpG-binding domain protein 5	Homo sapiens	9606
ENSG00000269179	NUP62	88	40	54	45	65	31	-0.313428	0.171214	4.23908	2.05154	0.997793	P37198	NUP62_HUMAN	Nuclear pore glycoprotein p62	Homo sapiens	9606
ENSG00000290263	POLN	127	80	110	99	96	62	-0.250729	0.171773	5.06385	2.04587	0.997793	Q7Z5Q5	DPOLN_HUMAN	DNA polymerase nu	Homo sapiens	9606
ENSG00000107949	BCCIP	626	524	607	526	600	358	-0.209484	0.171828	7.54236	2.04532	0.997793	Q9P287	BCCIP_HUMAN	BRCA2 and CDKN1A-interacting protein	Homo sapiens	9606
ENSG00000172086	KRCC1	79	89	66	72	74	44	-0.263436	0.171892	4.64019	2.04467	0.997793	Q9NPI7	KRCC1_HUMAN	Lysine-rich coiled-coil protein 1	Homo sapiens	9606
ENSG00000283201	ZNF724	76	61	57	67	62	27	-0.284526	0.172007	4.35688	2.04351	0.997793	A8MTY0	ZN724_HUMAN	Zinc finger protein 724	Homo sapiens	9606
ENSG00000166192	SENP8	23	27	27	24	18	14	-0.417059	0.172031	3.05692	2.04327	0.997793	Q96LD8	SENP8_HUMAN	Sentrin-specific protease 8	Homo sapiens	9606
ENSG00000160325	CACFD1	18	27	14	16	15	10	-0.480846	0.172167	2.67932	2.0419	0.997793	Q9UGQ2	FLOWR_HUMAN	Calcium channel flower homolog	Homo sapiens	9606
ENSG00000182768	NGRN	248	287	305	222	284	184	-0.255172	0.172206	6.48047	2.04421	0.997793	Q9NPE2	NGRN_HUMAN	Neugrin	Homo sapiens	9606
ENSG00000114209	PDCD10	422	350	366	417	334	197	-0.232715	0.172552	6.90132	2.03801	0.997793	Q9BUL8	PDC10_HUMAN	Programmed cell death protein 10	Homo sapiens	9606
ENSG00000267228	HDHD2	424	501	466	476	418	262	-0.248503	0.172805	7.20333	2.03644	0.997793	Q9H0R4	HDHD2_HUMAN	Haloacid dehalogenase-like hydrolase domain-containing protein 2	Homo sapiens	9606
ENSG00000176438	SYNE3	5	4	5	3	3	1	-0.925774	0.172856	0.910342	2.03496	0.997793	Q6ZMZ3	SYNE3_HUMAN	Nesprin-3	Homo sapiens	9606
ENSG00000165832	TRUB1	243	223	216	223	238	119	-0.215138	0.172918	6.17913	2.03433	0.997793	Q8WWH5	TRUB1_HUMAN	Pseudouridylate synthase TRUB1	Homo sapiens	9606
ENSG00000103353	UBFD1	429	386	376	370	446	207	-0.208849	0.172963	6.98027	2.03388	0.997793	O14562	UBFD1_HUMAN	Ubiquitin domain-containing protein UBFD1	Homo sapiens	9606
ENSG00000183346	CABCOCO1	5	7	5	4	4	1	-0.860822	0.173165	1.11415	2.03185	0.997793	Q8IVU9	CBCO1_HUMAN	Ciliary-associated calcium-binding coiled-coil protein 1	Homo sapiens	9606
ENSG00000186854	TRABD2A	6	4	4	3	3	1	-0.920037	0.173282	0.908807	2.03068	0.997793	Q86V40	TIKI1_HUMAN	Metalloprotease TIKI1	Homo sapiens	9606
ENSG00000139117	CPNE8	190	100	117	126	127	75	-0.246086	0.17352	5.39961	2.0283	0.997793	Q86YQ8	CPNE8_HUMAN	Copine-8	Homo sapiens	9606
ENSG00000158296	SLC13A3	9	12	16	12	9	2	-0.670189	0.173552	2.03821	2.02797	0.997793	Q8WWT9	S13A3_HUMAN	Na(+)/dicarboxylate cotransporter 3	Homo sapiens	9606
ENSG00000285558	GRK7	20	29	18	11	23	13	-0.473272	0.173576	2.84942	2.02773	0.997793	Q8WTQ7	GRK7_HUMAN	Rhodopsin kinase GRK7	Homo sapiens	9606
ENSG00000133731	IMPA1	183	164	143	162	162	88	-0.216555	0.173622	5.70017	2.02728	0.997793	P29218	IMPA1_HUMAN	Inositol monophosphatase 1	Homo sapiens	9606
ENSG00000100604	CHGA	20	14	20	9	16	12	-0.486318	0.174168	2.55902	2.02183	0.997793	P10645	CMGA_HUMAN	Chromogranin-A	Homo sapiens	9606
ENSG00000170779	CDCA4	262	284	206	202	276	151	-0.225516	0.174298	6.31378	2.02054	0.997793	Q9BXL8	CDCA4_HUMAN	Cell division cycle-associated protein 4	Homo sapiens	9606
ENSG00000274750	H3C1	61	72	54	54	65	32	-0.282994	0.174323	4.31926	2.02029	0.997793	P68431	H31_HUMAN	Histone H3.1	Homo sapiens	9606
ENSG00000111266	DUSP16	105	59	51	65	67	37	-0.282077	0.174453	4.48047	2.019	0.997793	Q9BY84	DUS16_HUMAN	Dual specificity protein phosphatase 16	Homo sapiens	9606
ENSG00000198915	RASGEF1A	47	56	44	35	57	24	-0.324019	0.174568	3.9688	2.01786	0.997793	Q8N9B8	RGF1A_HUMAN	Ras-GEF domain-containing family member 1A	Homo sapiens	9606
ENSG00000205593	DENND6B	10	3	6	5	3	2	-0.843466	0.174572	1.22103	2.01781	0.997793	Q8NEG7	DEN6B_HUMAN	Protein DENND6B	Homo sapiens	9606
ENSG00000291303	PRRC2B	36	18	22	13	26	15	-0.427857	0.174595	3.01105	2.01759	0.997793	Q5JSZ5	PRC2B_HUMAN	Protein PRRC2B	Homo sapiens	9606
ENSG00000126870	DYNC2I1	56	24	48	33	44	19	-0.376537	0.174814	3.73967	2.01637	0.997793	Q8WVS4	DC2I1_HUMAN	Cytoplasmic dynein 2 intermediate chain 1	Homo sapiens	9606
ENSG00000242852	ZNF709	37	14	34	20	25	15	-0.447763	0.175087	3.15994	2.01272	0.997793	Q8N972	ZN709_HUMAN	Zinc finger protein 709	Homo sapiens	9606
ENSG00000166452	AKIP1	171	194	136	134	169	108	-0.239745	0.175439	5.72906	2.00924	0.997793	Q9NQ31	AKIP1_HUMAN	A-kinase-interacting protein 1	Homo sapiens	9606
ENSG00000007255	TRAPPC6A	37	45	45	28	41	28	-0.349497	0.175498	3.76416	2.00866	0.997793	O75865	TPC6A_HUMAN	Trafficking protein particle complex subunit 6A	Homo sapiens	9606
ENSG00000186377	CYP4X1	9	9	5	7	5	1	-0.770747	0.175739	1.44757	2.00628	0.997793	Q8N118	CP4X1_HUMAN	Cytochrome P450 4X1	Homo sapiens	9606
ENSG00000101608	MYL12A	1044	1074	959	1024	1075	530	-0.221594	0.175919	8.34596	2.00451	0.997793	P19105	ML12A_HUMAN	Myosin regulatory light chain 12A	Homo sapiens	9606
ENSG00000163319	MRPS18C	227	229	172	186	234	111	-0.22133	0.175958	6.05397	2.00413	0.997793	Q9Y3D5	RT18C_HUMAN	Small ribosomal subunit protein bS18m	Homo sapiens	9606
ENSG00000075131	TIPIN	237	131	196	177	193	93	-0.252291	0.176044	5.87549	2.00329	0.997793	Q9BVW5	TIPIN_HUMAN	TIMELESS-interacting protein	Homo sapiens	9606
ENSG00000072778	ACADVL	454	282	336	248	342	260	-0.242093	0.176229	6.79551	2.00147	0.997793	P49748	ACADV_HUMAN	Very long-chain specific acyl-CoA dehydrogenase, mitochondrial	Homo sapiens	9606
ENSG00000173812	EIF1	1922	1930	1774	1819	1976	1025	-0.211124	0.17626	9.21979	2.00117	0.997793	P41567	EIF1_HUMAN	Eukaryotic translation initiation factor 1	Homo sapiens	9606
ENSG00000147408	CSGALNACT1	4	3	3	1	3	0	-1.21336	0.176278	0.563913	2.00098	0.997793	Q8TDX6	CGAT1_HUMAN	Chondroitin sulfate N-acetylgalactosaminyltransferase 1	Homo sapiens	9606
ENSG00000169621	APLF	13	11	16	10	12	5	-0.534673	0.176417	2.17106	1.99962	0.997793	Q8IW19	APLF_HUMAN	Aprataxin and PNK-like factor	Homo sapiens	9606
ENSG00000265681	-	826	852	700	777	861	394	-0.224381	0.176573	7.96973	1.9981	0.997793	-	-	-	-	-
ENSG00000169814	BTD	77	81	62	65	65	47	-0.261133	0.176702	4.55298	1.99683	0.997793	P43251	BTD_HUMAN	Biotinidase	Homo sapiens	9606
ENSG00000152229	PSTPIP2	31	34	39	30	33	17	-0.355392	0.176708	3.48731	1.99678	0.997793	Q9H939	PPIP2_HUMAN	Proline-serine-threonine phosphatase-interacting protein 2	Homo sapiens	9606
ENSG00000198467	TPM2	3953	3174	3855	3090	3871	2305	-0.208575	0.177219	10.1823	1.9918	0.997793	P07951	TPM2_HUMAN	Tropomyosin beta chain	Homo sapiens	9606
ENSG00000028137	TNFRSF1B	20	17	25	19	12	12	-0.473954	0.177367	2.74798	1.99035	0.997793	P20333	TNR1B_HUMAN	Tumor necrosis factor receptor superfamily member 1B	Homo sapiens	9606
ENSG00000122912	SLC25A16	37	26	24	21	30	15	-0.349892	0.177445	3.2273	1.98959	0.997793	P16260	GDC_HUMAN	Solute carrier family 25 member 16	Homo sapiens	9606
ENSG00000164885	CDK5	138	165	135	105	165	90	-0.258034	0.177489	5.53785	1.98917	0.997793	Q00535	CDK5_HUMAN	Cyclin-dependent kinase 5	Homo sapiens	9606
ENSG00000088833	NSFL1C	286	218	319	234	276	170	-0.241306	0.177843	6.44424	1.98572	0.997793	Q9UNZ2	NSF1C_HUMAN	NSFL1 cofactor p47	Homo sapiens	9606
ENSG00000108666	C17orf75	126	114	110	116	120	57	-0.234991	0.177979	5.21753	1.9844	0.997793	Q9HAS0	NJMU_HUMAN	Protein Njmu-R1	Homo sapiens	9606
ENSG00000156110	ADK	240	182	154	179	209	97	-0.214183	0.178165	5.91835	1.98261	0.997793	P55263	ADK_HUMAN	Adenosine kinase	Homo sapiens	9606
ENSG00000185947	ZNF267	96	95	90	83	106	45	-0.250333	0.178513	4.90373	1.97924	0.997793	Q14586	ZN267_HUMAN	Zinc finger protein 267	Homo sapiens	9606
ENSG00000121964	GTDC1	38	32	23	24	33	14	-0.350459	0.178576	3.31787	1.97863	0.997793	Q4AE62	GTDC1_HUMAN	Glycosyltransferase-like domain-containing protein 1	Homo sapiens	9606
ENSG00000095539	SEMA4G	16	25	22	18	17	10	-0.457924	0.178679	2.78195	1.97765	0.997793	Q9NTN9	SEM4G_HUMAN	Semaphorin-4G	Homo sapiens	9606
ENSG00000128524	ATP6V1F	316	407	366	302	408	206	-0.249652	0.178958	6.85518	1.97816	0.997793	Q16864	VATF_HUMAN	V-type proton ATPase subunit F	Homo sapiens	9606
ENSG00000138032	PPM1B	261	246	290	231	304	142	-0.233299	0.179223	6.40545	1.97241	0.997793	O75688	PPM1B_HUMAN	Protein phosphatase 1B	Homo sapiens	9606
ENSG00000181938	GINS3	88	79	60	66	73	46	-0.242292	0.179289	4.59612	1.97177	0.997793	Q9BRX5	PSF3_HUMAN	DNA replication complex GINS protein PSF3	Homo sapiens	9606
ENSG00000167904	TMEM68	146	177	138	158	121	92	-0.269863	0.179314	5.60506	1.97473	0.997793	Q96MH6	TMM68_HUMAN	Monoacylglycerol/Diacylglycerol O-acyltransferase	Homo sapiens	9606
ENSG00000290316	KLKB1	4	5	4	4	1	1	-1.02727	0.179404	0.822446	1.97067	0.997793	P03952	KLKB1_HUMAN	Plasma kallikrein	Homo sapiens	9606
ENSG00000188917	TRMT2B	53	41	32	31	38	28	-0.308001	0.179465	3.74559	1.97008	0.997793	Q96GJ1	TRM2B_HUMAN	tRNA (uracil-5-)-methyltransferase homolog B	Homo sapiens	9606
ENSG00000152795	HNRNPDL	2260	1618	1944	1865	2011	1074	-0.205194	0.1797	9.25844	1.96784	0.997793	O14979	HNRDL_HUMAN	Heterogeneous nuclear ribonucleoprotein D-like	Homo sapiens	9606
ENSG00000121579	NAA50	956	869	888	855	953	516	-0.202166	0.17987	8.17076	1.9662	0.997793	Q9GZZ1	NAA50_HUMAN	N-alpha-acetyltransferase 50	Homo sapiens	9606
ENSG00000134049	IER3IP1	374	446	421	437	363	228	-0.255469	0.179881	7.0374	1.97354	0.997793	Q9Y5U9	IR3IP_HUMAN	Immediate early response 3-interacting protein 1	Homo sapiens	9606
ENSG00000186184	C16orf89	380	409	448	325	379	296	-0.253394	0.18014	7.03389	1.96978	0.997793	Q6UX73	CP089_HUMAN	UPF0764 protein C16orf89	Homo sapiens	9606
ENSG00000185567	AHNAK2	35	25	26	16	20	24	-0.426423	0.18031	3.1842	1.96201	0.997793	Q8IVF2	AHNK2_HUMAN	Protein AHNAK2	Homo sapiens	9606
ENSG00000144891	AGTR1	1	3	3	0	2	0	-1.61177	0.180319	0.259452	1.96193	0.997793	P30556	AGTR1_HUMAN	Type-1 angiotensin II receptor	Homo sapiens	9606
ENSG00000203666	EFCAB2	178	166	133	180	141	69	-0.267545	0.180397	5.6377	1.96434	0.997793	Q5VUJ9	DRC8_HUMAN	Dynein regulatory complex protein 8	Homo sapiens	9606
ENSG00000116151	MORN1	35	27	35	18	32	22	-0.376635	0.180689	3.37451	1.9584	0.997793	Q5T089	MORN1_HUMAN	MORN repeat-containing protein 1	Homo sapiens	9606
ENSG00000168214	RBPJ	196	137	150	160	153	90	-0.214037	0.181183	5.67381	1.95371	0.997793	Q06330	SUH_HUMAN	Recombining binding protein suppressor of hairless	Homo sapiens	9606
ENSG00000115468	EFHD1	54	68	42	49	44	34	-0.316735	0.18126	4.12153	1.95298	0.997793	Q9BUP0	EFHD1_HUMAN	EF-hand domain-containing protein D1	Homo sapiens	9606
ENSG00000198176	TFDP1	193	175	142	169	176	85	-0.220274	0.181401	5.75305	1.95165	0.997793	Q14186	TFDP1_HUMAN	Transcription factor Dp-1	Homo sapiens	9606
ENSG00000131069	ACSS2	51	40	46	33	43	31	-0.299597	0.1819	3.87529	1.94693	0.997793	Q9NR19	ACSA_HUMAN	Acetyl-coenzyme A synthetase, cytoplasmic	Homo sapiens	9606
ENSG00000124784	RIOK1	214	178	218	180	210	123	-0.21769	0.18204	6.02295	1.94561	0.997793	Q9BRS2	RIOK1_HUMAN	Serine/threonine-protein kinase RIO1	Homo sapiens	9606
ENSG00000274290	H2BC4	505	541	462	505	509	270	-0.218037	0.182585	7.32213	1.9405	0.997793	P62807	H2B1C_HUMAN	Histone H2B type 1-C/E/F/G/I	Homo sapiens	9606
ENSG00000114383	TUSC2	189	231	162	144	220	117	-0.250041	0.182718	5.94282	1.93936	0.997793	O75896	TUSC2_HUMAN	Tumor suppressor candidate 2	Homo sapiens	9606
ENSG00000079691	CARMIL1	7	4	3	3	3	1	-0.914312	0.183128	0.907274	1.9354	0.997793	Q5VZK9	CARL1_HUMAN	F-actin-uncapping protein LRRC16A	Homo sapiens	9606
ENSG00000141391	PRELID3A	29	24	25	22	23	14	-0.356333	0.183277	3.08773	1.93402	0.997793	Q96N28	PLD3A_HUMAN	PRELI domain containing protein 3A	Homo sapiens	9606
ENSG00000270647	TAF15	1140	645	1050	678	935	634	-0.266015	0.183353	8.19259	1.9503	0.997793	Q92804	RBP56_HUMAN	TATA-binding protein-associated factor 2N	Homo sapiens	9606
ENSG00000196263	ZNF471	10	10	4	5	5	4	-0.70388	0.183561	1.51041	1.93137	0.997793	Q9BX82	ZN471_HUMAN	Zinc finger protein 471	Homo sapiens	9606
ENSG00000176386	CDC26	42	41	25	33	34	16	-0.340408	0.183702	3.52597	1.93005	0.997793	Q8NHZ8	CDC26_HUMAN	Anaphase-promoting complex subunit CDC26	Homo sapiens	9606
ENSG00000197467	-	828	895	162	224	222	295	-1.16612	0.18372	7.23451	2.49826	0.997793	-	-	-	-	-
ENSG00000187109	NAP1L1	1962	1375	1715	1639	1733	917	-0.209284	0.1838	9.05253	1.92914	0.997793	P55209	NP1L1_HUMAN	Nucleosome assembly protein 1-like 1	Homo sapiens	9606
ENSG00000169020	ATP5ME	652	696	643	681	653	357	-0.223838	0.184123	7.72276	1.92613	0.997793	P56385	ATP5I_HUMAN	ATP synthase subunit e, mitochondrial	Homo sapiens	9606
ENSG00000123636	BAZ2B	101	50	57	56	62	44	-0.280739	0.184184	4.43858	1.92557	0.997793	Q9UIF8	BAZ2B_HUMAN	Bromodomain adjacent to zinc finger domain protein 2B	Homo sapiens	9606
ENSG00000170684	ZNF296	70	47	42	41	39	40	-0.313727	0.184243	4.06109	1.92502	0.997793	Q8WUU4	ZN296_HUMAN	Zinc finger protein 296	Homo sapiens	9606
ENSG00000183032	SLC25A21	75	66	54	56	69	35	-0.246581	0.184294	4.382	1.92455	0.997793	Q9BQT8	ODC_HUMAN	Mitochondrial 2-oxodicarboxylate carrier	Homo sapiens	9606
ENSG00000164105	SAP30	95	87	96	70	108	52	-0.251132	0.184399	4.89023	1.92357	0.997793	O75446	SAP30_HUMAN	Histone deacetylase complex subunit SAP30	Homo sapiens	9606
ENSG00000137055	PLAA	432	240	287	269	317	200	-0.213588	0.184716	6.63977	1.92064	0.997793	Q9Y263	PLAP_HUMAN	Phospholipase A-2-activating protein	Homo sapiens	9606
ENSG00000184949	FAM227A	13	3	9	3	7	4	-0.761356	0.185017	1.5355	1.91786	0.997793	F5H4B4	F227A_HUMAN	Protein FAM227A	Homo sapiens	9606
ENSG00000154920	EME1	110	70	75	89	83	34	-0.275176	0.185176	4.73488	1.91639	0.997793	Q96AY2	EME1_HUMAN	Crossover junction endonuclease EME1	Homo sapiens	9606
ENSG00000163041	H3-3A	14	12	12	11	12	2	-0.578923	0.185462	2.08881	1.91376	0.997793	P84243	H33_HUMAN	Histone H3.3	Homo sapiens	9606
ENSG00000121690	DEPDC7	19	11	11	10	12	6	-0.492372	0.185855	2.20136	1.91015	0.997793	Q96QD5	DEPD7_HUMAN	DEP domain-containing protein 7	Homo sapiens	9606
ENSG00000134590	RTL8C	133	129	122	89	151	78	-0.243499	0.185892	5.34966	1.90981	0.997793	O15255	CXX1_HUMAN	CAAX box protein 1	Homo sapiens	9606
ENSG00000177426	TGIF1	309	253	280	269	300	152	-0.202667	0.186046	6.48486	1.90839	0.997793	Q15583	TGIF1_HUMAN	Homeobox protein TGIF1	Homo sapiens	9606
ENSG00000010704	HFE	19	25	19	14	22	10	-0.426413	0.186158	2.78742	1.90737	0.997793	Q30201	HFE_HUMAN	Hereditary hemochromatosis protein	Homo sapiens	9606
ENSG00000112592	TBP	154	137	140	130	149	85	-0.209349	0.186167	5.52713	1.90729	0.997793	P20226	TBP_HUMAN	TATA-box-binding protein	Homo sapiens	9606
ENSG00000104131	EIF3J	356	305	338	327	314	202	-0.205156	0.186192	6.7326	1.90706	0.997793	O75822	EIF3J_HUMAN	Eukaryotic translation initiation factor 3 subunit J	Homo sapiens	9606
ENSG00000114391	RPL24	783	727	640	728	768	347	-0.216724	0.186343	7.82322	1.90568	0.997793	P83731	RL24_HUMAN	Large ribosomal subunit protein eL24	Homo sapiens	9606
ENSG00000172671	ZFAND4	36	21	19	26	20	9	-0.41413	0.186647	3.0156	1.9029	0.997793	Q86XD8	ZFAN4_HUMAN	AN1-type zinc finger protein 4	Homo sapiens	9606
ENSG00000170260	ZNF212	35	25	30	17	30	20	-0.368588	0.186931	3.27187	1.90031	0.997793	Q9UDV6	ZN212_HUMAN	Zinc finger protein 212	Homo sapiens	9606
ENSG00000141552	ANAPC11	720	844	548	604	777	395	-0.231244	0.187124	7.79508	1.89855	0.997793	Q9NYG5	APC11_HUMAN	Anaphase-promoting complex subunit 11	Homo sapiens	9606
ENSG00000269720	CCDC194	3	3	5	2	2	1	-1.04622	0.187183	0.675618	1.89802	0.997793	A0A1B0GVG4	CC194_HUMAN	Coiled-coil domain-containing protein 194	Homo sapiens	9606
ENSG00000204147	ASAH2	9	13	9	3	10	6	-0.656754	0.187271	1.82495	1.89721	0.997793	Q9NR71	ASAH2_HUMAN	Neutral ceramidase	Homo sapiens	9606
ENSG00000121005	CRISPLD1	107	87	70	61	85	64	-0.25604	0.187427	4.7997	1.8958	0.997793	Q9H336	CRLD1_HUMAN	Cysteine-rich secretory protein LCCL domain-containing 1	Homo sapiens	9606
ENSG00000215717	TMEM167B	78	91	75	76	83	42	-0.257718	0.187473	4.70583	1.89538	0.997793	Q9NRX6	KISHB_HUMAN	Protein kish-B	Homo sapiens	9606
ENSG00000116685	KIAA2013	122	142	102	111	135	59	-0.251312	0.187644	5.27787	1.89382	0.997793	Q8IYS2	K2013_HUMAN	Uncharacterized protein KIAA2013	Homo sapiens	9606
ENSG00000168116	KIAA1586	94	79	69	92	68	34	-0.284966	0.187831	4.66642	1.89214	0.997793	Q9HCI6	K1586_HUMAN	E3 SUMO-protein ligase KIAA1586	Homo sapiens	9606
ENSG00000112081	SRSF3	2180	2198	2168	1839	2350	1377	-0.206076	0.187971	9.4445	1.89087	0.997793	P84103	SRSF3_HUMAN	Serine/arginine-rich splicing factor 3	Homo sapiens	9606
ENSG00000197063	MAFG	75	61	40	46	60	34	-0.273704	0.188411	4.21808	1.88689	0.997793	O15525	MAFG_HUMAN	Transcription factor MafG	Homo sapiens	9606
ENSG00000168913	ENHO	15	9	2	5	8	1	-0.827691	0.188413	1.55407	1.88774	0.997793	Q6UWT2	ENHO_HUMAN	Adropin	Homo sapiens	9606
ENSG00000147576	ADHFE1	4	0	7	1	2	1	-1.34022	0.188521	0.622441	1.8859	0.997793	Q8IWW8	HOT_HUMAN	Hydroxyacid-oxoacid transhydrogenase, mitochondrial	Homo sapiens	9606
ENSG00000083099	LYRM2	97	103	100	85	103	61	-0.237035	0.188526	5.00857	1.88586	0.997793	Q9NU23	LYRM2_HUMAN	LYR motif-containing protein 2	Homo sapiens	9606
ENSG00000105171	POP4	158	150	150	140	160	88	-0.211843	0.188564	5.61574	1.88551	0.997793	O95707	RPP29_HUMAN	Ribonuclease P protein subunit p29	Homo sapiens	9606
ENSG00000183576	SETD3	297	207	233	220	275	133	-0.200631	0.189072	6.28369	1.88094	0.997793	Q86TU7	SETD3_HUMAN	Actin-histidine N-methyltransferase	Homo sapiens	9606
ENSG00000090263	MRPS33	192	195	148	192	172	82	-0.244814	0.189097	5.81509	1.88072	0.997793	Q9Y291	RT33_HUMAN	Small ribosomal subunit protein mS33	Homo sapiens	9606
ENSG00000100908	EMC9	83	90	62	63	76	51	-0.255199	0.189468	4.64658	1.8774	0.997793	Q9Y3B6	EMC9_HUMAN	ER membrane protein complex subunit 9	Homo sapiens	9606
ENSG00000163558	PRKCI	200	152	200	164	189	110	-0.219241	0.189531	5.87665	1.87683	0.997793	P41743	KPCI_HUMAN	Protein kinase C iota type	Homo sapiens	9606
ENSG00000198885	ITPRIPL1	90	78	80	75	88	44	-0.231008	0.189693	4.73226	1.87538	0.997793	Q6GPH6	IPIL1_HUMAN	Inositol 1,4,5-trisphosphate receptor-interacting protein-like 1	Homo sapiens	9606
ENSG00000166016	ABTB2	15	5	8	5	8	4	-0.648879	0.189829	1.69362	1.87416	0.997793	Q8N961	ABTB2_HUMAN	Ankyrin repeat and BTB/POZ domain-containing protein 2	Homo sapiens	9606
ENSG00000136950	ARPC5L	218	272	242	224	237	150	-0.235775	0.190055	6.28866	1.87214	0.997793	Q9BPX5	ARP5L_HUMAN	Actin-related protein 2/3 complex subunit 5-like protein	Homo sapiens	9606
ENSG00000166681	BEX3	694	851	796	637	869	471	-0.236238	0.190446	7.96112	1.86867	0.997793	Q00994	BEX3_HUMAN	Protein BEX3	Homo sapiens	9606
ENSG00000182359	KBTBD3	9	9	12	8	9	2	-0.632815	0.190593	1.79598	1.86735	0.997793	Q8NAB2	KBTB3_HUMAN	Kelch repeat and BTB domain-containing protein 3	Homo sapiens	9606
ENSG00000111145	ELK3	66	60	49	48	66	29	-0.261387	0.191079	4.22597	1.86304	0.997793	P41970	ELK3_HUMAN	ETS domain-containing protein Elk-3	Homo sapiens	9606
ENSG00000174989	FBXW8	75	49	60	46	68	35	-0.261058	0.191344	4.29274	1.86069	0.997793	Q8N3Y1	FBXW8_HUMAN	F-box/WD repeat-containing protein 8	Homo sapiens	9606
ENSG00000144036	EXOC6B	141	74	86	99	98	46	-0.260466	0.191888	4.96632	1.85589	0.997793	Q9Y2D4	EXC6B_HUMAN	Exocyst complex component 6B	Homo sapiens	9606
ENSG00000153015	CWC27	316	186	261	239	253	143	-0.220133	0.191992	6.32319	1.85497	0.997793	Q6UX04	CWC27_HUMAN	Spliceosome-associated protein CWC27 homolog	Homo sapiens	9606
ENSG00000109270	LAMTOR3	129	161	135	127	152	77	-0.243922	0.192123	5.50418	1.85382	0.997793	Q9UHA4	LTOR3_HUMAN	Ragulator complex protein LAMTOR3	Homo sapiens	9606
ENSG00000143390	RFX5	181	163	169	153	200	85	-0.220973	0.192306	5.77086	1.85221	0.997793	P48382	RFX5_HUMAN	DNA-binding protein RFX5	Homo sapiens	9606
ENSG00000168273	UQCC5	228	268	260	194	235	183	-0.252329	0.192476	6.32777	1.8563	0.997793	Q8WVI0	UQCC5_HUMAN	Ubiquinol-cytochrome c reductase complex assembly factor 5	Homo sapiens	9606
ENSG00000143198	MGST3	483	558	459	488	506	282	-0.216968	0.193065	7.31885	1.84555	0.997793	O14880	MGST3_HUMAN	Glutathione S-transferase 3, mitochondrial	Homo sapiens	9606
ENSG00000162086	ZNF75CP	41	28	22	23	23	21	-0.35842	0.193073	3.279	1.84548	0.997793	Q92670	ZN75C_HUMAN	Putative zinc finger protein 75C	Homo sapiens	9606
ENSG00000071462	BUD23	611	617	586	497	715	346	-0.210746	0.193639	7.59194	1.84054	0.997793	O43709	BUD23_HUMAN	Probable 18S rRNA (guanine-N(7))-methyltransferase	Homo sapiens	9606
ENSG00000161544	CYGB	4	4	6	4	2	1	-0.928134	0.193649	0.912676	1.84045	0.997793	Q8WWM9	CYGB_HUMAN	Cytoglobin	Homo sapiens	9606
ENSG00000088451	TGDS	98	86	89	88	79	57	-0.234512	0.193715	4.86864	1.83988	0.997793	O95455	TGDS_HUMAN	dTDP-D-glucose 4,6-dehydratase	Homo sapiens	9606
ENSG00000161654	LSM12	16	21	24	16	17	11	-0.439226	0.193735	2.74686	1.8397	0.997793	Q3MHD2	LSM12_HUMAN	Protein LSM12	Homo sapiens	9606
ENSG00000112306	RPS12	940	1016	612	830	909	287	-0.366633	0.194311	8.00633	1.96576	0.997793	P25398	RS12_HUMAN	Small ribosomal subunit protein eS12	Homo sapiens	9606
ENSG00000178935	ZNF552	20	21	18	13	18	12	-0.407267	0.19437	2.70467	1.83419	0.997793	Q9H707	ZN552_HUMAN	Zinc finger protein 552	Homo sapiens	9606
ENSG00000164305	CASP3	320	239	243	283	257	138	-0.207393	0.194593	6.40173	1.83226	0.997793	P42574	CASP3_HUMAN	Caspase-3	Homo sapiens	9606
ENSG00000135540	NHSL1	14	4	9	5	9	2	-0.701059	0.194656	1.63911	1.83171	0.997793	Q5SYE7	NHSL1_HUMAN	NHS-like protein 1	Homo sapiens	9606
ENSG00000152082	MZT2B	263	340	223	204	335	147	-0.26589	0.194784	6.4379	1.85085	0.997793	Q6NZ67	MZT2B_HUMAN	Mitotic-spindle organizing protein 2B	Homo sapiens	9606
ENSG00000165434	PGM2L1	46	21	20	21	25	17	-0.383272	0.196573	3.19784	1.81521	0.997793	Q6PCE3	PGM2L_HUMAN	Glucose 1,6-bisphosphate synthase	Homo sapiens	9606
ENSG00000144130	NT5DC4	7	6	12	5	8	2	-0.706915	0.196724	1.56723	1.81393	0.997793	Q86YG4	NT5D4_HUMAN	5'-nucleotidase domain-containing protein 4	Homo sapiens	9606
ENSG00000128463	C16orf89	349	417	385	287	431	246	-0.235432	0.196909	6.93742	1.81367	0.997793	Q6UX73	CP089_HUMAN	UPF0764 protein C16orf89	Homo sapiens	9606
ENSG00000158423	RIBC1	12	9	10	10	6	4	-0.576365	0.197106	1.8443	1.81067	0.997793	Q8N443	RIBC1_HUMAN	RIB43A-like with coiled-coils protein 1	Homo sapiens	9606
ENSG00000173418	NAA20	283	299	258	265	282	168	-0.201774	0.19739	6.48882	1.80825	0.997793	P61599	NAA20_HUMAN	N-alpha-acetyltransferase 20	Homo sapiens	9606
ENSG00000180329	CCDC43	166	177	180	162	172	106	-0.221261	0.197933	5.80936	1.80363	0.997793	Q96MW1	CCD43_HUMAN	Coiled-coil domain-containing protein 43	Homo sapiens	9606
ENSG00000139197	PEX5	236	163	145	147	178	122	-0.205752	0.198148	5.83718	1.80182	0.997793	P50542	PEX5_HUMAN	Peroxisomal targeting signal 1 receptor	Homo sapiens	9606
ENSG00000068400	GRIPAP1	206	126	169	131	172	109	-0.222275	0.198857	5.72293	1.79583	0.997793	Q4V328	GRAP1_HUMAN	GRIP1-associated protein 1	Homo sapiens	9606
ENSG00000282278	PDGFRA	253	130	163	149	188	109	-0.225019	0.198922	5.82741	1.79528	0.997793	P16234	PGFRA_HUMAN	Platelet-derived growth factor receptor alpha	Homo sapiens	9606
ENSG00000161970	RPL26	535	524	383	513	491	215	-0.23511	0.198989	7.23582	1.79642	0.997793	P61254	RL26_HUMAN	Large ribosomal subunit protein uL24	Homo sapiens	9606
ENSG00000146386	ABRACL	300	316	288	315	276	172	-0.216225	0.199205	6.58974	1.7929	0.997793	Q9P1F3	ABRAL_HUMAN	Costars family protein ABRACL	Homo sapiens	9606
ENSG00000182253	SYNM	445	182	305	137	228	215	-0.54607	0.19943	6.45192	2.07987	0.997793	O15061	SYNEM_HUMAN	Synemin	Homo sapiens	9606
ENSG00000242110	AMACR	71	72	75	52	77	48	-0.261453	0.199434	4.54751	1.79098	0.997793	Q9UHK6	AMACR_HUMAN	Alpha-methylacyl-CoA racemase	Homo sapiens	9606
ENSG00000154655	L3MBTL4	6	8	3	5	3	1	-0.851236	0.199488	1.11317	1.79052	0.997793	Q8NA19	LMBL4_HUMAN	Lethal(3)malignant brain tumor-like protein 4	Homo sapiens	9606
ENSG00000151914	DST	403	117	162	174	164	104	-0.514127	0.199605	5.98014	2.04266	0.997793	Q03001	DYST_HUMAN	Dystonin	Homo sapiens	9606
ENSG00000074047	GLI2	137	66	76	70	97	55	-0.259673	0.199819	4.85567	1.78775	0.997793	P10070	GLI2_HUMAN	Zinc finger protein GLI2	Homo sapiens	9606
ENSG00000157379	DHRS1	27	28	28	27	22	14	-0.359579	0.200293	3.17609	1.78379	0.997793	Q96LJ7	DHRS1_HUMAN	Dehydrogenase/reductase SDR family member 1	Homo sapiens	9606
ENSG00000288721	USP49	123	98	115	77	122	76	-0.240577	0.200335	5.1589	1.78343	0.997793	Q70CQ1	UBP49_HUMAN	Ubiquitin carboxyl-terminal hydrolase 49	Homo sapiens	9606
ENSG00000186871	ERCC6L	165	58	89	71	106	57	-0.33953	0.200911	4.96969	1.8332	0.997793	Q2NKX8	ERC6L_HUMAN	DNA excision repair protein ERCC-6-like	Homo sapiens	9606
ENSG00000121769	FABP3	72	77	69	75	69	35	-0.260701	0.200985	4.54411	1.77802	0.997793	P05413	FABPH_HUMAN	Fatty acid-binding protein, heart	Homo sapiens	9606
ENSG00000067955	CBFB	506	594	466	433	555	333	-0.213987	0.201093	7.38118	1.77712	0.997793	Q13951	PEBB_HUMAN	Core-binding factor subunit beta	Homo sapiens	9606
ENSG00000105617	LENG1	83	57	76	50	66	54	-0.276059	0.201918	4.51821	1.77028	0.997793	Q96BZ8	LENG1_HUMAN	Leukocyte receptor cluster member 1	Homo sapiens	9606
ENSG00000143633	C1orf131	230	181	212	190	237	107	-0.208814	0.201983	6.05052	1.76975	0.997793	Q8NDD1	CA131_HUMAN	Uncharacterized protein C1orf131	Homo sapiens	9606
ENSG00000152944	MED21	103	106	114	89	123	59	-0.239307	0.202333	5.11357	1.76686	0.997793	Q13503	MED21_HUMAN	Mediator of RNA polymerase II transcription subunit 21	Homo sapiens	9606
ENSG00000124641	MED20	123	97	112	71	127	73	-0.248998	0.202456	5.1366	1.76585	0.997793	Q9H944	MED20_HUMAN	Mediator of RNA polymerase II transcription subunit 20	Homo sapiens	9606
ENSG00000136098	NEK3	84	53	49	58	52	38	-0.257856	0.202488	4.29909	1.76558	0.997793	P51956	NEK3_HUMAN	Serine/threonine-protein kinase Nek3	Homo sapiens	9606
ENSG00000101181	MTG2	108	93	84	88	100	52	-0.212036	0.202666	4.93208	1.76412	0.997793	Q9H4K7	MTG2_HUMAN	Mitochondrial ribosome-associated GTPase 2	Homo sapiens	9606
ENSG00000167625	ZNF526	87	56	80	61	68	50	-0.257112	0.203092	4.56948	1.76062	0.997793	Q8TF50	ZN526_HUMAN	Zinc finger protein 526	Homo sapiens	9606
ENSG00000122824	NUDT10	7	6	5	2	4	4	-0.76667	0.203266	1.19117	1.75919	0.997793	Q8NFP7	NUD10_HUMAN	Diphosphoinositol polyphosphate phosphohydrolase 3-alpha	Homo sapiens	9606
ENSG00000119013	NDUFB3	352	410	284	386	306	174	-0.251715	0.203432	6.77806	1.77239	0.997793	O43676	NDUB3_HUMAN	NADH dehydrogenase [ubiquinone] 1 beta subcomplex subunit 3	Homo sapiens	9606
ENSG00000107745	MICU1	238	150	147	141	199	106	-0.205924	0.203866	5.81037	1.75428	0.997793	Q9BPX6	MICU1_HUMAN	Calcium uptake protein 1, mitochondrial	Homo sapiens	9606
ENSG00000148572	NRBF2	30	28	29	25	25	17	-0.330573	0.203921	3.24797	1.75383	0.997793	Q96F24	NRBF2_HUMAN	Nuclear receptor-binding factor 2	Homo sapiens	9606
ENSG00000129071	MBD4	170	111	120	133	121	78	-0.212915	0.203998	5.40505	1.7532	0.997793	O95243	MBD4_HUMAN	Methyl-CpG-binding domain protein 4	Homo sapiens	9606
ENSG00000109436	TBC1D9	42	31	37	29	37	21	-0.294257	0.204165	3.57489	1.75185	0.997793	Q6ZT07	TBCD9_HUMAN	TBC1 domain family member 9	Homo sapiens	9606
ENSG00000133606	MKRN1	196	80	125	108	143	67	-0.281158	0.204232	5.35844	1.76897	0.997793	Q9UHC7	MKRN1_HUMAN	E3 ubiquitin-protein ligase makorin-1	Homo sapiens	9606
ENSG00000143450	OAZ3	230	222	194	148	234	151	-0.223429	0.204514	6.09748	1.749	0.997793	Q9UMX2	OAZ3_HUMAN	Ornithine decarboxylase antizyme 3	Homo sapiens	9606
ENSG00000130695	CEP85	179	84	109	104	130	67	-0.245928	0.20477	5.26913	1.74692	0.997793	Q6P2H3	CEP85_HUMAN	Centrosomal protein of 85 kDa	Homo sapiens	9606
ENSG00000165806	CASP7	49	55	51	50	44	30	-0.283107	0.204986	4.06234	1.74517	0.997793	P55210	CASP7_HUMAN	Caspase-7	Homo sapiens	9606
ENSG00000135482	ZC3H10	15	28	16	11	12	16	-0.528021	0.205001	2.66757	1.75044	0.997793	Q96K80	ZC3HA_HUMAN	Zinc finger CCCH domain-containing protein 10	Homo sapiens	9606
ENSG00000167280	ENGASE	28	16	31	16	25	14	-0.405341	0.205011	3.01882	1.74497	0.997793	Q8NFI3	ENASE_HUMAN	Cytosolic endo-beta-N-acetylglucosaminidase	Homo sapiens	9606
ENSG00000129235	TXNDC17	726	904	638	645	787	473	-0.221135	0.205068	7.91045	1.74451	0.997793	Q9BRA2	TXD17_HUMAN	Thioredoxin domain-containing protein 17	Homo sapiens	9606
ENSG00000136280	CCM2	43	33	49	28	49	21	-0.330175	0.205089	3.74237	1.74433	0.997793	Q9BSQ5	CCM2_HUMAN	Cerebral cavernous malformations 2 protein	Homo sapiens	9606
ENSG00000178917	ZNF852	39	31	26	28	24	21	-0.324656	0.20619	3.372	1.73544	0.997793	Q6ZMS4	ZN852_HUMAN	Zinc finger protein 852	Homo sapiens	9606
ENSG00000180957	PITPNB	485	409	427	456	466	217	-0.204637	0.206222	7.12951	1.73519	0.997793	P48739	PIPNB_HUMAN	Phosphatidylinositol transfer protein beta isoform	Homo sapiens	9606
ENSG00000108651	UTP6	521	233	315	277	360	218	-0.239611	0.206326	6.77189	1.73984	0.997793	Q9NYH9	UTP6_HUMAN	U3 small nucleolar RNA-associated protein 6 homolog	Homo sapiens	9606
ENSG00000243477	NAA80	37	23	19	20	30	9	-0.384444	0.207062	3.07898	1.72845	0.997793	Q93015	NAA80_HUMAN	N-alpha-acetyltransferase 80	Homo sapiens	9606
ENSG00000119915	ELOVL3	9	9	15	6	13	2	-0.641697	0.207121	1.90845	1.72797	0.997793	Q9HB03	ELOV3_HUMAN	Elongation of very long chain fatty acids protein 3	Homo sapiens	9606
ENSG00000197498	RPF2	289	223	285	243	279	157	-0.201207	0.207968	6.40999	1.72121	0.997793	Q9H7B2	RPF2_HUMAN	Ribosome production factor 2 homolog	Homo sapiens	9606
ENSG00000029639	TFB1M	124	107	91	88	104	74	-0.212306	0.207971	5.10394	1.72119	0.997793	Q8WVM0	TFB1M_HUMAN	Dimethyladenosine transferase 1, mitochondrial	Homo sapiens	9606
ENSG00000160791	CCR5	7	4	9	3	3	5	-0.779755	0.208582	1.29969	1.71634	0.997793	P51681	CCR5_HUMAN	C-C chemokine receptor type 5	Homo sapiens	9606
ENSG00000053501	USE1	67	71	89	64	76	45	-0.270477	0.208887	4.60841	1.71392	0.997793	Q9NZ43	USE1_HUMAN	Vesicle transport protein USE1	Homo sapiens	9606
ENSG00000106025	TSPAN12	33	39	30	26	31	22	-0.320708	0.208932	3.46875	1.71356	0.997793	O95859	TSN12_HUMAN	Tetraspanin-12	Homo sapiens	9606
ENSG00000229117	LOC400590	385	383	255	364	334	113	-0.344311	0.208955	6.69119	1.82379	0.997793	Q6P5W2	Q6P5W2_HUMAN	LOC400590 protein	Homo sapiens	9606
ENSG00000183840	GPR39	12	17	17	8	18	6	-0.509491	0.209247	2.35958	1.71107	0.997793	O43194	GPR39_HUMAN	G-protein coupled receptor 39	Homo sapiens	9606
ENSG00000168386	FILIP1L	11	0	5	3	3	1	-1.08903	0.209298	0.988436	1.71559	0.997793	Q4L180	FIL1L_HUMAN	Filamin A-interacting protein 1-like	Homo sapiens	9606
ENSG00000100281	HMGXB4	158	107	118	106	130	83	-0.203361	0.209528	5.34792	1.70885	0.997793	Q9UGU5	HMGX4_HUMAN	HMG domain-containing protein 4	Homo sapiens	9606
ENSG00000179774	ATOH7	0	3	4	0	1	1	-1.60609	0.209981	0.263727	1.70528	0.997793	Q8N100	ATOH7_HUMAN	Transcription factor ATOH7	Homo sapiens	9606
ENSG00000162814	SPATA17	12	10	10	10	9	2	-0.573037	0.209995	1.88429	1.70518	0.997793	Q96L03	SPT17_HUMAN	Spermatogenesis-associated protein 17	Homo sapiens	9606
ENSG00000285733	WDR27	47	24	26	25	36	13	-0.346601	0.21007	3.36552	1.70459	0.997793	A2RRH5	WDR27_HUMAN	WD repeat-containing protein 27	Homo sapiens	9606
ENSG00000189144	ZNF573	28	16	22	20	21	8	-0.392559	0.210236	2.84773	1.70328	0.997793	Q86YE8	ZN573_HUMAN	Zinc finger protein 573	Homo sapiens	9606
ENSG00000174720	LARP7	258	140	180	167	201	112	-0.211251	0.210292	5.91997	1.70284	0.997793	Q4G0J3	LARP7_HUMAN	La-related protein 7	Homo sapiens	9606
ENSG00000251184	NUP188	143	61	89	81	88	61	-0.268557	0.21043	4.9235	1.70346	0.997793	Q5SRE5	NU188_HUMAN	Nucleoporin NUP188	Homo sapiens	9606
ENSG00000196391	ZNF774	7	4	4	2	3	3	-0.815955	0.210842	0.996279	1.69853	0.997793	Q6NX45	ZN774_HUMAN	Zinc finger protein 774	Homo sapiens	9606
ENSG00000285791	ADHFE1	7	1	4	0	4	1	-1.15545	0.211554	0.719577	1.69298	0.997793	Q8IWW8	HOT_HUMAN	Hydroxyacid-oxoacid transhydrogenase, mitochondrial	Homo sapiens	9606
ENSG00000109220	CHIC2	46	66	62	55	53	31	-0.304384	0.211617	4.2244	1.69321	0.997793	Q9UKJ5	CHIC2_HUMAN	Cysteine-rich hydrophobic domain-containing protein 2	Homo sapiens	9606
ENSG00000180694	TMEM64	83	121	72	75	98	51	-0.278852	0.211964	4.87265	1.69461	0.997793	Q6YI46	TMM64_HUMAN	Transmembrane protein 64	Homo sapiens	9606
ENSG00000265808	SEC22B	121	98	116	77	116	80	-0.239523	0.212085	5.15697	1.68885	0.997793	O75396	SC22B_HUMAN	Vesicle-trafficking protein SEC22b	Homo sapiens	9606
ENSG00000169230	PRELID1	109	139	120	91	143	72	-0.252774	0.212138	5.29733	1.68916	0.997793	Q9Y255	PRLD1_HUMAN	PRELI domain-containing protein 1, mitochondrial	Homo sapiens	9606
ENSG00000114854	TNNC1	129	113	145	120	131	74	-0.227264	0.212172	5.37449	1.68817	0.997793	P63316	TNNC1_HUMAN	Troponin C, slow skeletal and cardiac muscles	Homo sapiens	9606
ENSG00000105393	BABAM1	186	199	192	170	188	127	-0.210513	0.21227	5.95299	1.68741	0.997793	Q9NWV8	BABA1_HUMAN	BRISC and BRCA1-A complex member 1	Homo sapiens	9606
ENSG00000171530	TBCA	387	409	359	403	361	219	-0.205848	0.212478	6.94476	1.6858	0.997793	O75347	TBCA_HUMAN	Tubulin-specific chaperone A	Homo sapiens	9606
ENSG00000175984	DENND2C	16	9	11	12	9	3	-0.538029	0.212647	2.03046	1.68449	0.997793	Q68D51	DEN2C_HUMAN	DENN domain-containing protein 2C	Homo sapiens	9606
ENSG00000185900	POMK	460	378	418	447	440	192	-0.217683	0.212749	7.05197	1.6837	0.997793	Q9H5K3	SG196_HUMAN	Protein O-mannose kinase	Homo sapiens	9606
ENSG00000172590	MRPL52	409	509	379	390	450	261	-0.2133	0.213003	7.11243	1.68174	0.997793	Q86TS9	RM52_HUMAN	Large ribosomal subunit protein mL52	Homo sapiens	9606
ENSG00000258289	CHURC1	405	445	315	357	414	224	-0.200914	0.213006	6.95264	1.68172	0.997793	Q8WUH1	CHUR_HUMAN	Protein Churchill	Homo sapiens	9606
ENSG00000166451	CENPN	274	316	301	250	312	192	-0.213687	0.213058	6.57858	1.68132	0.997793	Q96H22	CENPN_HUMAN	Centromere protein N	Homo sapiens	9606
ENSG00000146872	TLK2	83	43	53	53	61	30	-0.262549	0.21308	4.24161	1.68115	0.997793	Q86UE8	TLK2_HUMAN	Serine/threonine-protein kinase tousled-like 2	Homo sapiens	9606
ENSG00000073282	TP63	3	3	3	1	2	1	-1.05909	0.213326	0.510841	1.67925	0.997793	Q9H3D4	P63_HUMAN	Tumor protein 63	Homo sapiens	9606
ENSG00000178694	NSUN3	53	61	49	45	53	34	-0.263204	0.213335	4.13811	1.67918	0.997793	Q9H649	NSUN3_HUMAN	tRNA (cytosine(34)-C(5))-methyltransferase, mitochondrial	Homo sapiens	9606
ENSG00000128581	IFT22	118	113	100	105	117	59	-0.209402	0.21334	5.15031	1.67914	0.997793	Q9H7X7	IFT22_HUMAN	Intraflagellar transport protein 22 homolog	Homo sapiens	9606
ENSG00000102543	CDADC1	12	19	25	10	18	11	-0.496944	0.21439	2.62071	1.67178	0.997793	Q9BWV3	CDAC1_HUMAN	Cytidine and dCMP deaminase domain-containing protein 1	Homo sapiens	9606
ENSG00000269556	TMEM185A	40	39	35	36	27	25	-0.312042	0.214444	3.6203	1.67067	0.997793	Q8NFB2	T185A_HUMAN	Transmembrane protein 185A	Homo sapiens	9606
ENSG00000111726	CMAS	170	168	168	147	183	102	-0.20131	0.214496	5.76547	1.67027	0.997793	Q8NFW8	NEUA_HUMAN	N-acylneuraminate cytidylyltransferase	Homo sapiens	9606
ENSG00000159214	CCDC24	14	15	9	12	4	8	-0.583217	0.214843	2.08384	1.66761	0.997793	Q8N4L8	CCD24_HUMAN	Coiled-coil domain-containing protein 24	Homo sapiens	9606
ENSG00000157869	RAB28	52	38	28	32	39	22	-0.285896	0.215043	3.66114	1.66608	0.997793	P51157	RAB28_HUMAN	Ras-related protein Rab-28	Homo sapiens	9606
ENSG00000241360	PDXP	73	81	69	60	71	51	-0.244292	0.215085	4.58548	1.66577	0.997793	Q96GD0	PLPP_HUMAN	Chronophin	Homo sapiens	9606
ENSG00000170471	RALGAPB	386	392	248	286	348	220	-0.207832	0.215144	6.75673	1.66532	0.997793	Q86X10	RLGPB_HUMAN	Ral GTPase-activating protein subunit beta	Homo sapiens	9606
ENSG00000122565	CBX3	512	566	538	475	563	341	-0.202828	0.215393	7.43617	1.66342	0.997793	Q13185	CBX3_HUMAN	Chromobox protein homolog 3	Homo sapiens	9606
ENSG00000171863	RPS7	150	130	104	101	161	62	-0.228163	0.215785	5.34187	1.66044	0.997793	P62081	RS7_HUMAN	Small ribosomal subunit protein eS7	Homo sapiens	9606
ENSG00000178440	AGAP6	21	22	12	14	17	9	-0.411474	0.216529	2.60627	1.6548	0.997793	Q5VW22	AGAP6_HUMAN	Arf-GAP with GTPase, ANK repeat and PH domain-containing protein 6	Homo sapiens	9606
ENSG00000165525	NEMF	540	240	324	304	370	217	-0.231147	0.216657	6.82114	1.65795	0.997793	O60524	NEMF_HUMAN	Ribosome quality control complex subunit NEMF	Homo sapiens	9606
ENSG00000278139	PIK3R3	116	61	87	70	86	57	-0.243542	0.217057	4.80018	1.65082	0.997793	Q92569	P55G_HUMAN	Phosphatidylinositol 3-kinase regulatory subunit gamma	Homo sapiens	9606
ENSG00000143549	TPM3	857	734	760	725	947	377	-0.205998	0.217124	7.95873	1.65031	0.997793	P06753	TPM3_HUMAN	Tropomyosin alpha-3 chain	Homo sapiens	9606
ENSG00000167131	FAM187A	111	70	65	58	87	54	-0.237278	0.217742	4.69804	1.64567	0.997793	A6NFU0	F187A_HUMAN	Ig-like V-type domain-containing protein FAM187A	Homo sapiens	9606
ENSG00000142102	PGGHG	55	33	31	35	41	18	-0.292669	0.217798	3.66691	1.64525	0.997793	Q32M88	PGGHG_HUMAN	Protein-glucosylgalactosylhydroxylysine glucosidase	Homo sapiens	9606
ENSG00000166529	ZSCAN21	55	36	54	31	52	31	-0.300351	0.217948	3.9532	1.64412	0.997793	Q9Y5A6	ZSC21_HUMAN	Zinc finger and SCAN domain-containing protein 21	Homo sapiens	9606
ENSG00000164219	PGGT1B	120	70	69	76	97	40	-0.240339	0.218316	4.76408	1.64136	0.997793	P53609	PGTB1_HUMAN	Geranylgeranyl transferase type-1 subunit beta	Homo sapiens	9606
ENSG00000136238	RAC1	235	243	162	225	223	78	-0.286545	0.218382	6.048	1.6856	0.997793	P63000	RAC1_HUMAN	Ras-related C3 botulinum toxin substrate 1	Homo sapiens	9606
ENSG00000108592	FTSJ3	1325	604	932	652	996	611	-0.259648	0.218401	8.18546	1.66627	0.997793	Q8IY81	SPB1_HUMAN	pre-rRNA 2'-O-ribose RNA methyltransferase FTSJ3	Homo sapiens	9606
ENSG00000172340	SUCLG2	141	100	130	123	111	74	-0.220094	0.218461	5.30539	1.64028	0.997793	Q96I99	SUCB2_HUMAN	Succinate--CoA ligase [GDP-forming] subunit beta, mitochondrial	Homo sapiens	9606
ENSG00000174206	KICS2	39	30	25	35	19	16	-0.361612	0.218912	3.32728	1.63691	0.997793	Q96MD2	KICS2_HUMAN	KICSTOR subunit 2	Homo sapiens	9606
ENSG00000178177	-	128	94	100	101	120	52	-0.212341	0.21927	5.1003	1.63425	0.997793	A8MVM7	YD021_HUMAN	Putative uncharacterized protein ENSP00000382790	Homo sapiens	9606
ENSG00000079257	LXN	14	6	12	6	10	5	-0.552618	0.219489	1.88666	1.63262	0.997793	Q9BS40	LXN_HUMAN	Latexin	Homo sapiens	9606
ENSG00000110492	MDK	1138	1424	1111	985	1317	796	-0.217082	0.219854	8.61159	1.62991	0.997793	P21741	MK_HUMAN	Midkine	Homo sapiens	9606
ENSG00000074266	EED	276	153	206	191	232	111	-0.21209	0.219992	6.05737	1.62889	0.997793	O75530	EED_HUMAN	Polycomb protein EED	Homo sapiens	9606
ENSG00000055950	MRPL43	287	315	267	225	326	187	-0.204965	0.219993	6.53799	1.62888	0.997793	Q8N983	RM43_HUMAN	Large ribosomal subunit protein mL43	Homo sapiens	9606
ENSG00000166272	WBP1L	35	28	25	24	32	13	-0.317168	0.220114	3.26017	1.62799	0.997793	Q9NX94	WBP1L_HUMAN	WW domain binding protein 1-like	Homo sapiens	9606
ENSG00000176485	PLAAT3	19	37	24	19	31	9	-0.443191	0.220258	3.10506	1.63341	0.997793	P53816	PLAT3_HUMAN	Phospholipase A and acyltransferase 3	Homo sapiens	9606
ENSG00000273136	NBPF12	7	3	4	3	4	0	-0.926108	0.22046	0.904974	1.62543	0.997793	Q5TAG4	NBPFC_HUMAN	Neuroblastoma breakpoint family member 12	Homo sapiens	9606
ENSG00000286106	NOTCH2NLR	7	3	4	3	4	0	-0.926108	0.22046	0.904974	1.62543	0.997793	A0A096LNW5	NT2NR_HUMAN	Notch homolog 2 N-terminal-like protein R	Homo sapiens	9606
ENSG00000172262	ZNF131	134	83	100	108	84	65	-0.233947	0.220461	5.06507	1.62542	0.997793	P52739	ZN131_HUMAN	Zinc finger protein 131	Homo sapiens	9606
ENSG00000277149	TYW1B	13	4	1	3	4	2	-0.896731	0.220858	1.14276	1.62249	0.997793	Q6NUM6	TYW1B_HUMAN	S-adenosyl-L-methionine-dependent tRNA 4-demethylwyosine synthase TYW1B	Homo sapiens	9606
ENSG00000124942	AHNAK	2379	765	1080	775	959	885	-0.514737	0.220914	8.59706	1.86855	0.997793	Q09666	AHNK_HUMAN	Neuroblast differentiation-associated protein AHNAK	Homo sapiens	9606
ENSG00000117174	ZNHIT6	256	192	256	221	230	144	-0.203137	0.220924	6.23165	1.622	0.997793	Q9NWK9	BCD1_HUMAN	Box C/D snoRNA protein 1	Homo sapiens	9606
ENSG00000179041	RRS1	375	305	349	252	363	243	-0.204652	0.221102	6.77313	1.62069	0.997793	Q15050	RRS1_HUMAN	Ribosome biogenesis regulatory protein homolog	Homo sapiens	9606
ENSG00000106537	TSPAN13	8	10	12	2	8	8	-0.673443	0.221228	1.784	1.61977	0.997793	O95857	TSN13_HUMAN	Tetraspanin-13	Homo sapiens	9606
ENSG00000106852	LHX6	16	13	13	10	15	5	-0.452112	0.221237	2.25416	1.6197	0.997793	Q9UPM6	LHX6_HUMAN	LIM/homeobox protein Lhx6	Homo sapiens	9606
ENSG00000250565	-	23	31	21	18	28	11	-0.376008	0.221551	3.03563	1.61739	0.997793	-	-	-	-	-
ENSG00000198910	L1CAM	5	6	3	4	3	0	-0.931274	0.222172	0.908067	1.61284	0.997793	P32004	L1CAM_HUMAN	Neural cell adhesion molecule L1	Homo sapiens	9606
ENSG00000196466	ZNF799	13	4	13	8	4	6	-0.657834	0.222441	1.778	1.61088	0.997793	Q96GE5	ZN799_HUMAN	Zinc finger protein 799	Homo sapiens	9606
ENSG00000164076	CAMKV	4	2	3	2	1	1	-1.05003	0.223119	0.510346	1.60594	0.997793	Q8NCB2	CAMKV_HUMAN	CaM kinase-like vesicle-associated protein	Homo sapiens	9606
ENSG00000077458	FAM76B	52	52	48	48	47	29	-0.2542	0.223185	4.04232	1.60546	0.997793	Q5HYJ3	FA76B_HUMAN	Protein FAM76B	Homo sapiens	9606
ENSG00000145246	ATP10D	58	50	46	49	48	29	-0.244122	0.223373	4.0579	1.60409	0.997793	Q9P241	AT10D_HUMAN	Phospholipid-transporting ATPase VD	Homo sapiens	9606
ENSG00000186625	KATNA1	120	75	106	107	89	51	-0.244737	0.223535	4.99328	1.60291	0.997793	O75449	KTNA1_HUMAN	Katanin p60 ATPase-containing subunit A1	Homo sapiens	9606
ENSG00000104979	C19orf53	442	547	403	402	483	294	-0.208872	0.223565	7.21524	1.60269	0.997793	Q9UNZ5	L10K_HUMAN	Leydig cell tumor 10 kDa protein homolog	Homo sapiens	9606
ENSG00000129226	CD68	13	20	11	4	19	6	-0.579643	0.223923	2.27367	1.60452	0.997793	P34810	CD68_HUMAN	Macrosialin	Homo sapiens	9606
ENSG00000150275	PCDH15	99	88	96	85	108	47	-0.221931	0.224851	4.92573	1.5934	0.997793	Q96QU1	PCD15_HUMAN	Protocadherin-15	Homo sapiens	9606
ENSG00000101751	POLI	73	52	68	48	66	43	-0.246295	0.224881	4.37358	1.59319	0.997793	Q9UNA4	POLI_HUMAN	DNA polymerase iota	Homo sapiens	9606
ENSG00000167863	ATP5PD	927	846	766	868	934	406	-0.200432	0.225009	8.07011	1.59227	0.997793	O75947	ATP5H_HUMAN	ATP synthase subunit d, mitochondrial	Homo sapiens	9606
ENSG00000149380	P4HA3	24	13	16	9	20	9	-0.429377	0.22501	2.54681	1.59225	0.997793	Q7Z4N8	P4HA3_HUMAN	Prolyl 4-hydroxylase subunit alpha-3	Homo sapiens	9606
ENSG00000215301	DDX3X	2446	1092	1722	1336	1924	1004	-0.244521	0.225015	9.06847	1.6084	0.997793	O00571	DDX3X_HUMAN	ATP-dependent RNA helicase DDX3X	Homo sapiens	9606
ENSG00000183431	SF3A3	981	554	759	694	845	406	-0.205747	0.225114	7.90425	1.59151	0.997793	Q12874	SF3A3_HUMAN	Splicing factor 3A subunit 3	Homo sapiens	9606
ENSG00000148300	REXO4	114	85	93	75	116	55	-0.214605	0.225583	4.96372	1.58814	0.997793	Q9GZR2	REXO4_HUMAN	RNA exonuclease 4	Homo sapiens	9606
ENSG00000113851	CRBN	98	111	111	116	86	60	-0.256726	0.225651	5.09608	1.59058	0.997793	Q96SW2	CRBN_HUMAN	Protein cereblon	Homo sapiens	9606
ENSG00000179152	TCAIM	57	50	61	57	51	29	-0.263013	0.225928	4.17962	1.58567	0.997793	Q8N3R3	TCAIM_HUMAN	T-cell activation inhibitor, mitochondrial	Homo sapiens	9606
ENSG00000132561	MATN2	5	2	6	0	4	2	-1.02721	0.226111	0.821031	1.58436	0.997793	O00339	MATN2_HUMAN	Matrilin-2	Homo sapiens	9606
ENSG00000103175	MKNK1	6	4	2	2	2	2	-0.897551	0.226204	0.772599	1.58369	0.997793	Q9BUB5	MKNK1_HUMAN	MAP kinase-interacting serine/threonine-protein kinase 1	Homo sapiens	9606
ENSG00000175322	C9orf85	28	23	25	28	22	7	-0.393094	0.22625	3.04	1.58336	0.997793	Q96MD7	CI085_HUMAN	Uncharacterized protein C9orf85	Homo sapiens	9606
ENSG00000158008	EXTL1	6	8	3	1	4	4	-0.832824	0.226372	1.11761	1.58249	0.997793	Q92935	EXTL1_HUMAN	Exostosin-like 1	Homo sapiens	9606
ENSG00000173545	ZNF622	273	143	215	169	226	127	-0.219808	0.22666	6.04689	1.58044	0.997793	Q969S3	ZN622_HUMAN	Cytoplasmic 60S subunit biogenesis factor ZNF622	Homo sapiens	9606
ENSG00000257218	GATC	258	322	269	258	297	170	-0.210025	0.226965	6.51037	1.57826	0.997793	O43716	GATC_HUMAN	Glutamyl-tRNA(Gln) amidotransferase subunit C, mitochondrial	Homo sapiens	9606
ENSG00000184465	WDR27	65	41	38	42	53	21	-0.272164	0.226978	3.93789	1.57818	0.997793	A2RRH5	WDR27_HUMAN	WD repeat-containing protein 27	Homo sapiens	9606
ENSG00000137834	SMAD6	142	102	112	100	147	55	-0.222236	0.227049	5.23752	1.57767	0.997793	O43541	SMAD6_HUMAN	Mothers against decapentaplegic homolog 6	Homo sapiens	9606
ENSG00000117245	KIF17	13	8	6	9	5	3	-0.599794	0.227118	1.67008	1.57718	0.997793	Q9P2E2	KIF17_HUMAN	Kinesin-like protein KIF17	Homo sapiens	9606
ENSG00000198515	CNGA1	30	25	28	24	29	12	-0.32577	0.227153	3.18518	1.57693	0.997793	P29973	CNGA1_HUMAN	cGMP-gated cation channel alpha-1	Homo sapiens	9606
ENSG00000141698	NT5C3B	116	103	114	96	109	74	-0.208209	0.227486	5.16486	1.57456	0.997793	Q969T7	5NT3B_HUMAN	7-methylguanosine phosphate-specific 5'-nucleotidase	Homo sapiens	9606
ENSG00000088727	KIF9	52	65	42	36	58	33	-0.286144	0.227594	4.09167	1.5738	0.997793	Q9HAQ2	KIF9_HUMAN	Kinesin-like protein KIF9	Homo sapiens	9606
ENSG00000089335	ZNF302	50	46	45	36	51	28	-0.256155	0.228718	3.93542	1.56586	0.997793	Q9NR11	ZN302_HUMAN	Zinc finger protein 302	Homo sapiens	9606
ENSG00000203814	H2BC18	51	71	105	63	59	44	-0.431857	0.228931	4.55851	1.67341	0.997793	Q5QNW6	H2B2F_HUMAN	Histone H2B type 2-F	Homo sapiens	9606
ENSG00000174132	FAM174A	42	58	45	39	52	26	-0.289051	0.22918	3.97068	1.56261	0.997793	Q8TBP5	F174A_HUMAN	Membrane protein FAM174A	Homo sapiens	9606
ENSG00000120549	KIAA1217	40	6	15	16	10	10	-0.651743	0.229264	2.62271	1.62462	0.997793	Q5T5P2	SKT_HUMAN	Sickle tail protein homolog	Homo sapiens	9606
ENSG00000104450	SPAG1	26	15	20	15	17	13	-0.373038	0.22962	2.75146	1.55952	0.997793	Q07617	SPAG1_HUMAN	Sperm-associated antigen 1	Homo sapiens	9606
ENSG00000158710	TAGLN2	90	93	93	91	98	44	-0.231969	0.229927	4.89089	1.55737	0.997793	P37802	TAGL2_HUMAN	Transgelin-2	Homo sapiens	9606
ENSG00000103512	NOMO1	113	100	88	84	121	51	-0.212106	0.230244	5.0091	1.55515	0.997793	Q15155	NOMO1_HUMAN	BOS complex subunit NOMO1	Homo sapiens	9606
ENSG00000171552	BCL2L1	108	78	70	66	94	53	-0.21088	0.230292	4.77174	1.55482	0.997793	Q07817	B2CL1_HUMAN	Bcl-2-like protein 1	Homo sapiens	9606
ENSG00000188612	SUMO2	85	92	78	76	91	48	-0.218402	0.23088	4.78285	1.55072	0.997793	P61956	SUMO2_HUMAN	Small ubiquitin-related modifier 2	Homo sapiens	9606
ENSG00000157450	RNF111	200	83	99	109	111	78	-0.262767	0.231141	5.28779	1.56029	0.997793	Q6ZNA4	RN111_HUMAN	E3 ubiquitin-protein ligase Arkadia	Homo sapiens	9606
ENSG00000140264	HYPK	1232	1655	1189	1124	1361	913	-0.223763	0.231235	8.76003	1.55148	0.997793	Q9NX55	HYPK_HUMAN	Huntingtin-interacting protein K	Homo sapiens	9606
ENSG00000124313	IQSEC2	87	67	74	64	87	41	-0.216855	0.231265	4.61644	1.54804	0.997793	Q5JU85	IQEC2_HUMAN	IQ motif and SEC7 domain-containing protein 2	Homo sapiens	9606
ENSG00000160124	-	97	98	75	85	98	45	-0.219335	0.231353	4.8554	1.54743	0.997793	-	-	-	-	-
ENSG00000059728	MXD1	62	36	42	42	49	22	-0.266293	0.231537	3.90484	1.54616	0.997793	Q05195	MAD1_HUMAN	Max dimerization protein 1	Homo sapiens	9606
ENSG00000162572	SCNN1D	3	3	3	1	1	2	-1.04726	0.231768	0.513471	1.54455	0.997793	P51172	SCNND_HUMAN	Amiloride-sensitive sodium channel subunit delta	Homo sapiens	9606
ENSG00000110536	PTPMT1	118	114	105	79	130	73	-0.219457	0.231771	5.17411	1.54454	0.997793	Q8WUK0	PTPM1_HUMAN	Phosphatidylglycerophosphatase and protein-tyrosine phosphatase 1	Homo sapiens	9606
ENSG00000131373	HACL1	125	82	74	75	94	62	-0.211566	0.232064	4.89747	1.54251	0.997793	Q9UJ83	HACL1_HUMAN	2-hydroxyacyl-CoA lyase 1	Homo sapiens	9606
ENSG00000042088	TDP1	136	82	106	97	115	60	-0.208931	0.232104	5.10716	1.54223	0.997793	Q9NUW8	TYDP1_HUMAN	Tyrosyl-DNA phosphodiesterase 1	Homo sapiens	9606
ENSG00000213066	CEP43	121	89	100	102	91	65	-0.207476	0.232185	5.05302	1.54167	0.997793	O95684	CEP43_HUMAN	Centrosomal protein 43	Homo sapiens	9606
ENSG00000180098	TRNAU1AP	78	83	80	78	90	34	-0.249902	0.23236	4.69091	1.54046	0.997793	Q9NX07	TSAP1_HUMAN	tRNA selenocysteine 1-associated protein 1	Homo sapiens	9606
ENSG00000172752	COL6A5	11	1	0	3	1	0	-1.42564	0.232768	0.663426	1.56309	0.997793	A8TX70	CO6A5_HUMAN	Collagen alpha-5(VI) chain	Homo sapiens	9606
ENSG00000125351	UPF3B	180	104	173	118	136	110	-0.25353	0.233439	5.5859	1.54423	0.997793	Q9BZI7	REN3B_HUMAN	Regulator of nonsense transcripts 3B	Homo sapiens	9606
ENSG00000140043	PTGR2	71	59	51	68	55	24	-0.269568	0.233713	4.26618	1.53116	0.997793	Q8N8N7	PTGR2_HUMAN	Prostaglandin reductase 2	Homo sapiens	9606
ENSG00000147854	UHRF2	149	73	84	98	86	61	-0.24001	0.233808	4.99551	1.53051	0.997793	Q96PU4	UHRF2_HUMAN	E3 ubiquitin-protein ligase UHRF2	Homo sapiens	9606
ENSG00000090857	PDPR	186	88	108	109	125	76	-0.226741	0.233878	5.31372	1.53003	0.997793	Q8NCN5	PDPR_HUMAN	Pyruvate dehydrogenase phosphatase regulatory subunit, mitochondrial	Homo sapiens	9606
ENSG00000288678	-	100	105	117	103	106	62	-0.225106	0.234146	5.11862	1.5282	0.997793	A0A7P0T9M0	A0A7P0T9M0_HUMAN	Uncharacterized protein	Homo sapiens	9606
ENSG00000188827	SLX4	61	25	31	25	46	18	-0.341187	0.234441	3.61435	1.52679	0.997793	Q8IY92	SLX4_HUMAN	Structure-specific endonuclease subunit SLX4	Homo sapiens	9606
ENSG00000062716	C16orf89	2978	2347	641	1300	1098	895	-0.72478	0.235367	9.02001	1.8567	0.997793	Q6UX73	CP089_HUMAN	UPF0764 protein C16orf89	Homo sapiens	9606
ENSG00000143952	VPS54	83	74	107	89	89	40	-0.269116	0.236046	4.81744	1.52057	0.997793	Q9P1Q0	VPS54_HUMAN	Vacuolar protein sorting-associated protein 54	Homo sapiens	9606
ENSG00000213995	NAXD	64	53	42	44	58	29	-0.23668	0.236709	4.09894	1.5108	0.997793	Q8IW45	NNRD_HUMAN	ATP-dependent (S)-NAD(P)H-hydrate dehydratase	Homo sapiens	9606
ENSG00000155016	CYP2U1	27	21	13	19	16	10	-0.377847	0.237201	2.74532	1.50749	0.997793	Q7Z449	CP2U1_HUMAN	Cytochrome P450 2U1	Homo sapiens	9606
ENSG00000025293	PHF20	156	83	110	114	120	56	-0.226229	0.237614	5.19677	1.50472	0.997793	Q9BVI0	PHF20_HUMAN	PHD finger protein 20	Homo sapiens	9606
ENSG00000213463	SYNJ2BP	113	117	101	105	114	63	-0.201272	0.237915	5.15803	1.5027	0.997793	P57105	SYJ2B_HUMAN	Synaptojanin-2-binding protein	Homo sapiens	9606
ENSG00000172775	PSME3IP1	201	128	178	164	182	85	-0.210474	0.237945	5.74898	1.5025	0.997793	Q9GZU8	PIP30_HUMAN	PSME3-interacting protein	Homo sapiens	9606
ENSG00000147459	DOCK5	5	4	3	1	2	3	-0.895794	0.238382	0.775931	1.49959	0.997793	Q9H7D0	DOCK5_HUMAN	Dedicator of cytokinesis protein 5	Homo sapiens	9606
ENSG00000240344	PPIL3	133	116	92	122	101	62	-0.211494	0.238793	5.18236	1.49684	0.997793	Q9H2H8	PPIL3_HUMAN	Peptidyl-prolyl cis-trans isomerase-like 3	Homo sapiens	9606
ENSG00000187867	PALM3	36	44	62	28	52	29	-0.364289	0.238822	3.92165	1.51935	0.997793	A6NDB9	PALM3_HUMAN	Paralemmin-3	Homo sapiens	9606
ENSG00000197021	EOLA2	54	47	33	36	45	27	-0.256946	0.238845	3.85395	1.4965	0.997793	Q96DE9	EOLA2_HUMAN	Protein EOLA2	Homo sapiens	9606
ENSG00000142235	LMTK3	28	16	19	12	19	15	-0.379771	0.238858	2.78776	1.49641	0.997793	Q96Q04	LMTK3_HUMAN	Serine/threonine-protein kinase LMTK3	Homo sapiens	9606
ENSG00000144713	RPL32	994	928	670	938	906	314	-0.277614	0.239445	8.05529	1.5419	0.997793	P62910	RL32_HUMAN	Large ribosomal subunit protein eL32	Homo sapiens	9606
ENSG00000101945	SUV39H1	105	62	77	57	97	47	-0.235216	0.239503	4.69319	1.49212	0.997793	O43463	SUV91_HUMAN	Histone-lysine N-methyltransferase SUV39H1	Homo sapiens	9606
ENSG00000131115	ZNF227	71	57	56	48	67	38	-0.220343	0.239735	4.31414	1.49058	0.997793	Q86WZ6	ZN227_HUMAN	Zinc finger protein 227	Homo sapiens	9606
ENSG00000158164	TMSB15A	52	44	27	36	41	21	-0.278271	0.24021	3.72306	1.48744	0.997793	P0CG34	TB15A_HUMAN	Thymosin beta-15A	Homo sapiens	9606
ENSG00000166484	MAPK7	62	46	59	55	48	33	-0.247893	0.240686	4.17223	1.4843	0.997793	Q13164	MK07_HUMAN	Mitogen-activated protein kinase 7	Homo sapiens	9606
ENSG00000269307	BABAM1	179	181	193	158	181	127	-0.202682	0.241124	5.89664	1.48142	0.997793	Q9NWV8	BABA1_HUMAN	BRISC and BRCA1-A complex member 1	Homo sapiens	9606
ENSG00000125772	GPCPD1	362	241	98	153	169	137	-0.483554	0.241304	6.04666	1.67849	0.997793	Q9NPB8	GPCP1_HUMAN	Glycerophosphocholine phosphodiesterase GPCPD1	Homo sapiens	9606
ENSG00000072133	RPS6KA6	29	21	28	26	18	15	-0.346913	0.241362	3.09235	1.47985	0.997793	Q9UK32	KS6A6_HUMAN	Ribosomal protein S6 kinase alpha-6	Homo sapiens	9606
ENSG00000177700	POLR2L	1354	1870	1913	1477	1940	951	-0.254416	0.241476	9.09827	1.5087	0.997793	P62875	RPAB5_HUMAN	DNA-directed RNA polymerases I, II, and III subunit RPABC5	Homo sapiens	9606
ENSG00000183011	NAA38	431	570	368	399	481	279	-0.214621	0.241772	7.18787	1.47877	0.997793	Q9BRA0	LSMD1_HUMAN	N-alpha-acetyltransferase 38, NatC auxiliary subunit	Homo sapiens	9606
ENSG00000170191	NANP	59	54	48	58	50	24	-0.256282	0.242362	4.11531	1.4733	0.997793	Q8TBE9	NANP_HUMAN	N-acylneuraminate-9-phosphatase	Homo sapiens	9606
ENSG00000204536	CCHCR1	137	86	102	71	128	69	-0.226874	0.243127	5.10285	1.46831	0.997793	Q8TD31	CCHCR_HUMAN	Coiled-coil alpha-helical rod protein 1	Homo sapiens	9606
ENSG00000240694	PNMA2	14	8	16	7	11	8	-0.491426	0.243129	2.11896	1.4683	0.997793	Q9UL42	PNMA2_HUMAN	Paraneoplastic antigen Ma2	Homo sapiens	9606
ENSG00000085511	MAP3K4	188	97	113	124	135	71	-0.212202	0.243434	5.38128	1.46631	0.997793	Q9Y6R4	M3K4_HUMAN	Mitogen-activated protein kinase kinase kinase 4	Homo sapiens	9606
ENSG00000105829	BET1	58	68	39	54	57	11	-0.438176	0.24379	4.07124	1.5463	0.997793	O15155	BET1_HUMAN	BET1 homolog	Homo sapiens	9606
ENSG00000139921	TMX1	718	877	753	778	799	449	-0.203007	0.244136	7.97631	1.46176	0.997793	Q9H3N1	TMX1_HUMAN	Thioredoxin-related transmembrane protein 1	Homo sapiens	9606
ENSG00000171428	NAT1	36	33	28	32	28	17	-0.287977	0.244189	3.40696	1.46142	0.997793	P18440	ARY1_HUMAN	Arylamine N-acetyltransferase 1	Homo sapiens	9606
ENSG00000175416	CLTB	309	321	328	239	338	228	-0.2056	0.244507	6.68252	1.45936	0.997793	P09497	CLCB_HUMAN	Clathrin light chain B	Homo sapiens	9606
ENSG00000113141	IK	430	197	312	239	298	212	-0.237074	0.24476	6.59935	1.47339	0.997793	Q13123	RED_HUMAN	Protein Red	Homo sapiens	9606
ENSG00000170946	DNAJC24	67	48	61	64	54	26	-0.259014	0.245302	4.23712	1.45424	0.997793	Q6P3W2	DJC24_HUMAN	DnaJ homolog subfamily C member 24	Homo sapiens	9606
ENSG00000139192	TAPBPL	21	17	12	20	11	4	-0.471921	0.245993	2.45972	1.44981	0.997793	Q9BX59	TPSNR_HUMAN	Tapasin-related protein	Homo sapiens	9606
ENSG00000165948	IFI27L1	32	44	32	28	38	20	-0.30121	0.246627	3.55879	1.44575	0.997793	G3V248	G3V248_HUMAN	Interferon alpha inducible protein 27 like 1	Homo sapiens	9606
ENSG00000129317	PUS7L	47	48	32	39	44	20	-0.269632	0.24699	3.78024	1.44343	0.997793	Q9H0K6	PUS7L_HUMAN	Pseudouridylate synthase PUS7L	Homo sapiens	9606
ENSG00000167483	NIBAN3	4	2	3	1	3	0	-1.06552	0.247219	0.506897	1.44198	0.997793	Q86XR2	NIBA3_HUMAN	Protein Niban 3	Homo sapiens	9606
ENSG00000119487	MAPKAP1	133	153	120	147	135	62	-0.23003	0.247743	5.43743	1.43932	0.997793	Q9BPZ7	SIN1_HUMAN	Target of rapamycin complex 2 subunit MAPKAP1	Homo sapiens	9606
ENSG00000168300	PCMTD1	48	46	47	31	41	38	-0.289259	0.247763	3.92537	1.43852	0.997793	Q96MG8	PCMD1_HUMAN	Protein-L-isoaspartate O-methyltransferase domain-containing protein 1	Homo sapiens	9606
ENSG00000280148	ZC2HC1B	179	106	159	130	152	90	-0.207623	0.248342	5.5608	1.43485	0.997793	Q5TFG8	ZC21B_HUMAN	Zinc finger C2HC domain-containing protein 1B	Homo sapiens	9606
ENSG00000198131	ZNF544	13	12	7	7	11	4	-0.494912	0.249703	1.90626	1.42627	0.997793	Q6NX49	ZN544_HUMAN	Zinc finger protein 544	Homo sapiens	9606
ENSG00000102098	SCML2	857	432	180	304	323	237	-0.61937	0.249816	7.02343	1.70083	0.997793	Q9UQR0	SCML2_HUMAN	Sex comb on midleg-like protein 2	Homo sapiens	9606
ENSG00000167600	CYP2S1	6	5	7	4	5	2	-0.657751	0.24984	1.22423	1.42541	0.997793	Q96SQ9	CP2S1_HUMAN	Cytochrome P450 2S1	Homo sapiens	9606
ENSG00000103111	MON1B	81	65	55	61	72	36	-0.209039	0.25011	4.43705	1.42371	0.997793	Q7L1V2	MON1B_HUMAN	Vacuolar fusion protein MON1 homolog B	Homo sapiens	9606
ENSG00000169607	CKAP2L	89	47	59	54	65	40	-0.230752	0.250148	4.37701	1.42348	0.997793	Q8IYA6	CKP2L_HUMAN	Cytoskeleton-associated protein 2-like	Homo sapiens	9606
ENSG00000133636	NTS	8	12	3	4	7	3	-0.661813	0.250379	1.47986	1.42203	0.997793	P30990	NEUT_HUMAN	Neurotensin/neuromedin N	Homo sapiens	9606
ENSG00000269403	ETFB	170	167	160	129	164	122	-0.200876	0.250443	5.73871	1.42163	0.997793	P38117	ETFB_HUMAN	Electron transfer flavoprotein subunit beta	Homo sapiens	9606
ENSG00000161395	PGAP3	40	40	28	29	41	17	-0.282407	0.250564	3.55388	1.42087	0.997793	Q96FM1	PGAP3_HUMAN	Post-GPI attachment to proteins factor 3	Homo sapiens	9606
ENSG00000281348	PAGR1	49	39	39	35	44	25	-0.242751	0.251057	3.79151	1.41779	0.997793	Q9BTK6	PAGR1_HUMAN	PAXIP1-associated glutamate-rich protein 1	Homo sapiens	9606
ENSG00000099860	GADD45B	46	34	46	36	50	16	-0.293461	0.251133	3.76391	1.41732	0.997793	O75293	GA45B_HUMAN	Growth arrest and DNA damage-inducible protein GADD45 beta	Homo sapiens	9606
ENSG00000128159	TUBGCP6	116	90	50	68	96	44	-0.249204	0.251593	4.74304	1.415	0.997793	Q96RT7	GCP6_HUMAN	Gamma-tubulin complex component 6	Homo sapiens	9606
ENSG00000286098	ZNF844	35	50	30	27	47	17	-0.326257	0.251684	3.6313	1.41443	0.997793	Q08AG5	ZN844_HUMAN	Zinc finger protein 844	Homo sapiens	9606
ENSG00000204070	TP53TG5	92	126	74	76	103	61	-0.247367	0.2517	4.96346	1.4165	0.997793	Q9Y2B4	T53G5_HUMAN	TP53-target gene 5 protein	Homo sapiens	9606
ENSG00000162643	DNAI3	43	25	26	29	32	13	-0.301731	0.251957	3.34606	1.41219	0.997793	Q8IWG1	DNAI3_HUMAN	Dynein axonemal intermediate chain 3	Homo sapiens	9606
ENSG00000107938	EDRF1	192	102	103	114	128	83	-0.207765	0.252016	5.37627	1.41182	0.997793	Q3B7T1	EDRF1_HUMAN	Erythroid differentiation-related factor 1	Homo sapiens	9606
ENSG00000087086	FTL	455	401	337	374	502	154	-0.232044	0.252266	6.963	1.42569	0.997793	P02792	FRIL_HUMAN	Ferritin light chain	Homo sapiens	9606
ENSG00000203952	CCDC160	20	11	11	8	8	12	-0.484558	0.252461	2.23037	1.40906	0.997793	A6NGH7	CC160_HUMAN	Coiled-coil domain-containing protein 160	Homo sapiens	9606
ENSG00000148803	FUOM	104	135	108	87	114	84	-0.236541	0.253082	5.22083	1.40671	0.997793	A2VDF0	FUCM_HUMAN	Fucose mutarotase	Homo sapiens	9606
ENSG00000214087	ARL16	84	104	94	82	86	65	-0.231621	0.253211	4.93004	1.40443	0.997793	Q0P5N6	ARL16_HUMAN	ADP-ribosylation factor-like protein 16	Homo sapiens	9606
ENSG00000134248	LAMTOR5	248	298	262	236	258	187	-0.20258	0.253257	6.44273	1.40415	0.997793	O43504	LTOR5_HUMAN	Ragulator complex protein LAMTOR5	Homo sapiens	9606
ENSG00000132016	BRME1	26	9	15	9	16	10	-0.441029	0.253376	2.46116	1.40342	0.997793	Q0VDD7	BRME1_HUMAN	Break repair meiotic recombinase recruitment factor 1	Homo sapiens	9606
ENSG00000158062	UBXN11	62	29	43	36	43	27	-0.273745	0.25361	3.83954	1.40197	0.997793	Q5T124	UBX11_HUMAN	UBX domain-containing protein 11	Homo sapiens	9606
ENSG00000142188	TMEM50B	110	119	80	106	84	64	-0.226996	0.253639	5.0442	1.40179	0.997793	P56557	TM50B_HUMAN	Transmembrane protein 50B	Homo sapiens	9606
ENSG00000120458	MSANTD2	63	43	41	45	51	25	-0.235582	0.253721	3.98697	1.40129	0.997793	Q6P1R3	MSD2_HUMAN	Myb/SANT-like DNA-binding domain-containing protein 2	Homo sapiens	9606
ENSG00000267001	SLC39A3	215	263	223	191	247	157	-0.20317	0.253839	6.23829	1.40056	0.997793	Q9BRY0	S39A3_HUMAN	Zinc transporter ZIP3	Homo sapiens	9606
ENSG00000161929	SCIMP	22	17	4	7	13	8	-0.540828	0.2539	2.23493	1.40204	0.997793	Q6UWF3	SCIMP_HUMAN	SLP adapter and CSK-interacting membrane protein	Homo sapiens	9606
ENSG00000176894	PXMP2	80	92	52	67	73	44	-0.238798	0.25396	4.58347	1.39982	0.997793	Q9NR77	PXMP2_HUMAN	Peroxisomal membrane protein 2	Homo sapiens	9606
ENSG00000266076	AXIN2	10	5	6	3	8	2	-0.637779	0.254035	1.38385	1.39936	0.997793	Q9Y2T1	AXIN2_HUMAN	Axin-2	Homo sapiens	9606
ENSG00000164182	NDUFAF2	121	144	140	118	154	75	-0.216162	0.25404	5.45071	1.39933	0.997793	Q8N183	NDUF2_HUMAN	NADH dehydrogenase [ubiquinone] 1 alpha subcomplex assembly factor 2	Homo sapiens	9606
ENSG00000239388	ASB14	34	25	38	25	37	15	-0.31195	0.254089	3.40343	1.39903	0.997793	A6NK59	ASB14_HUMAN	Ankyrin repeat and SOCS box protein 14	Homo sapiens	9606
ENSG00000166199	ALKBH3	58	44	47	39	54	30	-0.2318	0.25416	4.01601	1.39859	0.997793	Q96Q83	ALKB3_HUMAN	Alpha-ketoglutarate-dependent dioxygenase alkB homolog 3	Homo sapiens	9606
ENSG00000114796	KLHL24	103	66	84	85	78	48	-0.212105	0.254239	4.76062	1.39811	0.997793	Q6TFL4	KLH24_HUMAN	Kelch-like protein 24	Homo sapiens	9606
ENSG00000003400	CASP10	9	10	4	7	3	4	-0.640265	0.254337	1.48358	1.39751	0.997793	Q92851	CASPA_HUMAN	Caspase-10	Homo sapiens	9606
ENSG00000081870	IFT25	202	164	150	184	137	108	-0.200018	0.254859	5.77732	1.39431	0.997793	Q9Y547	IFT25_HUMAN	Intraflagellar transport protein 25 homolog	Homo sapiens	9606
ENSG00000139618	BRCA2	288	109	123	153	153	92	-0.291368	0.255146	5.70033	1.44293	0.997793	P51587	BRCA2_HUMAN	Breast cancer type 2 susceptibility protein	Homo sapiens	9606
ENSG00000226174	TEX22	66	49	60	49	63	34	-0.22257	0.255214	4.24635	1.39214	0.997793	C9J3V5	TEX22_HUMAN	Testis-expressed protein 22	Homo sapiens	9606
ENSG00000061656	SPAG4	17	15	17	11	14	11	-0.3887	0.25549	2.4732	1.39046	0.997793	Q9NPE6	SPAG4_HUMAN	Sperm-associated antigen 4 protein	Homo sapiens	9606
ENSG00000244687	UBE2V1	140	149	169	154	172	65	-0.244088	0.25584	5.61258	1.40054	0.997793	Q13404	UB2V1_HUMAN	Ubiquitin-conjugating enzyme E2 variant 1	Homo sapiens	9606
ENSG00000151327	LINC00596	117	124	120	99	130	78	-0.200623	0.256261	5.28776	1.38576	0.997793	Q86U02	CN165_HUMAN	Putative uncharacterized protein encoded by LINC00596	Homo sapiens	9606
ENSG00000173818	ENDOV	77	60	57	47	82	33	-0.232269	0.256299	4.37873	1.38553	0.997793	Q8N8Q3	ENDOV_HUMAN	Endonuclease V	Homo sapiens	9606
ENSG00000256223	ZNF10	33	18	24	29	12	13	-0.401921	0.25633	3.0086	1.38648	0.997793	P21506	ZNF10_HUMAN	Zinc finger protein 10	Homo sapiens	9606
ENSG00000069509	FUNDC1	115	128	133	113	127	79	-0.208999	0.256502	5.3475	1.38431	0.997793	Q8IVP5	FUND1_HUMAN	FUN14 domain-containing protein 1	Homo sapiens	9606
ENSG00000106780	MEGF9	10	13	7	8	6	6	-0.521428	0.256577	1.82573	1.38385	0.997793	Q9H1U4	MEGF9_HUMAN	Multiple epidermal growth factor-like domains protein 9	Homo sapiens	9606
ENSG00000162066	AMDHD2	54	59	50	34	52	43	-0.274916	0.256898	4.13338	1.38191	0.997793	Q9Y303	NAGA_HUMAN	N-acetylglucosamine-6-phosphate deacetylase	Homo sapiens	9606
ENSG00000121289	CEP89	75	43	46	33	56	40	-0.268421	0.257109	4.12007	1.38063	0.997793	Q96ST8	CEP89_HUMAN	Centrosomal protein of 89 kDa	Homo sapiens	9606
ENSG00000123104	ITPR2	28	9	11	12	7	12	-0.514557	0.257271	2.37447	1.38234	0.997793	Q14571	ITPR2_HUMAN	Inositol 1,4,5-trisphosphate receptor type 2	Homo sapiens	9606
ENSG00000170222	ADPRM	33	22	26	19	21	21	-0.329692	0.257332	3.14311	1.37928	0.997793	Q3LIE5	ADPRM_HUMAN	Manganese-dependent ADP-ribose/CDP-alcohol diphosphatase	Homo sapiens	9606
ENSG00000111224	PARP11	53	67	51	52	62	28	-0.250565	0.257549	4.21177	1.37798	0.997793	Q9NR21	PAR11_HUMAN	Protein mono-ADP-ribosyltransferase PARP11	Homo sapiens	9606
ENSG00000158528	PPP1R9A	11	8	8	9	6	3	-0.531368	0.257666	1.69764	1.37727	0.997793	Q9ULJ8	NEB1_HUMAN	Neurabin-1	Homo sapiens	9606
ENSG00000134986	NREP	105	84	77	79	106	42	-0.205788	0.258306	4.83281	1.37342	0.997793	Q16612	NREP_HUMAN	Neuronal regeneration-related protein	Homo sapiens	9606
ENSG00000254004	ZNF260	93	68	59	76	67	40	-0.21208	0.258599	4.55815	1.37166	0.997793	Q3ZCT1	ZN260_HUMAN	Zinc finger protein 260	Homo sapiens	9606
ENSG00000085719	CPNE3	428	199	267	246	319	175	-0.205282	0.258632	6.53474	1.37198	0.997793	O75131	CPNE3_HUMAN	Copine-3	Homo sapiens	9606
ENSG00000170430	MGMT	58	54	63	47	65	34	-0.23336	0.259191	4.25077	1.36811	0.997793	P16455	MGMT_HUMAN	Methylated-DNA--protein-cysteine methyltransferase	Homo sapiens	9606
ENSG00000179361	ARID3B	69	50	49	54	61	25	-0.231443	0.259273	4.17642	1.36762	0.997793	Q8IVW6	ARI3B_HUMAN	AT-rich interactive domain-containing protein 3B	Homo sapiens	9606
ENSG00000137269	LRRC1	97	61	71	69	85	39	-0.208672	0.25973	4.61672	1.36489	0.997793	Q9BTT6	LRRC1_HUMAN	Leucine-rich repeat-containing protein 1	Homo sapiens	9606
ENSG00000148935	GAS2	47	41	39	32	46	26	-0.244934	0.259913	3.79321	1.3638	0.997793	O43903	GAS2_HUMAN	Growth arrest-specific protein 2	Homo sapiens	9606
ENSG00000285868	FNDC9	7	6	5	3	0	6	-0.884828	0.259973	1.16134	1.36688	0.997793	Q8TBE3	FNDC9_HUMAN	Fibronectin type III domain-containing protein 9	Homo sapiens	9606
ENSG00000179021	C3orf38	186	123	186	142	173	103	-0.203344	0.260128	5.72578	1.36252	0.997793	Q5JPI3	CC038_HUMAN	Uncharacterized protein C3orf38	Homo sapiens	9606
ENSG00000267022	ZNF284	45	33	35	29	45	18	-0.266307	0.260394	3.61961	1.36094	0.997793	Q2VY69	ZN284_HUMAN	Zinc finger protein 284	Homo sapiens	9606
ENSG00000205133	TRIQK	46	71	36	51	49	21	-0.3222	0.260446	4.02554	1.37356	0.997793	Q629K1	TRIQK_HUMAN	Triple QxxK/R motif-containing protein	Homo sapiens	9606
ENSG00000162433	AK4	9	8	6	5	8	2	-0.572956	0.260513	1.50603	1.36023	0.997793	P27144	KAD4_HUMAN	Adenylate kinase 4, mitochondrial	Homo sapiens	9606
ENSG00000254598	CSNK2A3	22	10	15	11	14	9	-0.40217	0.261271	2.40334	1.35574	0.997793	Q8NEV1	CSK23_HUMAN	Casein kinase II subunit alpha 3	Homo sapiens	9606
ENSG00000127125	PPCS	131	165	118	119	159	76	-0.212706	0.261574	5.47561	1.35395	0.997793	Q9HAB8	PPCS_HUMAN	Phosphopantothenate--cysteine ligase	Homo sapiens	9606
ENSG00000128915	ICE2	156	162	131	150	170	68	-0.206774	0.26205	5.58601	1.35113	0.997793	Q659A1	ICE2_HUMAN	Little elongation complex subunit 2	Homo sapiens	9606
ENSG00000179954	SSC5D	9	3	2	1	0	5	-1.07273	0.262839	0.869593	1.35455	0.997793	A1L4H1	SRCRL_HUMAN	Soluble scavenger receptor cysteine-rich domain-containing protein SSC5D	Homo sapiens	9606
ENSG00000140905	GCSH	16	19	18	15	19	6	-0.390203	0.262988	2.57901	1.34562	0.997793	P23434	GCSH_HUMAN	Glycine cleavage system H protein, mitochondrial	Homo sapiens	9606
ENSG00000179168	GGN	3	4	3	1	2	2	-0.901986	0.263117	0.62401	1.34486	0.997793	Q86UU5	GGN_HUMAN	Gametogenetin	Homo sapiens	9606
ENSG00000164402	SEPTIN8	65	55	60	50	64	37	-0.213038	0.263252	4.29267	1.34407	0.997793	Q92599	SEPT8_HUMAN	Septin-8	Homo sapiens	9606
ENSG00000175183	CSRP2	104	116	115	100	115	70	-0.2041	0.263591	5.18362	1.34209	0.997793	Q16527	CSRP2_HUMAN	Cysteine and glycine-rich protein 2	Homo sapiens	9606
ENSG00000137806	NDUFAF1	143	95	135	110	122	81	-0.201016	0.263715	5.32174	1.34136	0.997793	Q9Y375	CIA30_HUMAN	Complex I intermediate-associated protein 30, mitochondrial	Homo sapiens	9606
ENSG00000184209	RILPL1	72	71	93	64	78	53	-0.238717	0.264228	4.67609	1.33837	0.997793	Q5EBL4	RIPL1_HUMAN	RILP-like protein 1	Homo sapiens	9606
ENSG00000171160	MORN4	19	25	22	23	16	11	-0.364471	0.264236	2.8745	1.33832	0.997793	Q8NDC4	MORN4_HUMAN	MORN repeat-containing protein 4	Homo sapiens	9606
ENSG00000176058	TPRN	69	53	41	46	44	40	-0.244526	0.264264	4.12731	1.33816	0.997793	Q4KMQ1	TPRN_HUMAN	Taperin	Homo sapiens	9606
ENSG00000124177	CHD6	182	45	74	66	86	49	-0.484836	0.26563	4.84031	1.47879	0.997793	Q8TD26	CHD6_HUMAN	Chromodomain-helicase-DNA-binding protein 6	Homo sapiens	9606
ENSG00000168671	UGT3A2	65	62	55	55	53	42	-0.220515	0.265728	4.30525	1.32966	0.997793	Q3SY77	UD3A2_HUMAN	UDP-glucuronosyltransferase 3A2	Homo sapiens	9606
ENSG00000165660	ABRAXAS2	129	81	106	103	95	66	-0.200117	0.267149	5.07994	1.32147	0.997793	Q15018	ABRX2_HUMAN	BRISC complex subunit Abraxas 2	Homo sapiens	9606
ENSG00000197124	ZNF682	18	15	17	12	21	4	-0.423075	0.267282	2.48691	1.3207	0.997793	O95780	ZN682_HUMAN	Zinc finger protein 682	Homo sapiens	9606
ENSG00000079385	CEACAM1	5	1	3	1	3	0	-1.06022	0.267821	0.50558	1.31761	0.997793	P13688	CEAM1_HUMAN	Carcinoembryonic antigen-related cell adhesion molecule 1	Homo sapiens	9606
ENSG00000112695	COX7A2	1069	1380	995	1164	1154	652	-0.200697	0.268004	8.52517	1.31705	0.997793	P14406	CX7A2_HUMAN	Cytochrome c oxidase subunit 7A2, mitochondrial	Homo sapiens	9606
ENSG00000135838	NPL	78	86	62	70	87	34	-0.228151	0.268027	4.60321	1.31643	0.997793	Q9BXD5	NPL_HUMAN	N-acetylneuraminate lyase	Homo sapiens	9606
ENSG00000168993	CPLX1	10	2	7	3	7	1	-0.731247	0.268291	1.25119	1.31492	0.997793	O14810	CPLX1_HUMAN	Complexin-1	Homo sapiens	9606
ENSG00000164040	PGRMC2	273	342	340	308	320	193	-0.205357	0.268388	6.68946	1.31679	0.997793	O15173	PGRC2_HUMAN	Membrane-associated progesterone receptor component 2	Homo sapiens	9606
ENSG00000121989	ACVR2A	53	43	35	33	56	18	-0.270496	0.269126	3.81679	1.31016	0.997793	P27037	AVR2A_HUMAN	Activin receptor type-2A	Homo sapiens	9606
ENSG00000113742	CPEB4	54	54	42	55	45	23	-0.253467	0.269498	4.01917	1.30805	0.997793	Q17RY0	CPEB4_HUMAN	Cytoplasmic polyadenylation element-binding protein 4	Homo sapiens	9606
ENSG00000101928	MOSPD1	37	29	36	35	22	22	-0.305992	0.26976	3.47094	1.30656	0.997793	Q9UJG1	MSPD1_HUMAN	Motile sperm domain-containing protein 1	Homo sapiens	9606
ENSG00000072818	ACAP1	5	19	15	7	13	6	-0.572484	0.270122	2.14326	1.31211	0.997793	Q15027	ACAP1_HUMAN	Arf-GAP with coiled-coil, ANK repeat and PH domain-containing protein 1	Homo sapiens	9606
ENSG00000161082	CELF5	3	6	8	3	4	3	-0.712375	0.270463	1.15829	1.30258	0.997793	Q8N6W0	CELF5_HUMAN	CUGBP Elav-like family member 5	Homo sapiens	9606
ENSG00000101883	NKAPP1	2	1	5	3	0	0	-1.27763	0.270466	0.391909	1.30257	0.997793	Q8N9T2	CX042_HUMAN	Putative uncharacterized protein CXorf42	Homo sapiens	9606
ENSG00000229676	ZNF98	6	5	6	4	2	4	-0.683481	0.270576	1.15732	1.30194	0.997793	A6NK75	ZNF98_HUMAN	Zinc finger protein 98	Homo sapiens	9606
ENSG00000131437	KIF3A	176	87	137	116	154	65	-0.225075	0.270667	5.39348	1.30388	0.997793	Q9Y496	KIF3A_HUMAN	Kinesin-like protein KIF3A	Homo sapiens	9606
ENSG00000168646	AXIN2	17	12	7	6	14	5	-0.474735	0.270686	2.04806	1.30132	0.997793	Q9Y2T1	AXIN2_HUMAN	Axin-2	Homo sapiens	9606
ENSG00000021762	OSBPL5	30	17	21	15	29	8	-0.359615	0.27131	2.89731	1.2978	0.997793	Q9H0X9	OSBL5_HUMAN	Oxysterol-binding protein-related protein 5	Homo sapiens	9606
ENSG00000104472	CHRAC1	76	85	88	75	93	44	-0.219331	0.271331	4.75661	1.29769	0.997793	Q9NRG0	CHRC1_HUMAN	Chromatin accessibility complex protein 1	Homo sapiens	9606
ENSG00000164073	MFSD8	104	111	82	98	108	48	-0.20653	0.271945	4.99755	1.29424	0.997793	Q8NHS3	MFSD8_HUMAN	Major facilitator superfamily domain-containing protein 8	Homo sapiens	9606
ENSG00000181035	SLC25A42	21	29	20	15	26	13	-0.344323	0.272331	2.95755	1.29207	0.997793	Q86VD7	S2542_HUMAN	Mitochondrial coenzyme A transporter SLC25A42	Homo sapiens	9606
ENSG00000187097	ENTPD5	102	57	73	65	80	48	-0.20663	0.272478	4.63406	1.29125	0.997793	O75356	ENTP5_HUMAN	Nucleoside diphosphate phosphatase ENTPD5	Homo sapiens	9606
ENSG00000198089	SFI1	76	42	58	38	69	36	-0.249696	0.272554	4.23169	1.29083	0.997793	A8K8P3	SFI1_HUMAN	Protein SFI1 homolog	Homo sapiens	9606
ENSG00000115539	PDCL3	67	44	58	54	60	27	-0.22992	0.272945	4.19037	1.28864	0.997793	Q9H2J4	PDCL3_HUMAN	Phosducin-like protein 3	Homo sapiens	9606
ENSG00000269825	ZNF816	19	9	17	15	5	10	-0.500535	0.273171	2.31777	1.28867	0.997793	Q0VGE8	ZN816_HUMAN	Zinc finger protein 816	Homo sapiens	9606
ENSG00000196597	ZNF782	16	18	12	15	14	5	-0.405463	0.273627	2.3869	1.28484	0.997793	Q6ZMW2	ZN782_HUMAN	Zinc finger protein 782	Homo sapiens	9606
ENSG00000005238	ATOSB	41	30	29	25	39	17	-0.266044	0.274507	3.4516	1.27995	0.997793	Q7L5A3	ATOSB_HUMAN	Atos homolog protein B	Homo sapiens	9606
ENSG00000255872	SHB	156	159	144	165	164	68	-0.207218	0.274646	5.62052	1.27918	0.997793	Q15464	SHB_HUMAN	SH2 domain-containing adapter protein B	Homo sapiens	9606
ENSG00000147853	AK3	55	72	44	54	57	30	-0.248977	0.274867	4.20903	1.27796	0.997793	Q9UIJ7	KAD3_HUMAN	GTP:AMP phosphotransferase AK3, mitochondrial	Homo sapiens	9606
ENSG00000119328	ABITRAM	42	34	24	34	24	20	-0.289755	0.274957	3.43848	1.27747	0.997793	Q9NX38	ABITM_HUMAN	Protein Abitram	Homo sapiens	9606
ENSG00000187134	AKR1C1	16	15	28	23	11	8	-0.460793	0.275616	2.69638	1.28212	0.997793	Q04828	AK1C1_HUMAN	Aldo-keto reductase family 1 member C1	Homo sapiens	9606
ENSG00000144320	LNPK	94	87	67	95	78	34	-0.235226	0.275671	4.72348	1.27399	0.997793	Q9C0E8	LNP_HUMAN	Endoplasmic reticulum junction formation protein lunapark	Homo sapiens	9606
ENSG00000237190	CDKN2AIPNL	80	112	88	67	110	57	-0.241319	0.276473	4.91584	1.27282	0.997793	Q96HQ2	C2AIL_HUMAN	CDKN2AIP N-terminal-like protein	Homo sapiens	9606
ENSG00000141428	C18orf21	113	119	75	95	116	50	-0.21121	0.276708	5.03647	1.26783	0.997793	Q32NC0	CR021_HUMAN	UPF0711 protein C18orf21	Homo sapiens	9606
ENSG00000099954	CECR2	209	90	109	103	161	68	-0.242928	0.276924	5.39105	1.27968	0.997793	Q9BXF3	CECR2_HUMAN	Chromatin remodeling regulator CECR2	Homo sapiens	9606
ENSG00000179456	ZBTB18	8	1	0	3	0	0	-1.40446	0.277162	0.444468	1.27661	0.997793	Q99592	ZBT18_HUMAN	Zinc finger and BTB domain-containing protein 18	Homo sapiens	9606
ENSG00000168781	PPIP5K1	7	7	13	8	7	3	-0.553283	0.277252	1.7028	1.26485	0.997793	Q6PFW1	VIP1_HUMAN	Inositol hexakisphosphate and diphosphoinositol-pentakisphosphate kinase 1	Homo sapiens	9606
ENSG00000288258	CMC4	22	10	20	12	15	11	-0.390292	0.277488	2.54136	1.26356	0.997793	P56277	CMC4_HUMAN	Cx9C motif-containing protein 4	Homo sapiens	9606
ENSG00000181982	CCDC149	8	6	9	4	6	5	-0.554128	0.278266	1.51452	1.25932	0.997793	Q6ZUS6	CC149_HUMAN	Coiled-coil domain-containing protein 149	Homo sapiens	9606
ENSG00000120910	PPP3CC	71	47	38	46	52	30	-0.224552	0.278321	4.0679	1.25902	0.997793	P48454	PP2BC_HUMAN	Serine/threonine-protein phosphatase 2B catalytic subunit gamma isoform	Homo sapiens	9606
ENSG00000112367	FIG4	57	66	38	43	57	32	-0.244597	0.278723	4.12077	1.25684	0.997793	Q92562	FIG4_HUMAN	Polyphosphoinositide phosphatase	Homo sapiens	9606
ENSG00000161653	NAGS	12	10	5	7	6	5	-0.512661	0.278956	1.69907	1.25557	0.997793	Q8N159	NAGS_HUMAN	N-acetylglutamate synthase, mitochondrial	Homo sapiens	9606
ENSG00000130244	FAM98C	53	47	31	37	38	30	-0.249544	0.279708	3.82576	1.2515	0.997793	Q17RN3	FA98C_HUMAN	Protein FAM98C	Homo sapiens	9606
ENSG00000145088	EAF2	16	17	11	13	10	9	-0.397154	0.279748	2.3308	1.25129	0.997793	Q96CJ1	EAF2_HUMAN	ELL-associated factor 2	Homo sapiens	9606
ENSG00000178381	ZFAND2A	37	48	38	37	35	27	-0.267606	0.279931	3.75126	1.2503	0.997793	Q8N6M9	ZFN2A_HUMAN	AN1-type zinc finger protein 2A	Homo sapiens	9606
ENSG00000181191	PJA1	70	38	43	32	56	33	-0.254049	0.280053	4.01059	1.24964	0.997793	Q8NG27	PJA1_HUMAN	E3 ubiquitin-protein ligase Praja-1	Homo sapiens	9606
ENSG00000132718	SYT11	9	6	4	4	5	3	-0.591621	0.280405	1.29053	1.24774	0.997793	Q9BT88	SYT11_HUMAN	Synaptotagmin-11	Homo sapiens	9606
ENSG00000143742	SRP9	47	43	26	42	38	7	-0.402151	0.280653	3.5943	1.28354	0.997793	P49458	SRP09_HUMAN	Signal recognition particle 9 kDa protein	Homo sapiens	9606
ENSG00000171843	MLLT3	5	5	5	4	4	1	-0.681659	0.281353	1.03534	1.24265	0.997793	P42568	AF9_HUMAN	Protein AF-9	Homo sapiens	9606
ENSG00000154240	CEP112	37	24	35	29	36	12	-0.298265	0.281707	3.38917	1.24076	0.997793	Q8N8E3	CE112_HUMAN	Centrosomal protein of 112 kDa	Homo sapiens	9606
ENSG00000178445	GLDC	131	67	89	66	99	68	-0.22338	0.281929	4.92221	1.23957	0.997793	P23378	GCSP_HUMAN	Glycine dehydrogenase (decarboxylating), mitochondrial	Homo sapiens	9606
ENSG00000138495	COX17	65	73	50	52	76	30	-0.232793	0.281931	4.34314	1.23956	0.997793	Q14061	COX17_HUMAN	Cytochrome c oxidase copper chaperone	Homo sapiens	9606
ENSG00000090581	GNPTG	79	68	56	53	83	36	-0.208197	0.282412	4.45365	1.23699	0.997793	Q9UJJ9	GNPTG_HUMAN	N-acetylglucosamine-1-phosphotransferase subunit gamma	Homo sapiens	9606
ENSG00000119782	FKBP1B	28	35	34	30	30	18	-0.285	0.282455	3.42236	1.23676	0.997793	P68106	FKB1B_HUMAN	Peptidyl-prolyl cis-trans isomerase FKBP1B	Homo sapiens	9606
ENSG00000116667	C1orf21	28	32	31	22	26	23	-0.301576	0.282464	3.32569	1.23671	0.997793	Q9H246	CA021_HUMAN	Uncharacterized protein C1orf21	Homo sapiens	9606
ENSG00000126246	IGFLR1	24	18	22	16	18	15	-0.323291	0.282582	2.83968	1.23609	0.997793	Q9H665	IGFR1_HUMAN	IGF-like family receptor 1	Homo sapiens	9606
ENSG00000164118	CEP44	81	74	56	71	68	39	-0.201067	0.282776	4.51225	1.23505	0.997793	Q9C0F1	CEP44_HUMAN	Centrosomal protein of 44 kDa	Homo sapiens	9606
ENSG00000162607	USP1	7965	5522	2417	4398	4446	989	-0.698711	0.28307	10.4456	1.48583	0.997793	O94782	UBP1_HUMAN	Ubiquitin carboxyl-terminal hydrolase 1	Homo sapiens	9606
ENSG00000188868	ZNF563	10	12	9	8	9	5	-0.449883	0.283817	1.89078	1.22953	0.997793	Q8TA94	ZN563_HUMAN	Zinc finger protein 563	Homo sapiens	9606
ENSG00000038002	AGA	38	33	38	34	42	13	-0.282534	0.284816	3.57267	1.22425	0.997793	P20933	ASPG_HUMAN	N(4)-(beta-N-acetylglucosaminyl)-L-asparaginase	Homo sapiens	9606
ENSG00000189120	SP6	2	5	3	2	1	2	-0.903548	0.285042	0.626143	1.22306	0.997793	Q3SY56	SP6_HUMAN	Transcription factor Sp6	Homo sapiens	9606
ENSG00000245680	ZNF585B	2	8	3	3	3	1	-0.832852	0.285322	0.868878	1.22158	0.997793	Q52M93	Z585B_HUMAN	Zinc finger protein 585B	Homo sapiens	9606
ENSG00000171604	CXXC5	10	9	5	7	6	3	-0.527018	0.285604	1.56466	1.2201	0.997793	Q7LFL8	CXXC5_HUMAN	CXXC-type zinc finger protein 5	Homo sapiens	9606
ENSG00000163660	CCNL1	149	75	70	86	99	56	-0.213288	0.28579	4.94408	1.21912	0.997793	Q9UK58	CCNL1_HUMAN	Cyclin-L1	Homo sapiens	9606
ENSG00000196826	ZNF709	42	16	33	24	29	17	-0.320184	0.286016	3.29697	1.21794	0.997793	Q8N972	ZN709_HUMAN	Zinc finger protein 709	Homo sapiens	9606
ENSG00000148057	IDNK	8	9	9	10	6	1	-0.582082	0.286217	1.64625	1.21689	0.997793	Q5T6J7	GNTK_HUMAN	Probable gluconokinase	Homo sapiens	9606
ENSG00000099949	LZTR1	106	51	58	61	83	33	-0.234186	0.286634	4.50075	1.2147	0.997793	Q8N653	LZTR1_HUMAN	Leucine-zipper-like transcriptional regulator 1	Homo sapiens	9606
ENSG00000134765	DSC1	20	12	14	15	15	4	-0.402062	0.287129	2.38101	1.21212	0.997793	Q08554	DSC1_HUMAN	Desmocollin-1	Homo sapiens	9606
ENSG00000140006	WDR89	61	59	52	51	66	29	-0.212131	0.28715	4.22864	1.21201	0.997793	Q96FK6	WDR89_HUMAN	WD repeat-containing protein 89	Homo sapiens	9606
ENSG00000177707	NECTIN3	29	44	15	26	24	16	-0.366916	0.287281	3.24577	1.21623	0.997793	Q9NQS3	NECT3_HUMAN	Nectin-3	Homo sapiens	9606
ENSG00000129187	DCTD	162	205	158	164	203	90	-0.200115	0.287498	5.82326	1.21062	0.997793	P32321	DCTD_HUMAN	Deoxycytidylate deaminase	Homo sapiens	9606
ENSG00000146143	PRIM2	111	74	100	102	90	49	-0.206005	0.28841	4.93533	1.20546	0.997793	P49643	PRI2_HUMAN	DNA primase large subunit	Homo sapiens	9606
ENSG00000186300	ZNF555	21	20	30	23	26	5	-0.400456	0.288441	2.95925	1.21028	0.997793	Q8NEP9	ZN555_HUMAN	Zinc finger protein 555	Homo sapiens	9606
ENSG00000268870	ZNF799	8	2	4	0	3	4	-0.888002	0.289037	0.91154	1.20222	0.997793	Q96GE5	ZN799_HUMAN	Zinc finger protein 799	Homo sapiens	9606
ENSG00000268043	NBPF12	6	2	2	3	1	1	-0.88969	0.290059	0.618846	1.19695	0.997793	Q5TAG4	NBPFC_HUMAN	Neuroblastoma breakpoint family member 12	Homo sapiens	9606
ENSG00000138286	FAM149B1	33	37	38	35	33	20	-0.263755	0.290197	3.5751	1.19624	0.997793	Q96BN6	F149B_HUMAN	Primary cilium assembly protein FAM149B1	Homo sapiens	9606
ENSG00000274049	INO80B	103	91	93	61	112	67	-0.212249	0.290234	4.94907	1.19605	0.997793	Q9C086	IN80B_HUMAN	INO80 complex subunit B	Homo sapiens	9606
ENSG00000243317	STMP1	103	123	82	107	92	60	-0.209809	0.29061	5.052	1.19412	0.997793	E0CX11	STMP1_HUMAN	Short transmembrane mitochondrial protein 1	Homo sapiens	9606
ENSG00000174197	MGA	300	109	130	128	184	102	-0.287394	0.291193	5.75242	1.24286	0.997793	Q8IWI9	MGAP_HUMAN	MAX gene-associated protein	Homo sapiens	9606
ENSG00000140398	NEIL1	28	16	19	16	23	10	-0.31718	0.291265	2.81342	1.19076	0.997793	Q96FI4	NEIL1_HUMAN	Endonuclease 8-like 1	Homo sapiens	9606
ENSG00000158055	GRHL3	12	12	9	5	10	8	-0.456862	0.29131	1.95839	1.19054	0.997793	Q8TE85	GRHL3_HUMAN	Grainyhead-like protein 3 homolog	Homo sapiens	9606
ENSG00000008324	SS18L2	154	198	175	162	202	95	-0.200327	0.291596	5.83502	1.18949	0.997793	Q9UHA2	S18L2_HUMAN	SS18-like protein 2	Homo sapiens	9606
ENSG00000170791	CHCHD7	58	56	56	51	60	33	-0.206302	0.291776	4.21929	1.18816	0.997793	Q9BUK0	CHCH7_HUMAN	Coiled-coil-helix-coiled-coil-helix domain-containing protein 7	Homo sapiens	9606
ENSG00000112769	LAMA4	5	7	5	4	6	0	-0.728093	0.291825	1.14825	1.1879	0.997793	Q16363	LAMA4_HUMAN	Laminin subunit alpha-4	Homo sapiens	9606
ENSG00000170537	TMC7	28	22	29	17	24	20	-0.311688	0.292041	3.12577	1.1868	0.997793	Q7Z402	TMC7_HUMAN	Transmembrane channel-like protein 7	Homo sapiens	9606
ENSG00000015153	YAF2	79	92	55	66	81	43	-0.214818	0.292747	4.60816	1.18321	0.997793	Q8IY57	YAF2_HUMAN	YY1-associated factor 2	Homo sapiens	9606
ENSG00000148734	NPFFR1	1101	440	32	212	214	141	-1.29395	0.293379	6.84938	1.43152	0.997793	Q9GZQ6	NPFF1_HUMAN	Neuropeptide FF receptor 1	Homo sapiens	9606
ENSG00000198517	MAFK	27	10	9	9	13	10	-0.430728	0.294608	2.35148	1.1738	0.997793	O60675	MAFK_HUMAN	Transcription factor MafK	Homo sapiens	9606
ENSG00000134825	TMEM258	535	705	401	493	592	319	-0.203555	0.294818	7.44825	1.17912	0.997793	P61165	TM258_HUMAN	Transmembrane protein 258	Homo sapiens	9606
ENSG00000130433	CACNG6	4	4	3	1	4	1	-0.800034	0.295042	0.722724	1.17162	0.997793	Q9BXT2	CCG6_HUMAN	Voltage-dependent calcium channel gamma-6 subunit	Homo sapiens	9606
ENSG00000164023	SGMS2	33	26	29	25	28	18	-0.260464	0.295541	3.28792	1.16911	0.997793	Q8NHU3	SMS2_HUMAN	Phosphatidylcholine:ceramide cholinephosphotransferase 2	Homo sapiens	9606
ENSG00000157778	PSMG3	119	131	91	76	130	79	-0.211395	0.295931	5.19267	1.16757	0.997793	Q9BT73	PSMG3_HUMAN	Proteasome assembly chaperone 3	Homo sapiens	9606
ENSG00000152457	DCLRE1C	52	29	29	32	38	19	-0.250239	0.295999	3.57671	1.16682	0.997793	Q96SD1	DCR1C_HUMAN	Protein artemis	Homo sapiens	9606
ENSG00000133250	ZNF414	49	49	52	40	44	38	-0.239657	0.297043	4.03523	1.16161	0.997793	Q96IQ9	ZN414_HUMAN	Zinc finger protein 414	Homo sapiens	9606
ENSG00000175106	TVP23B	776	1712	200	268	256	515	-1.1712	0.29771	7.78817	1.4024	0.997793	Q9NYZ1	TV23B_HUMAN	Golgi apparatus membrane protein TVP23 homolog B	Homo sapiens	9606
ENSG00000127603	MACF1	604	206	231	243	299	205	-0.34884	0.297801	6.65219	1.25926	0.997793	Q9UPN3	MACF1_HUMAN	Microtubule-actin cross-linking factor 1, isoforms 1/2/3/4/5	Homo sapiens	9606
ENSG00000196368	NUDT11	44	46	61	38	59	28	-0.258349	0.298153	4.04342	1.1561	0.997793	Q96G61	NUD11_HUMAN	Diphosphoinositol polyphosphate phosphohydrolase 3-beta	Homo sapiens	9606
ENSG00000153485	LYSET	64	90	55	79	54	36	-0.272228	0.298359	4.48307	1.16878	0.997793	Q8N6I4	LYSET_HUMAN	Lysosomal enzyme trafficking factor	Homo sapiens	9606
ENSG00000185338	SOCS1	4	4	10	3	6	2	-0.672443	0.298735	1.22669	1.15322	0.997793	O15524	SOCS1_HUMAN	Suppressor of cytokine signaling 1	Homo sapiens	9606
ENSG00000149679	CABLES2	16	20	8	14	13	5	-0.421536	0.299428	2.32201	1.1498	0.997793	Q9BTV7	CABL2_HUMAN	CDK5 and ABL1 enzyme substrate 2	Homo sapiens	9606
ENSG00000057704	TMCC3	6	4	6	4	4	2	-0.617161	0.299608	1.11441	1.14892	0.997793	Q9ULS5	TMCC3_HUMAN	Transmembrane and coiled-coil domain protein 3	Homo sapiens	9606
ENSG00000120696	KBTBD7	107	64	95	66	79	70	-0.22668	0.299718	4.82933	1.14948	0.997793	Q8WVZ9	KBTB7_HUMAN	Kelch repeat and BTB domain-containing protein 7	Homo sapiens	9606
ENSG00000115274	INO80B	93	79	80	57	93	61	-0.201729	0.300934	4.76814	1.14241	0.997793	Q9C086	IN80B_HUMAN	INO80 complex subunit B	Homo sapiens	9606
ENSG00000271303	SRXN1	119	130	84	89	144	52	-0.217059	0.301188	5.15132	1.14347	0.997793	Q9BYN0	SRXN1_HUMAN	Sulfiredoxin-1	Homo sapiens	9606
ENSG00000162614	NEXN	165	70	131	106	117	75	-0.231398	0.301889	5.26455	1.14733	0.997793	Q0ZGT2	NEXN_HUMAN	Nexilin	Homo sapiens	9606
ENSG00000167523	SPATA33	29	29	27	29	23	16	-0.276895	0.302609	3.23887	1.13425	0.997793	Q96N06	SPT33_HUMAN	Spermatogenesis-associated protein 33	Homo sapiens	9606
ENSG00000176731	RBIS	202	213	160	226	186	76	-0.234802	0.302634	5.92435	1.15556	0.997793	Q8N0T1	RBIS_HUMAN	Ribosomal biogenesis factor	Homo sapiens	9606
ENSG00000162669	HFM1	6	5	5	4	5	1	-0.626486	0.302995	1.11164	1.13238	0.997793	A2PYH4	HFM1_HUMAN	Probable ATP-dependent DNA helicase HFM1	Homo sapiens	9606
ENSG00000151413	NUBPL	55	37	46	40	48	27	-0.217469	0.30304	3.91551	1.13216	0.997793	Q8TB37	NUBPL_HUMAN	Iron-sulfur protein NUBPL	Homo sapiens	9606
ENSG00000127415	IDUA	25	16	15	16	13	13	-0.336068	0.303331	2.6513	1.13075	0.997793	P35475	IDUA_HUMAN	Alpha-L-iduronidase	Homo sapiens	9606
ENSG00000130544	ZNF557	99	64	60	78	74	36	-0.200121	0.303509	4.57734	1.12989	0.997793	Q8N988	ZN557_HUMAN	Zinc finger protein 557	Homo sapiens	9606
ENSG00000078687	TNRC6C	62	22	44	35	48	18	-0.300985	0.303741	3.76191	1.13371	0.997793	Q9HCJ0	TNR6C_HUMAN	Trinucleotide repeat-containing gene 6C protein	Homo sapiens	9606
ENSG00000112763	BTN2A1	72	66	49	56	74	29	-0.208917	0.304683	4.33854	1.12423	0.997793	Q7KYR7	BT2A1_HUMAN	Butyrophilin subfamily 2 member A1	Homo sapiens	9606
ENSG00000164116	GUCY1A1	43	41	34	27	38	30	-0.248879	0.304698	3.69132	1.12416	0.997793	Q02108	GCYA1_HUMAN	Guanylate cyclase soluble subunit alpha-1	Homo sapiens	9606
ENSG00000119686	FLVCR2	41	26	23	17	38	16	-0.295846	0.30496	3.28985	1.1229	0.997793	Q9UPI3	FLVC2_HUMAN	Heme transporter FLVCR2	Homo sapiens	9606
ENSG00000242252	BGLAP	10	2	6	4	5	2	-0.63922	0.305061	1.21902	1.12242	0.997793	P02818	OSTCN_HUMAN	Osteocalcin	Homo sapiens	9606
ENSG00000175309	PHYKPL	24	19	11	15	20	6	-0.359604	0.30536	2.59645	1.12098	0.997793	Q8IUZ5	AT2L2_HUMAN	5-phosphohydroxy-L-lysine phospho-lyase	Homo sapiens	9606
ENSG00000273294	AMACR	46	40	48	40	46	26	-0.224153	0.305455	3.88246	1.12053	0.997793	Q9UHK6	AMACR_HUMAN	Alpha-methylacyl-CoA racemase	Homo sapiens	9606
ENSG00000186017	ZNF566	53	39	50	50	31	32	-0.261974	0.306498	3.94154	1.11555	0.997793	Q969W8	ZN566_HUMAN	Zinc finger protein 566	Homo sapiens	9606
ENSG00000171295	ZNF440	70	44	44	51	39	37	-0.232128	0.306843	4.08693	1.1139	0.997793	Q8IYI8	ZN440_HUMAN	Zinc finger protein 440	Homo sapiens	9606
ENSG00000138347	MYPN	21	6	6	10	8	4	-0.504656	0.306994	1.92116	1.11318	0.997793	Q86TC9	MYPN_HUMAN	Myopalladin	Homo sapiens	9606
ENSG00000166289	PLEKHF1	26	17	13	13	21	9	-0.330444	0.307171	2.6522	1.11234	0.997793	Q96S99	PKHF1_HUMAN	Pleckstrin homology domain-containing family F member 1	Homo sapiens	9606
ENSG00000167981	ZNF597	22	20	20	17	14	16	-0.328012	0.307498	2.79769	1.11079	0.997793	Q96LX8	ZN597_HUMAN	Zinc finger protein 597	Homo sapiens	9606
ENSG00000196284	SUPT3H	46	42	37	44	42	18	-0.238321	0.307686	3.77384	1.1099	0.997793	O75486	SUPT3_HUMAN	Transcription initiation protein SPT3 homolog	Homo sapiens	9606
ENSG00000254959	MINDY4	24	12	25	17	16	13	-0.347736	0.308558	2.76708	1.10577	0.997793	Q4G0A6	MINY4_HUMAN	Probable ubiquitin carboxyl-terminal hydrolase MINDY-4	Homo sapiens	9606
ENSG00000198353	HOXC4	56	59	57	49	62	35	-0.204151	0.309244	4.23965	1.10253	0.997793	P09017	HXC4_HUMAN	Homeobox protein Hox-C4	Homo sapiens	9606
ENSG00000152380	FAM151B	11	8	7	6	10	2	-0.492616	0.309676	1.66693	1.1005	0.997793	Q6UXP7	F151B_HUMAN	Protein FAM151B	Homo sapiens	9606
ENSG00000170310	STX8	62	83	57	64	72	35	-0.220426	0.30978	4.45798	1.10001	0.997793	Q9UNK0	STX8_HUMAN	Syntaxin-8	Homo sapiens	9606
ENSG00000172731	LRRC20	6	5	3	4	1	3	-0.714337	0.310064	0.956663	1.09868	0.997793	Q8TCA0	LRC20_HUMAN	Leucine-rich repeat-containing protein 20	Homo sapiens	9606
ENSG00000100296	THOC5	289	136	188	142	229	134	-0.205381	0.310198	5.99946	1.10448	0.997793	Q13769	THOC5_HUMAN	THO complex subunit 5 homolog	Homo sapiens	9606
ENSG00000283189	AMT	15	17	15	15	15	6	-0.357615	0.310312	2.43593	1.09752	0.997793	P48728	GCST_HUMAN	Aminomethyltransferase, mitochondrial	Homo sapiens	9606
ENSG00000013503	POLR3B	205	70	96	103	109	74	-0.275708	0.310725	5.23384	1.13259	0.997793	Q9NW08	RPC2_HUMAN	DNA-directed RNA polymerase III subunit RPC2	Homo sapiens	9606
ENSG00000082805	ERC1	187	67	98	79	113	79	-0.277158	0.313928	5.16625	1.11747	0.997793	Q8IUD2	RB6I2_HUMAN	ELKS/Rab6-interacting/CAST family member 1	Homo sapiens	9606
ENSG00000004534	RBM6	437	178	271	236	303	184	-0.210631	0.313969	6.51586	1.09382	0.997793	P78332	RBM6_HUMAN	RNA-binding protein 6	Homo sapiens	9606
ENSG00000029534	ANK1	22	11	16	10	20	7	-0.365862	0.314501	2.47277	1.07806	0.997793	P16157	ANK1_HUMAN	Ankyrin-1	Homo sapiens	9606
ENSG00000213020	ZNF611	31	29	19	27	26	10	-0.293904	0.314574	3.12545	1.07773	0.997793	Q8N823	ZN611_HUMAN	Zinc finger protein 611	Homo sapiens	9606
ENSG00000181817	LSM10	48	67	33	48	51	22	-0.268958	0.314965	3.99771	1.07832	0.997793	Q969L4	LSM10_HUMAN	U7 snRNA-associated Sm-like protein LSm10	Homo sapiens	9606
ENSG00000101966	XIAP	126	78	49	73	95	40	-0.228472	0.315232	4.72559	1.07773	0.997793	P98170	XIAP_HUMAN	E3 ubiquitin-protein ligase XIAP	Homo sapiens	9606
ENSG00000103740	ACSBG1	36	19	19	24	25	9	-0.306068	0.315248	3.02219	1.07463	0.997793	Q96GR2	ACBG1_HUMAN	Long-chain-fatty-acid--CoA ligase ACSBG1	Homo sapiens	9606
ENSG00000144821	MYH15	87	43	68	59	69	37	-0.213608	0.315323	4.41035	1.07429	0.997793	Q9Y2K3	MYH15_HUMAN	Myosin-15	Homo sapiens	9606
ENSG00000240204	SMKR1	1	3	3	2	0	1	-1.08767	0.315587	0.329985	1.07308	0.997793	H3BMG3	SMKR1_HUMAN	Small lysine-rich protein 1	Homo sapiens	9606
ENSG00000105866	SP4	67	40	49	55	53	22	-0.228302	0.315727	4.07289	1.07244	0.997793	Q02446	SP4_HUMAN	Transcription factor Sp4	Homo sapiens	9606
ENSG00000284989	KDM4A	269	107	156	159	159	111	-0.218053	0.316568	5.78235	1.08059	0.997793	O75164	KDM4A_HUMAN	Lysine-specific demethylase 4A	Homo sapiens	9606
ENSG00000134262	AP4B1	83	44	63	52	62	43	-0.208756	0.31736	4.35618	1.06499	0.997793	Q9Y6B7	AP4B1_HUMAN	AP-4 complex subunit beta-1	Homo sapiens	9606
ENSG00000154309	DISP1	45	49	38	37	39	32	-0.230433	0.31756	3.85724	1.06408	0.997793	Q96F81	DISP1_HUMAN	Protein dispatched homolog 1	Homo sapiens	9606
ENSG00000158006	PAFAH2	43	48	27	36	42	19	-0.250092	0.317661	3.68812	1.06363	0.997793	Q99487	PAFA2_HUMAN	Platelet-activating factor acetylhydrolase 2, cytoplasmic	Homo sapiens	9606
ENSG00000100941	PNN	932	420	738	535	711	461	-0.215168	0.31779	7.76197	1.07954	0.997793	Q9H307	PININ_HUMAN	Pinin	Homo sapiens	9606
ENSG00000074370	ATP2A3	13	7	11	9	7	6	-0.430164	0.318413	1.89087	1.06022	0.997793	Q93084	AT2A3_HUMAN	Sarcoplasmic/endoplasmic reticulum calcium ATPase 3	Homo sapiens	9606
ENSG00000079435	LIPE	27	28	35	25	30	18	-0.270396	0.318745	3.32662	1.05872	0.997793	Q05469	LIPS_HUMAN	Hormone-sensitive lipase	Homo sapiens	9606
ENSG00000185250	PPIL6	44	50	44	47	47	22	-0.229976	0.31939	3.92288	1.05581	0.997793	Q8IXY8	PPIL6_HUMAN	Probable inactive peptidyl-prolyl cis-trans isomerase-like 6	Homo sapiens	9606
ENSG00000122033	MTIF3	51	72	45	57	54	29	-0.237161	0.320235	4.19331	1.05201	0.997793	Q9H2K0	IF3M_HUMAN	Translation initiation factor IF-3, mitochondrial	Homo sapiens	9606
ENSG00000182372	CLN8	27	39	26	30	27	17	-0.279508	0.320675	3.35008	1.05004	0.997793	Q9UBY8	CLN8_HUMAN	Protein CLN8	Homo sapiens	9606
ENSG00000069974	RAB27A	71	70	72	48	67	59	-0.224771	0.321208	4.53111	1.048	0.997793	P51159	RB27A_HUMAN	Ras-related protein Rab-27A	Homo sapiens	9606
ENSG00000183955	KMT5A	31	37	26	24	31	21	-0.258897	0.32147	3.38227	1.04648	0.997793	Q9NQR1	KMT5A_HUMAN	N-lysine methyltransferase KMT5A	Homo sapiens	9606
ENSG00000178700	DHFR2	21	16	19	18	19	7	-0.318719	0.321651	2.66949	1.04568	0.997793	Q86XF0	DYR2_HUMAN	Dihydrofolate reductase 2, mitochondrial	Homo sapiens	9606
ENSG00000163528	CHCHD4	84	106	90	71	90	72	-0.211949	0.322125	4.92829	1.04451	0.997793	Q8N4Q1	MIA40_HUMAN	Mitochondrial intermembrane space import and assembly protein 40	Homo sapiens	9606
ENSG00000236699	ARHGEF38	20	20	16	9	18	15	-0.349276	0.322323	2.65636	1.04269	0.997793	Q9NXL2	ARH38_HUMAN	Rho guanine nucleotide exchange factor 38	Homo sapiens	9606
ENSG00000166128	RAB8B	42	25	46	29	42	21	-0.263406	0.323134	3.62859	1.03909	0.997793	Q92930	RAB8B_HUMAN	Ras-related protein Rab-8B	Homo sapiens	9606
ENSG00000151229	SLC2A13	61	65	47	60	54	32	-0.204991	0.323613	4.23972	1.03697	0.997793	Q96QE2	MYCT_HUMAN	Proton myo-inositol cotransporter	Homo sapiens	9606
ENSG00000151320	AKAP6	11	4	4	4	4	4	-0.573037	0.324538	1.29055	1.03289	0.997793	Q13023	AKAP6_HUMAN	A-kinase anchor protein 6	Homo sapiens	9606
ENSG00000183206	POTEC	6	1	3	1	4	0	-0.909399	0.324949	0.61487	1.03108	0.997793	B2RU33	POTEC_HUMAN	POTE ankyrin domain family member C	Homo sapiens	9606
ENSG00000203667	COX20	97	127	85	60	130	65	-0.252997	0.325146	5.04206	1.05291	0.997793	Q5RI15	COX20_HUMAN	Cytochrome c oxidase assembly protein COX20, mitochondrial	Homo sapiens	9606
ENSG00000248333	CDK11B	95	33	47	44	55	38	-0.263741	0.325429	4.19511	1.03668	0.997793	P21127	CD11B_HUMAN	Cyclin-dependent kinase 11B	Homo sapiens	9606
ENSG00000153982	GDPD1	21	17	15	22	13	5	-0.369067	0.32578	2.57558	1.02743	0.997793	Q8N9F7	GDPD1_HUMAN	Lysophospholipase D GDPD1	Homo sapiens	9606
ENSG00000271092	RWDD3	53	55	54	53	51	33	-0.203328	0.325971	4.15661	1.0266	0.997793	Q9Y3V2	RWDD3_HUMAN	RWD domain-containing protein 3	Homo sapiens	9606
ENSG00000213204	CFAP206	95	117	83	113	87	50	-0.21243	0.326347	4.99262	1.02717	0.997793	Q8IYR0	CF206_HUMAN	Cilia- and flagella-associated protein 206	Homo sapiens	9606
ENSG00000129810	SGO1	78	68	75	80	77	33	-0.200486	0.326502	4.58586	1.02427	0.997793	Q5FBB7	SGO1_HUMAN	Shugoshin 1	Homo sapiens	9606
ENSG00000113240	CLK4	60	43	47	52	46	28	-0.203095	0.326999	4.03585	1.02211	0.997793	Q9HAZ1	CLK4_HUMAN	Dual specificity protein kinase CLK4	Homo sapiens	9606
ENSG00000137076	TLN1	1472	656	384	479	646	510	-0.451464	0.327082	7.86049	1.16042	0.997793	Q9Y490	TLN1_HUMAN	Talin-1	Homo sapiens	9606
ENSG00000164742	ADCY1	6	3	1	1	1	3	-0.872801	0.32743	0.622168	1.02023	0.997793	Q08828	ADCY1_HUMAN	Adenylate cyclase type 1	Homo sapiens	9606
ENSG00000188176	SMTNL2	6	7	4	5	4	2	-0.569782	0.327808	1.18823	1.01859	0.997793	Q2TAL5	SMTL2_HUMAN	Smoothelin-like protein 2	Homo sapiens	9606
ENSG00000117000	RLF	182	64	118	104	119	69	-0.247088	0.328298	5.23561	1.03917	0.997793	Q13129	RLF_HUMAN	Zinc finger protein Rlf	Homo sapiens	9606
ENSG00000159917	ZNF235	42	26	18	28	22	17	-0.281955	0.328754	3.22837	1.01449	0.997793	Q14590	ZN235_HUMAN	Zinc finger protein 235	Homo sapiens	9606
ENSG00000114812	VIPR1	0	4	3	1	1	1	-1.09722	0.32982	0.330486	1.00989	0.997793	P32241	VIPR1_HUMAN	Vasoactive intestinal polypeptide receptor 1	Homo sapiens	9606
ENSG00000186272	ZNF17	18	9	20	14	9	11	-0.396835	0.329888	2.41484	1.0096	0.997793	P17021	ZNF17_HUMAN	Zinc finger protein 17	Homo sapiens	9606
ENSG00000158417	EIF5B	755	198	356	262	382	244	-0.437337	0.330391	6.94615	1.14103	0.997793	O60841	IF2P_HUMAN	Eukaryotic translation initiation factor 5B	Homo sapiens	9606
ENSG00000152932	RAB3C	2	2	3	3	0	0	-1.09041	0.330667	0.326828	1.00625	0.997793	Q96E17	RAB3C_HUMAN	Ras-related protein Rab-3C	Homo sapiens	9606
ENSG00000130270	ATP8B3	6	2	4	2	4	1	-0.704069	0.331076	0.816972	1.0045	0.997793	O60423	AT8B3_HUMAN	Phospholipid-transporting ATPase IK	Homo sapiens	9606
ENSG00000154813	DPH3	79	105	76	91	93	39	-0.215173	0.331342	4.81616	1.00551	0.997793	Q96FX2	DPH3_HUMAN	Diphthamide biosynthesis protein 3	Homo sapiens	9606
ENSG00000078699	CBFA2T2	99	47	71	71	76	35	-0.210103	0.33318	4.5349	0.995533	0.997793	O43439	MTG8R_HUMAN	Protein CBFA2T2	Homo sapiens	9606
ENSG00000185880	TRIM69	20	15	21	14	19	11	-0.30527	0.333527	2.67674	0.994062	0.997793	Q86WT6	TRI69_HUMAN	E3 ubiquitin-protein ligase TRIM69	Homo sapiens	9606
ENSG00000183323	CCDC125	25	16	19	22	17	8	-0.30954	0.333675	2.75673	0.993435	0.997793	Q86Z20	CC125_HUMAN	Coiled-coil domain-containing protein 125	Homo sapiens	9606
ENSG00000156970	BUB1B	516	206	279	288	346	190	-0.201772	0.33369	6.68546	1.0056	0.997793	O60566	BUB1B_HUMAN	Mitotic checkpoint serine/threonine-protein kinase BUB1 beta	Homo sapiens	9606
ENSG00000141505	ASGR1	9	6	0	1	5	2	-0.81685	0.334314	0.989393	0.992841	0.997793	P07306	ASGR1_HUMAN	Asialoglycoprotein receptor 1	Homo sapiens	9606
ENSG00000288716	-	6	1	6	1	2	4	-0.790326	0.334451	0.870623	0.990154	0.997793	-	-	-	-	-
ENSG00000197852	INKA2	22	12	7	11	14	5	-0.392333	0.334998	2.22945	0.987847	0.997793	Q9NTI7	INKA2_HUMAN	PAK4-inhibitor INKA2	Homo sapiens	9606
ENSG00000100483	VCPKMT	24	22	20	22	20	11	-0.275774	0.335269	2.90031	0.986706	0.997793	Q9H867	MT21D_HUMAN	Protein N-lysine methyltransferase METTL21D	Homo sapiens	9606
ENSG00000137501	SYTL2	9	9	5	10	3	2	-0.557851	0.335493	1.50951	0.985766	0.997793	Q9HCH5	SYTL2_HUMAN	Synaptotagmin-like protein 2	Homo sapiens	9606
ENSG00000122678	POLM	55	35	33	29	45	27	-0.221635	0.335516	3.74535	0.985669	0.997793	Q9NP87	DPOLM_HUMAN	DNA-directed DNA/RNA polymerase mu	Homo sapiens	9606
ENSG00000081386	ZNF510	19	17	11	14	10	11	-0.349673	0.335822	2.42653	0.984385	0.997793	Q9Y2H8	ZN510_HUMAN	Zinc finger protein 510	Homo sapiens	9606
ENSG00000105717	PBX4	4	5	7	3	3	4	-0.609769	0.337825	1.12145	0.976018	0.997793	Q9BYU1	PBX4_HUMAN	Pre-B-cell leukemia transcription factor 4	Homo sapiens	9606
ENSG00000083896	YTHDC1	510	216	374	269	383	242	-0.219575	0.338036	6.83252	0.999445	0.997793	Q96MU7	YTDC1_HUMAN	YTH domain-containing protein 1	Homo sapiens	9606
ENSG00000285330	CFI	6	10	6	7	6	2	-0.515235	0.338571	1.4816	0.972917	0.997793	P05156	CFAI_HUMAN	Complement factor I	Homo sapiens	9606
ENSG00000157978	LDLRAP1	26	18	22	16	27	10	-0.286811	0.338955	2.89349	0.971327	0.997793	Q5SW96	ARH_HUMAN	Low density lipoprotein receptor adapter protein 1	Homo sapiens	9606
ENSG00000119640	ACYP1	52	70	47	54	58	31	-0.214252	0.339565	4.2114	0.968803	0.997793	P07311	ACYP1_HUMAN	Acylphosphatase-1	Homo sapiens	9606
ENSG00000135999	EPC2	109	73	72	102	76	36	-0.20837	0.339819	4.75933	0.968598	0.997793	Q52LR7	EPC2_HUMAN	Enhancer of polycomb homolog 2	Homo sapiens	9606
ENSG00000106686	SPATA6L	11	12	6	6	6	8	-0.455486	0.341216	1.80383	0.96201	0.997793	Q8N4H0	SPA6L_HUMAN	Spermatogenesis associated 6-like protein	Homo sapiens	9606
ENSG00000188243	COMMD6	237	311	173	267	235	104	-0.248385	0.341531	6.24573	0.998007	0.997793	Q7Z4G1	COMD6_HUMAN	COMM domain-containing protein 6	Homo sapiens	9606
ENSG00000184307	ZDHHC23	22	23	20	18	17	16	-0.287903	0.341626	2.87744	0.960329	0.997793	Q8IYP9	ZDH23_HUMAN	Palmitoyltransferase ZDHHC23	Homo sapiens	9606
ENSG00000171791	BCL2	32	22	20	21	28	11	-0.263675	0.341653	3.04683	0.960219	0.997793	P10415	BCL2_HUMAN	Apoptosis regulator Bcl-2	Homo sapiens	9606
ENSG00000143772	ITPKB	33	17	19	15	24	15	-0.285501	0.342411	2.93934	0.957119	0.997793	P27987	IP3KB_HUMAN	Inositol-trisphosphate 3-kinase B	Homo sapiens	9606
ENSG00000151617	EDNRA	26	30	27	17	32	18	-0.273389	0.342758	3.21255	0.955705	0.997793	P25101	EDNRA_HUMAN	Endothelin-1 receptor	Homo sapiens	9606
ENSG00000146267	FAXC	17	16	7	10	17	2	-0.441272	0.343045	2.19264	0.954834	0.997793	Q5TGI0	FAXC_HUMAN	Failed axon connections homolog	Homo sapiens	9606
ENSG00000156427	FGF18	20	23	17	18	22	8	-0.29868	0.343519	2.77018	0.95261	0.997793	O76093	FGF18_HUMAN	Fibroblast growth factor 18	Homo sapiens	9606
ENSG00000196139	AKR1C3	16	9	14	14	9	6	-0.373906	0.345809	2.18859	0.94335	0.997793	P42330	AK1C3_HUMAN	Aldo-keto reductase family 1 member C3	Homo sapiens	9606
ENSG00000232593	LINC00596	5	10	11	4	9	5	-0.497617	0.346199	1.68066	0.941781	0.997793	Q86U02	CN165_HUMAN	Putative uncharacterized protein encoded by LINC00596	Homo sapiens	9606
ENSG00000160785	SLC25A44	58	68	52	57	73	22	-0.227387	0.346357	4.27332	0.941955	0.997793	Q96H78	S2544_HUMAN	Solute carrier family 25 member 44	Homo sapiens	9606
ENSG00000110693	SOX6	5	4	3	4	1	2	-0.690175	0.346369	0.822188	0.941101	0.997793	P35712	SOX6_HUMAN	Transcription factor SOX-6	Homo sapiens	9606
ENSG00000284906	ARHGAP11B	6	6	6	5	6	1	-0.545413	0.347034	1.25617	0.938433	0.997793	Q3KRB8	RHGBB_HUMAN	Inactive Rho GTPase-activating protein 11B	Homo sapiens	9606
ENSG00000101745	ANKRD12	69	34	36	47	50	17	-0.244729	0.348953	3.89306	0.931068	0.997793	Q6UB98	ANR12_HUMAN	Ankyrin repeat domain-containing protein 12	Homo sapiens	9606
ENSG00000283154	SCHIP1	14	15	14	15	14	4	-0.360867	0.349015	2.32285	0.930537	0.997793	P0DPB3	SCHI1_HUMAN	Schwannomin-interacting protein 1	Homo sapiens	9606
ENSG00000197782	ZNF780A	60	39	26	35	42	25	-0.224813	0.349436	3.75827	0.928867	0.997793	O75290	Z780A_HUMAN	Zinc finger protein 780A	Homo sapiens	9606
ENSG00000221926	TRIM16	21	12	18	20	14	5	-0.351881	0.350992	2.53321	0.922718	0.997793	O95361	TRI16_HUMAN	Tripartite motif-containing protein 16	Homo sapiens	9606
ENSG00000168412	MTNR1A	2	3	4	2	2	1	-0.768457	0.35143	0.568929	0.920993	0.997793	P48039	MTR1A_HUMAN	Melatonin receptor type 1A	Homo sapiens	9606
ENSG00000182050	MGAT4C	10	7	6	8	5	3	-0.463243	0.352093	1.53725	0.918391	0.997793	Q9UBM8	MGT4C_HUMAN	Alpha-1,3-mannosyl-glycoprotein 4-beta-N-acetylglucosaminyltransferase C	Homo sapiens	9606
ENSG00000137821	LRRC49	38	29	27	29	31	18	-0.219469	0.352738	3.38858	0.915865	0.997793	Q8IUZ0	LRC49_HUMAN	Leucine-rich repeat-containing protein 49	Homo sapiens	9606
ENSG00000125246	CLYBL	25	12	27	15	29	5	-0.381092	0.352894	2.8192	0.922165	0.997793	Q8N0X4	CLYBL_HUMAN	Citramalyl-CoA lyase, mitochondrial	Homo sapiens	9606
ENSG00000237765	FAM200B	47	65	46	38	58	36	-0.222622	0.35312	4.11713	0.914373	0.997793	P0CF97	F200B_HUMAN	Protein FAM200B	Homo sapiens	9606
ENSG00000117616	RSRP1	57	41	59	50	41	38	-0.219569	0.353361	4.10207	0.913433	0.997793	Q9BUV0	RSRP1_HUMAN	Arginine/serine-rich protein 1	Homo sapiens	9606
ENSG00000187017	ESPN	9	8	7	8	7	2	-0.456686	0.353526	1.59133	0.912789	0.997793	B1AK53	ESPN_HUMAN	Espin	Homo sapiens	9606
ENSG00000188163	CIMIP2A	2	4	2	3	1	0	-0.903436	0.353581	0.45161	0.912578	0.997793	Q6J272	CMI2A_HUMAN	Ciliary microtubule inner protein 2A	Homo sapiens	9606
ENSG00000161040	FBXL13	5	3	4	4	3	0	-0.713102	0.355309	0.817292	0.905865	0.997793	Q8NEE6	FXL13_HUMAN	F-box and leucine-rich repeat protein 13	Homo sapiens	9606
ENSG00000205730	ITPRIPL2	51	62	47	32	64	37	-0.228879	0.355372	4.12807	0.905899	0.997793	Q3MIP1	IPIL2_HUMAN	Inositol 1,4,5-trisphosphate receptor-interacting protein-like 2	Homo sapiens	9606
ENSG00000163467	TSACC	15	9	13	8	15	5	-0.367114	0.356531	2.12809	0.901148	0.997793	Q96A04	TSACC_HUMAN	TSSK6-activating co-chaperone protein	Homo sapiens	9606
ENSG00000135439	AGAP2	131	463	62	109	116	110	-0.914713	0.357419	5.87558	1.06128	0.997793	Q99490	AGAP2_HUMAN	Arf-GAP with GTPase, ANK repeat and PH domain-containing protein 2	Homo sapiens	9606
ENSG00000215883	CYB5RL	8	5	6	4	7	2	-0.498727	0.358063	1.32211	0.895267	0.997793	Q6IPT4	NB5R5_HUMAN	NADH-cytochrome b5 reductase-like	Homo sapiens	9606
ENSG00000167766	ZNF83	25	25	24	24	18	17	-0.267903	0.3581	3.05762	0.895125	0.997793	P51522	ZNF83_HUMAN	Zinc finger protein 83	Homo sapiens	9606
ENSG00000124615	MOCS1	10	4	2	4	4	2	-0.595221	0.358168	1.10839	0.894867	0.997793	Q9NZB8	MOCS1_HUMAN	Molybdenum cofactor biosynthesis protein 1	Homo sapiens	9606
ENSG00000051128	HOMER3	31	18	26	20	23	17	-0.259623	0.358193	3.06986	0.894772	0.997793	Q9NSC5	HOME3_HUMAN	Homer protein homolog 3	Homo sapiens	9606
ENSG00000147813	NAPRT	5	1	1	3	0	0	-1.07138	0.358858	0.322293	0.892231	0.997793	Q6XQN6	PNCB_HUMAN	Nicotinate phosphoribosyltransferase	Homo sapiens	9606
ENSG00000158301	GPRASP2	57	14	20	19	28	19	-0.362413	0.358889	3.25167	0.9092	0.997793	Q96D09	GASP2_HUMAN	G-protein coupled receptor-associated sorting protein 2	Homo sapiens	9606
ENSG00000124459	ZNF45	46	40	32	37	45	18	-0.2095	0.361328	3.70303	0.882857	0.997793	Q02386	ZNF45_HUMAN	Zinc finger protein 45	Homo sapiens	9606
ENSG00000132406	TMEM128	51	92	53	60	62	40	-0.246397	0.361351	4.41392	0.893656	0.997793	Q5BJH2	TM128_HUMAN	Transmembrane protein 128	Homo sapiens	9606
ENSG00000160190	SLC37A1	3	5	4	5	1	1	-0.708641	0.36247	0.823252	0.878555	0.997793	P57057	G6PT2_HUMAN	Glucose-6-phosphate exchanger SLC37A1	Homo sapiens	9606
ENSG00000170903	MSANTD4	68	40	52	53	61	22	-0.207756	0.362543	4.11786	0.878281	0.997793	Q8NCY6	MSD4_HUMAN	Myb/SANT-like DNA-binding domain-containing protein 4	Homo sapiens	9606
ENSG00000054277	OPN3	30	46	32	26	40	23	-0.249414	0.362945	3.58361	0.876771	0.997793	Q9H1Y3	OPN3_HUMAN	Opsin-3	Homo sapiens	9606
ENSG00000035928	RFC1	320	116	154	164	189	119	-0.223683	0.364173	5.91421	0.895896	0.997793	P35251	RFC1_HUMAN	Replication factor C subunit 1	Homo sapiens	9606
ENSG00000172493	AFF1	58	25	29	35	38	18	-0.239249	0.36471	3.5985	0.870175	0.997793	P51825	AFF1_HUMAN	AF4/FMR2 family member 1	Homo sapiens	9606
ENSG00000169783	LINGO1	5	8	13	8	5	5	-0.488464	0.365873	1.68406	0.865851	0.997793	Q96FE5	LIGO1_HUMAN	Leucine-rich repeat and immunoglobulin-like domain-containing nogo receptor-interacting protein 1	Homo sapiens	9606
ENSG00000186153	WWOX	49	47	38	30	47	34	-0.211391	0.36637	3.88184	0.864014	0.997793	Q9NZC7	WWOX_HUMAN	WW domain-containing oxidoreductase	Homo sapiens	9606
ENSG00000121851	POLR3GL	40	36	27	32	30	23	-0.21531	0.367177	3.51552	0.861029	0.997793	Q9BT43	RPC7L_HUMAN	DNA-directed RNA polymerase III subunit RPC7-like	Homo sapiens	9606
ENSG00000171970	ZNF57	36	19	20	14	24	20	-0.284583	0.368314	3.04821	0.856849	0.997793	Q68EA5	ZNF57_HUMAN	Zinc finger protein 57	Homo sapiens	9606
ENSG00000168661	ZNF30	35	19	28	24	28	15	-0.243183	0.368622	3.19397	0.855716	0.997793	P17039	ZNF30_HUMAN	Zinc finger protein 30	Homo sapiens	9606
ENSG00000204257	HLA-DMA	15	11	14	13	8	9	-0.348647	0.369027	2.2309	0.854233	0.997793	P28067	DMA_HUMAN	HLA class II histocompatibility antigen, DM alpha chain	Homo sapiens	9606
ENSG00000269713	NBPF9	7	4	2	4	3	1	-0.624374	0.36921	0.906538	0.853564	0.997793	P0DPF3	NBPF9_HUMAN	Neuroblastoma breakpoint family member 9	Homo sapiens	9606
ENSG00000170364	SETMAR	40	35	39	36	33	26	-0.209154	0.37038	3.66519	0.849293	0.997793	Q53H47	SETMR_HUMAN	Histone-lysine N-methyltransferase SETMAR	Homo sapiens	9606
ENSG00000140798	ABCC12	919	638	101	269	305	286	-0.769418	0.370761	7.14445	0.996987	0.997793	Q96J65	MRP9_HUMAN	ATP-binding cassette sub-family C member 12	Homo sapiens	9606
ENSG00000147082	CCNB3	16	2	4	5	6	3	-0.562448	0.373395	1.44107	0.838378	0.997793	Q8WWL7	CCNB3_HUMAN	G2/mitotic-specific cyclin-B3	Homo sapiens	9606
ENSG00000172007	RAB33B	31	44	37	27	49	18	-0.248547	0.374703	3.63484	0.833913	0.997793	Q9H082	RB33B_HUMAN	Ras-related protein Rab-33B	Homo sapiens	9606
ENSG00000165275	TRMT10B	32	26	28	27	32	13	-0.229196	0.374993	3.27102	0.832646	0.997793	Q6PF06	TM10B_HUMAN	tRNA methyltransferase 10 homolog B	Homo sapiens	9606
ENSG00000112249	ASCC3	631	196	287	279	310	233	-0.306089	0.376231	6.77448	0.8946	0.997793	Q8N3C0	ASCC3_HUMAN	Activating signal cointegrator 1 complex subunit 3	Homo sapiens	9606
ENSG00000105865	DUS4L	40	38	28	37	34	18	-0.211941	0.376486	3.55772	0.827326	0.997793	O95620	DUS4L_HUMAN	tRNA-dihydrouridine(20a/20b) synthase [NAD(P)+]-like	Homo sapiens	9606
ENSG00000159885	ZNF155	21	14	10	13	15	7	-0.30837	0.377259	2.38327	0.824581	0.997793	Q12901	ZN155_HUMAN	Zinc finger protein 155	Homo sapiens	9606
ENSG00000186230	ZNF749	29	28	23	29	27	10	-0.253504	0.377346	3.16448	0.824276	0.997793	O43361	ZN749_HUMAN	Zinc finger protein 749	Homo sapiens	9606
ENSG00000110934	BIN2	6	9	2	5	5	1	-0.578014	0.379808	1.18522	0.815594	0.997793	Q9UBW5	BIN2_HUMAN	Bridging integrator 2	Homo sapiens	9606
ENSG00000165521	EML5	29	11	20	18	23	6	-0.318496	0.380642	2.74672	0.812674	0.997793	Q05BV3	EMAL5_HUMAN	Echinoderm microtubule-associated protein-like 5	Homo sapiens	9606
ENSG00000083290	ULK2	19	15	14	12	16	10	-0.283064	0.380725	2.48204	0.812382	0.997793	Q8IYT8	ULK2_HUMAN	Serine/threonine-protein kinase ULK2	Homo sapiens	9606
ENSG00000180815	MAP3K15	10	5	3	3	6	3	-0.511364	0.381689	1.25393	0.809019	0.997793	Q6ZN16	M3K15_HUMAN	Mitogen-activated protein kinase kinase kinase 15	Homo sapiens	9606
ENSG00000240038	AMY2B	4	1	4	1	2	2	-0.749919	0.382114	0.568096	0.807543	0.997793	P19961	AMY2B_HUMAN	Alpha-amylase 2B	Homo sapiens	9606
ENSG00000165702	LINC00596	4	5	2	5	0	1	-0.784954	0.382877	0.72571	0.804894	0.997793	Q86U02	CN165_HUMAN	Putative uncharacterized protein encoded by LINC00596	Homo sapiens	9606
ENSG00000165914	TTC7B	37	27	31	31	39	9	-0.257081	0.383049	3.39064	0.804295	0.997793	Q86TV6	TTC7B_HUMAN	Tetratricopeptide repeat protein 7B	Homo sapiens	9606
ENSG00000160460	SPTBN4	28	28	29	24	30	17	-0.224137	0.383176	3.26353	0.803855	0.997793	Q9H254	SPTN4_HUMAN	Spectrin beta chain, non-erythrocytic 4	Homo sapiens	9606
ENSG00000065491	TBC1D22B	39	20	25	26	30	13	-0.237667	0.383539	3.22218	0.802601	0.997793	Q9NU19	TB22B_HUMAN	TBC1 domain family member 22B	Homo sapiens	9606
ENSG00000259288	BUB1B	43	12	26	27	25	11	-0.305319	0.383933	3.13742	0.80326	0.997793	O60566	BUB1B_HUMAN	Mitotic checkpoint serine/threonine-protein kinase BUB1 beta	Homo sapiens	9606
ENSG00000139289	PHLDA1	18	27	23	15	26	14	-0.279749	0.384705	2.95101	0.798577	0.997793	Q8WV24	PHLA1_HUMAN	Pleckstrin homology-like domain family A member 1	Homo sapiens	9606
ENSG00000133422	MORC2	264	97	181	132	166	128	-0.246522	0.384969	5.80413	0.832012	0.997793	Q9Y6X9	MORC2_HUMAN	ATPase MORC2	Homo sapiens	9606
ENSG00000159239	C2orf81	6	3	5	2	6	1	-0.584948	0.385273	0.991447	0.796628	0.997793	A6NN90	CB081_HUMAN	Uncharacterized protein C2orf81	Homo sapiens	9606
ENSG00000087085	ACHE	21	21	22	15	23	14	-0.258041	0.385608	2.87214	0.795478	0.997793	P22303	ACES_HUMAN	Acetylcholinesterase	Homo sapiens	9606
ENSG00000273049	HOXC10	24	16	24	16	24	12	-0.261533	0.385823	2.86634	0.79474	0.997793	Q9NYD6	HXC10_HUMAN	Homeobox protein Hox-C10	Homo sapiens	9606
ENSG00000114405	CEP15	27	32	25	37	18	12	-0.290288	0.386085	3.21977	0.795091	0.997793	Q9HBI5	CEP15_HUMAN	Centrosomal protein 15 kDa	Homo sapiens	9606
ENSG00000188542	DUSP28	12	26	16	9	15	16	-0.374959	0.387133	2.61389	0.794413	0.997793	Q4G0W2	DUS28_HUMAN	Dual specificity phosphatase 28	Homo sapiens	9606
ENSG00000158427	TMSB15A	5	10	4	4	6	3	-0.500163	0.387841	1.32778	0.787852	0.997793	P0CG34	TB15A_HUMAN	Thymosin beta-15A	Homo sapiens	9606
ENSG00000196739	COL27A1	11	3	3	5	4	2	-0.546541	0.387989	1.18176	0.787347	0.997793	Q8IZC6	CORA1_HUMAN	Collagen alpha-1(XXVII) chain	Homo sapiens	9606
ENSG00000112320	SOBP	50	31	46	41	47	20	-0.205187	0.388798	3.80826	0.784603	0.997793	A7XYQ1	SOBP_HUMAN	Sine oculis-binding protein homolog	Homo sapiens	9606
ENSG00000154721	JAM2	5	5	0	3	0	2	-0.881214	0.389125	0.622243	0.78427	0.997793	P57087	JAM2_HUMAN	Junctional adhesion molecule B	Homo sapiens	9606
ENSG00000158104	HPD	189	194	272	168	86	174	-0.497141	0.389269	6.02787	0.89672	0.997793	P32754	HPPD_HUMAN	4-hydroxyphenylpyruvate dioxygenase	Homo sapiens	9606
ENSG00000073331	ALPK1	7	8	6	5	6	4	-0.430661	0.389321	1.45366	0.782834	0.997793	Q96QP1	ALPK1_HUMAN	Alpha-protein kinase 1	Homo sapiens	9606
ENSG00000197694	SPTAN1	1236	243	320	284	389	342	-0.614526	0.389394	7.28597	0.91069	0.997793	Q13813	SPTN1_HUMAN	Spectrin alpha chain, non-erythrocytic 1	Homo sapiens	9606
ENSG00000251537	FBXW10B	11	3	2	5	4	1	-0.5978	0.389611	1.1054	0.781856	0.997793	O95170	CDRT1_HUMAN	F-box and WD repeat domain containing protein 10B	Homo sapiens	9606
ENSG00000243244	STON1	45	15	27	20	22	24	-0.294858	0.390323	3.23701	0.781932	0.997793	Q9Y6Q2	STON1_HUMAN	Stonin-1	Homo sapiens	9606
ENSG00000171100	MTM1	47	27	32	38	31	19	-0.212207	0.390329	3.54873	0.779434	0.997793	Q13496	MTM1_HUMAN	Myotubularin	Homo sapiens	9606
ENSG00000152894	PTPRK	9	15	4	6	11	3	-0.452965	0.390514	1.76965	0.778809	0.997793	Q15262	PTPRK_HUMAN	Receptor-type tyrosine-protein phosphatase kappa	Homo sapiens	9606
ENSG00000153443	UBALD1	75	105	64	56	96	55	-0.20331	0.391836	4.73153	0.779293	0.997793	Q8TB05	UBAD1_HUMAN	UBA-like domain-containing protein 1	Homo sapiens	9606
ENSG00000065183	WDR3	737	276	421	346	474	323	-0.218017	0.391849	7.19399	0.801587	0.997793	Q9UNX4	WDR3_HUMAN	WD repeat-containing protein 3	Homo sapiens	9606
ENSG00000129521	EGLN3	6	4	5	3	6	1	-0.53729	0.391925	1.07197	0.774076	0.997793	Q9H6Z9	EGLN3_HUMAN	Prolyl hydroxylase EGLN3	Homo sapiens	9606
ENSG00000067836	ROGDI	41	61	53	51	56	26	-0.211932	0.392111	4.10211	0.773673	0.997793	Q9GZN7	ROGDI_HUMAN	Protein rogdi homolog	Homo sapiens	9606
ENSG00000161921	CXCL16	25	23	18	12	26	15	-0.266207	0.393583	2.90121	0.768543	0.997793	Q9H2A7	CXL16_HUMAN	C-X-C motif chemokine 16	Homo sapiens	9606
ENSG00000274386	TMEM269	25	25	18	21	16	17	-0.261214	0.393746	2.94277	0.768001	0.997793	A0A1B0GVZ9	TM269_HUMAN	Transmembrane protein 269	Homo sapiens	9606
ENSG00000260643	C16orf46	15	20	23	16	23	8	-0.295791	0.393791	2.7386	0.767851	0.997793	Q6P387	CP046_HUMAN	Uncharacterized protein C16orf46	Homo sapiens	9606
ENSG00000008853	RHOBTB2	27	22	20	17	28	12	-0.239775	0.394606	2.97013	0.765149	0.997793	Q9BYZ6	RHBT2_HUMAN	Rho-related BTB domain-containing protein 2	Homo sapiens	9606
ENSG00000152818	UTRN	375	87	98	84	150	106	-0.562643	0.394685	5.65812	0.882611	0.997793	P46939	UTRN_HUMAN	Utrophin	Homo sapiens	9606
ENSG00000123739	PLA2G12A	21	29	21	23	21	14	-0.253273	0.395883	3.01387	0.76093	0.997793	Q9BZM1	PG12A_HUMAN	Group XIIA secretory phospholipase A2	Homo sapiens	9606
ENSG00000150672	DLG2	7	4	1	4	3	0	-0.70025	0.396615	0.813949	0.758521	0.997793	Q15700	DLG2_HUMAN	Disks large homolog 2	Homo sapiens	9606
ENSG00000105559	PLEKHA4	99	58	95	52	99	60	-0.204526	0.397009	4.7645	0.763285	0.997793	Q9H4M7	PKHA4_HUMAN	Pleckstrin homology domain-containing family A member 4	Homo sapiens	9606
ENSG00000140836	ZFHX3	1205	682	454	575	1008	247	-0.350946	0.397079	7.82897	0.834454	0.997793	Q15911	ZFHX3_HUMAN	Zinc finger homeobox protein 3	Homo sapiens	9606
ENSG00000267110	DNAAF3	23	34	23	18	28	19	-0.257194	0.397518	3.17205	0.755558	0.997793	Q8N9W5	DAAF3_HUMAN	Dynein axonemal assembly factor 3	Homo sapiens	9606
ENSG00000196550	FAM72A	4	4	1	3	2	0	-0.762561	0.397816	0.563719	0.754582	0.997793	Q5TYM5	FA72A_HUMAN	Protein FAM72A	Homo sapiens	9606
ENSG00000136720	HS6ST1	9	8	11	8	8	5	-0.369987	0.398023	1.80051	0.753905	0.997793	O60243	H6ST1_HUMAN	Heparan-sulfate 6-O-sulfotransferase 1	Homo sapiens	9606
ENSG00000183569	SERHL2	5	2	2	1	4	0	-0.765579	0.398056	0.561029	0.753798	0.997793	Q9H4I8	SEHL2_HUMAN	Serine hydrolase-like protein 2	Homo sapiens	9606
ENSG00000198231	DDX42	987	356	590	518	659	395	-0.208678	0.398796	7.6284	0.774238	0.997793	Q86XP3	DDX42_HUMAN	ATP-dependent RNA helicase DDX42	Homo sapiens	9606
ENSG00000263002	ZNF234	42	24	18	33	26	8	-0.282426	0.399954	3.19635	0.748738	0.997793	Q14588	ZN234_HUMAN	Zinc finger protein 234	Homo sapiens	9606
ENSG00000143951	WDPCP	21	20	12	19	14	9	-0.28223	0.40014	2.60733	0.747011	0.997793	O95876	FRITZ_HUMAN	WD repeat-containing and planar cell polarity effector protein fritz homolog	Homo sapiens	9606
ENSG00000130779	CLIP1	129	47	70	75	74	52	-0.204661	0.400961	4.69817	0.750266	0.997793	P30622	CLIP1_HUMAN	CAP-Gly domain-containing linker protein 1	Homo sapiens	9606
ENSG00000110888	CAPRIN2	30	13	16	18	21	8	-0.277507	0.401066	2.73649	0.744015	0.997793	Q6IMN6	CAPR2_HUMAN	Caprin-2	Homo sapiens	9606
ENSG00000148950	IMMP1L	35	36	45	40	32	25	-0.216817	0.402172	3.69517	0.740449	0.997793	Q96LU5	IMP1L_HUMAN	Mitochondrial inner membrane protease subunit 1	Homo sapiens	9606
ENSG00000130561	SAG	7	4	0	3	3	0	-0.786021	0.402637	0.71709	0.739157	0.997793	P10523	ARRS_HUMAN	S-arrestin	Homo sapiens	9606
ENSG00000285444	DHRS12	30	22	16	25	19	11	-0.250681	0.40335	2.93836	0.736666	0.997793	A0PJE2	DHR12_HUMAN	Dehydrogenase/reductase SDR family member 12	Homo sapiens	9606
ENSG00000128641	MYO1B	17	14	15	12	18	7	-0.282412	0.403754	2.43309	0.735373	0.997793	O43795	MYO1B_HUMAN	Unconventional myosin-Ib	Homo sapiens	9606
ENSG00000117115	PADI2	9	8	4	6	6	3	-0.427159	0.404887	1.44905	0.731756	0.997793	Q9Y2J8	PADI2_HUMAN	Protein-arginine deiminase type-2	Homo sapiens	9606
ENSG00000241058	NSUN6	43	20	30	28	28	20	-0.222825	0.40521	3.36526	0.730728	0.997793	Q8TEA1	NSUN6_HUMAN	tRNA (cytosine(72)-C(5))-methyltransferase NSUN6	Homo sapiens	9606
ENSG00000161405	IKZF3	15	17	8	11	16	4	-0.340806	0.405292	2.23387	0.730468	0.997793	Q9UKT9	IKZF3_HUMAN	Zinc finger protein Aiolos	Homo sapiens	9606
ENSG00000153707	PTPRD	32	15	27	18	27	15	-0.250967	0.405595	3.05416	0.729504	0.997793	P23468	PTPRD_HUMAN	Receptor-type tyrosine-protein phosphatase delta	Homo sapiens	9606
ENSG00000273238	TMEM271	5	1	2	0	1	3	-0.862669	0.405726	0.453053	0.72909	0.997793	A0A286YF58	TM271_HUMAN	Transmembrane protein 271	Homo sapiens	9606
ENSG00000168026	TTC21A	7	2	4	2	2	4	-0.600689	0.407917	0.913138	0.72216	0.997793	Q8NDW8	TT21A_HUMAN	Tetratricopeptide repeat protein 21A	Homo sapiens	9606
ENSG00000089737	DDX24	788	299	509	393	522	366	-0.212681	0.408519	7.35815	0.745765	0.997793	Q9GZR7	DDX24_HUMAN	ATP-dependent RNA helicase DDX24	Homo sapiens	9606
ENSG00000165895	ARHGAP42	5	7	3	5	4	1	-0.533692	0.408629	1.07429	0.719923	0.997793	A6NI28	RHG42_HUMAN	Rho GTPase-activating protein 42	Homo sapiens	9606
ENSG00000197748	CFAP43	4	2	4	3	1	2	-0.64839	0.410753	0.676167	0.71328	0.997793	Q8NDM7	CFA43_HUMAN	Cilia- and flagella-associated protein 43	Homo sapiens	9606
ENSG00000186577	SMIM29	12	20	13	11	13	11	-0.312941	0.412112	2.40071	0.709057	0.997793	Q86T20	SIM29_HUMAN	Small integral membrane protein 29	Homo sapiens	9606
ENSG00000145990	GFOD1	11	15	14	9	20	1	-0.427556	0.41241	2.21475	0.71402	0.997793	Q9NXC2	GFOD1_HUMAN	Glucose-fructose oxidoreductase domain-containing protein 1	Homo sapiens	9606
ENSG00000151240	DIP2C	38	22	27	26	34	13	-0.217551	0.412645	3.28191	0.707407	0.997793	Q9Y2E4	DIP2C_HUMAN	Disco-interacting protein 2 homolog C	Homo sapiens	9606
ENSG00000203995	ZYG11A	24	20	16	24	14	10	-0.267448	0.412839	2.77371	0.706809	0.997793	Q6WRX3	ZY11A_HUMAN	Protein zyg-11 homolog A	Homo sapiens	9606
ENSG00000187372	PCDHB13	13	16	5	12	7	6	-0.38102	0.413776	2.01765	0.703918	0.997793	Q9Y5F0	PCDBD_HUMAN	Protocadherin beta-13	Homo sapiens	9606
ENSG00000007516	BAIAP3	13	6	7	4	11	4	-0.398801	0.414907	1.69266	0.700443	0.997793	O94812	BAIP3_HUMAN	BAI1-associated protein 3	Homo sapiens	9606
ENSG00000188107	EYS	4	8	1	4	2	2	-0.627115	0.415749	0.912678	0.697863	0.997793	Q5T1H1	EYS_HUMAN	Protein eyes shut homolog	Homo sapiens	9606
ENSG00000175471	MCTP1	4	7	0	4	2	0	-0.797626	0.41689	0.721787	0.695904	0.997793	Q6DN14	MCTP1_HUMAN	Multiple C2 and transmembrane domain-containing protein 1	Homo sapiens	9606
ENSG00000143702	CEP170	225	54	102	92	118	69	-0.350545	0.416926	5.2296	0.756238	0.997793	Q5SW79	CE170_HUMAN	Centrosomal protein of 170 kDa	Homo sapiens	9606
ENSG00000168135	KCNJ4	3	5	2	3	1	2	-0.651462	0.417077	0.676953	0.693814	0.997793	P48050	KCNJ4_HUMAN	Inward rectifier potassium channel 4	Homo sapiens	9606
ENSG00000137812	KNL1	269	61	110	108	114	84	-0.398463	0.417952	5.4058	0.767565	0.997793	Q8NG31	KNL1_HUMAN	Kinetochore scaffold 1	Homo sapiens	9606
ENSG00000106100	NOD1	13	19	8	12	12	7	-0.323319	0.418212	2.24333	0.690367	0.997793	Q9Y239	NOD1_HUMAN	Nucleotide-binding oligomerization domain-containing protein 1	Homo sapiens	9606
ENSG00000188051	TMEM221	3	4	3	2	1	3	-0.644705	0.419059	0.679005	0.687808	0.997793	A6NGB7	TM221_HUMAN	Transmembrane protein 221	Homo sapiens	9606
ENSG00000214021	TTLL3	43	14	30	29	27	14	-0.25706	0.420082	3.2579	0.684909	0.997793	Q9Y4R7	TTLL3_HUMAN	Tubulin monoglycylase TTLL3	Homo sapiens	9606
ENSG00000163126	ANKRD23	17	25	21	19	22	11	-0.253759	0.420569	2.86043	0.683262	0.997793	Q86SG2	ANR23_HUMAN	Ankyrin repeat domain-containing protein 23	Homo sapiens	9606
ENSG00000178386	ZNF223	22	25	17	19	26	8	-0.254124	0.420672	2.87118	0.682951	0.997793	Q9UK11	ZN223_HUMAN	Zinc finger protein 223	Homo sapiens	9606
ENSG00000166046	TCP11L2	20	16	18	16	23	5	-0.282522	0.420743	2.63831	0.682738	0.997793	Q8N4U5	T11L2_HUMAN	T-complex protein 11-like protein 2	Homo sapiens	9606
ENSG00000143412	ANXA9	8	0	4	3	3	1	-0.690824	0.421284	0.815202	0.681117	0.997793	O76027	ANXA9_HUMAN	Annexin A9	Homo sapiens	9606
ENSG00000185614	INKA1	8	2	3	2	2	4	-0.594899	0.421416	0.911601	0.680723	0.997793	Q96EL1	INKA1_HUMAN	PAK4-inhibitor INKA1	Homo sapiens	9606
ENSG00000132846	ZBED3	18	16	8	12	14	7	-0.295475	0.422618	2.30511	0.677133	0.997793	Q96IU2	ZBED3_HUMAN	Zinc finger BED domain-containing protein 3	Homo sapiens	9606
ENSG00000268163	ZNF772	11	10	7	11	7	3	-0.36884	0.423522	1.79468	0.674443	0.997793	Q68DY9	ZN772_HUMAN	Zinc finger protein 772	Homo sapiens	9606
ENSG00000163807	KIAA1143	67	94	42	65	77	30	-0.223391	0.423746	4.4548	0.685263	0.997793	Q96AT1	K1143_HUMAN	Uncharacterized protein KIAA1143	Homo sapiens	9606
ENSG00000146757	ZNF92	42	25	43	38	42	13	-0.228637	0.424882	3.60444	0.670711	0.997793	Q03936	ZNF92_HUMAN	Zinc finger protein 92	Homo sapiens	9606
ENSG00000164093	PITX2	22	13	15	14	15	11	-0.256882	0.424901	2.53951	0.670359	0.997793	Q99697	PITX2_HUMAN	Pituitary homeobox 2	Homo sapiens	9606
ENSG00000166261	ZNF202	33	19	22	19	26	16	-0.218088	0.425642	3.06399	0.668171	0.997793	O95125	ZN202_HUMAN	Zinc finger protein 202	Homo sapiens	9606
ENSG00000174448	STARD6	8	5	8	4	10	1	-0.459384	0.426087	1.44485	0.666862	0.997793	P59095	STAR6_HUMAN	StAR-related lipid transfer protein 6	Homo sapiens	9606
ENSG00000127666	TICAM1	29	20	32	22	32	14	-0.226155	0.427089	3.19611	0.663919	0.997793	Q8IUC6	TCAM1_HUMAN	TIR domain-containing adapter molecule 1	Homo sapiens	9606
ENSG00000285329	ZSCAN32	47	58	53	64	51	21	-0.208037	0.428176	4.12391	0.662917	0.997793	Q9NX65	ZSC32_HUMAN	Zinc finger and SCAN domain-containing protein 32	Homo sapiens	9606
ENSG00000114735	HEMK1	31	42	27	28	44	13	-0.230374	0.42844	3.48113	0.65997	0.997793	Q9Y5R4	HEMK1_HUMAN	MTRF1L release factor glutamine methyltransferase	Homo sapiens	9606
ENSG00000187105	HEATR4	5	5	15	6	9	3	-0.456949	0.428806	1.65193	0.658904	0.997793	Q86WZ0	HEAT4_HUMAN	HEAT repeat-containing protein 4	Homo sapiens	9606
ENSG00000268797	CYP2B6	13	9	8	6	13	4	-0.34327	0.429276	1.88226	0.657537	0.997793	P20813	CP2B6_HUMAN	Cytochrome P450 2B6	Homo sapiens	9606
ENSG00000175161	CADM2	14	10	14	8	17	5	-0.31636	0.429276	2.18343	0.657537	0.997793	Q8N3J6	CADM2_HUMAN	Cell adhesion molecule 2	Homo sapiens	9606
ENSG00000119707	RBM25	1204	492	978	685	874	616	-0.209764	0.42949	8.11843	0.681788	0.997793	P49756	RBM25_HUMAN	RNA-binding protein 25	Homo sapiens	9606
ENSG00000198554	WDHD1	374	121	232	204	224	150	-0.236871	0.430813	6.21684	0.686731	0.997793	O75717	WDHD1_HUMAN	WD repeat and HMG-box DNA-binding protein 1	Homo sapiens	9606
ENSG00000187987	ZSCAN23	9	7	3	2	6	5	-0.468333	0.431567	1.32605	0.650906	0.997793	Q3MJ62	ZSC23_HUMAN	Zinc finger and SCAN domain-containing protein 23	Homo sapiens	9606
ENSG00000181004	BBS12	17	30	19	24	23	7	-0.284411	0.431571	2.91017	0.651368	0.997793	Q6ZW61	BBS12_HUMAN	Bardet-Biedl syndrome 12 protein	Homo sapiens	9606
ENSG00000268361	XRCC1	35	20	23	14	38	12	-0.255558	0.432504	3.11872	0.648208	0.997793	P18887	XRCC1_HUMAN	DNA repair protein XRCC1	Homo sapiens	9606
ENSG00000281613	RFPL4B	26	9	13	21	12	3	-0.364932	0.433022	2.43699	0.650663	0.997793	Q6ZWI9	RFPLB_HUMAN	Ret finger protein-like 4B	Homo sapiens	9606
ENSG00000132688	NES	5409	2002	3166	1757	2534	2827	-0.377363	0.433335	9.9979	0.722415	0.997793	P48681	NEST_HUMAN	Nestin	Homo sapiens	9606
ENSG00000182108	DEXI	26	26	28	24	30	14	-0.209339	0.434274	3.18973	0.643141	0.997793	O95424	DEXI_HUMAN	Dexamethasone-induced protein	Homo sapiens	9606
ENSG00000138658	ZGRF1	94	29	38	50	55	24	-0.249449	0.435714	4.07604	0.652789	0.997793	Q86YA3	ZGRF1_HUMAN	Protein ZGRF1	Homo sapiens	9606
ENSG00000189180	ZNF33A	88	71	58	95	64	21	-0.249663	0.435789	4.52337	0.660345	0.997793	Q06730	ZN33A_HUMAN	Zinc finger protein 33A	Homo sapiens	9606
ENSG00000186197	ENO1	26	10	18	13	12	16	-0.29987	0.43638	2.61559	0.637153	0.997793	P06733	ENOA_HUMAN	Alpha-enolase	Homo sapiens	9606
ENSG00000072163	LIMS2	24	22	12	14	27	6	-0.28273	0.436607	2.72242	0.636512	0.997793	Q7Z4I7	LIMS2_HUMAN	LIM and senescent cell antigen-like-containing domain protein 2	Homo sapiens	9606
ENSG00000138642	HERC6	9	7	6	8	4	4	-0.393512	0.437736	1.51193	0.633323	0.997793	Q8IVU3	HERC6_HUMAN	Probable E3 ubiquitin-protein ligase HERC6	Homo sapiens	9606
ENSG00000159905	ZNF221	25	15	19	26	13	8	-0.278078	0.438294	2.74661	0.631753	0.997793	Q9UK13	ZN221_HUMAN	Zinc finger protein 221	Homo sapiens	9606
ENSG00000145113	MUC4	5	4	3	2	4	2	-0.517238	0.438303	0.865509	0.631727	0.997793	Q99102	MUC4_HUMAN	Mucin-4	Homo sapiens	9606
ENSG00000127914	AKAP9	468	80	126	154	137	117	-0.551253	0.439882	5.91684	0.719096	0.997793	Q99996	AKAP9_HUMAN	A-kinase anchor protein 9	Homo sapiens	9606
ENSG00000114200	BCHE	28	17	19	17	19	16	-0.226387	0.442795	2.87011	0.619199	0.997793	P06276	CHLE_HUMAN	Cholinesterase	Homo sapiens	9606
ENSG00000204410	MSH5	41	14	24	23	33	8	-0.270073	0.44282	3.12065	0.620665	0.997793	O43196	MSH5_HUMAN	MutS protein homolog 5	Homo sapiens	9606
ENSG00000284956	TNFRSF10C	7	10	10	8	5	7	-0.37275	0.444074	1.75973	0.615667	0.997793	O14798	TR10C_HUMAN	Tumor necrosis factor receptor superfamily member 10C	Homo sapiens	9606
ENSG00000213265	TSGA13	20	17	23	20	21	9	-0.23804	0.445863	2.79711	0.610759	0.997793	Q96PP4	TSG13_HUMAN	Testis-specific gene 13 protein	Homo sapiens	9606
ENSG00000186462	NAP1L2	8	5	5	6	5	2	-0.413973	0.447285	1.28983	0.606879	0.997793	Q9ULW6	NP1L2_HUMAN	Nucleosome assembly protein 1-like 2	Homo sapiens	9606
ENSG00000171649	ZIK1	7	6	5	4	5	4	-0.40472	0.448173	1.2945	0.604467	0.997793	Q3SY52	ZIK1_HUMAN	Zinc finger protein interacting with ribonucleoprotein K	Homo sapiens	9606
ENSG00000115295	CLIP4	29	16	19	17	24	12	-0.220482	0.448359	2.87183	0.603962	0.997793	Q8N3C7	CLIP4_HUMAN	CAP-Gly domain-containing linker protein 4	Homo sapiens	9606
ENSG00000095370	SH2D3C	3	6	2	1	4	2	-0.586299	0.448806	0.774381	0.602749	0.997793	Q8N5H7	SH2D3_HUMAN	SH2 domain-containing protein 3C	Homo sapiens	9606
ENSG00000117360	PRPF3	419	153	262	204	273	195	-0.20668	0.449245	6.42953	0.625165	0.997793	O43395	PRPF3_HUMAN	U4/U6 small nuclear ribonucleoprotein Prp3	Homo sapiens	9606
ENSG00000176401	EID2B	21	21	21	18	25	10	-0.22592	0.45275	2.86478	0.614012	0.997793	Q96D98	EID2B_HUMAN	EP300-interacting inhibitor of differentiation 2B	Homo sapiens	9606
ENSG00000198105	ZNF248	460	156	59	167	204	23	-0.729645	0.453232	5.84204	0.679068	0.997793	Q8NDW4	ZN248_HUMAN	Zinc finger protein 248	Homo sapiens	9606
ENSG00000167524	RSKR	9	2	3	4	5	0	-0.572855	0.453254	0.986184	0.590809	0.997793	Q96LW2	KS6R_HUMAN	Ribosomal protein S6 kinase-related protein	Homo sapiens	9606
ENSG00000123200	ZC3H13	473	120	228	178	237	175	-0.344325	0.45348	6.3219	0.652358	0.997793	Q5T200	ZC3HD_HUMAN	Zinc finger CCCH domain-containing protein 13	Homo sapiens	9606
ENSG00000130517	PGPEP1	15	12	7	7	10	9	-0.310917	0.453937	2.03872	0.588991	0.997793	Q9NXJ5	PGPI_HUMAN	Pyroglutamyl-peptidase 1	Homo sapiens	9606
ENSG00000169641	LUZP1	168	63	88	68	127	67	-0.208149	0.453993	5.05848	0.604902	0.997793	Q86V48	LUZP1_HUMAN	Leucine zipper protein 1	Homo sapiens	9606
ENSG00000118997	DNAH7	10	0	2	3	3	1	-0.679042	0.454205	0.812119	0.58905	0.997793	Q8WXX0	DYH7_HUMAN	Dynein axonemal heavy chain 7	Homo sapiens	9606
ENSG00000160284	SPATC1L	5	3	3	3	1	3	-0.559285	0.454412	0.776254	0.587731	0.997793	Q9H0A9	SPC1L_HUMAN	Speriolin-like protein	Homo sapiens	9606
ENSG00000153201	RANBP2	443	78	168	155	189	114	-0.462758	0.455144	6.00123	0.664776	0.997793	P49792	RBP2_HUMAN	E3 SUMO-protein ligase RanBP2	Homo sapiens	9606
ENSG00000206262	FOXL2NB	23	37	29	27	35	14	-0.220141	0.456085	3.33708	0.583308	0.997793	Q6ZUU3	FOXNB_HUMAN	FOXL2 neighbor protein	Homo sapiens	9606
ENSG00000143816	WNT9A	3	4	5	2	3	3	-0.518292	0.456604	0.871168	0.58194	0.997793	O14904	WNT9A_HUMAN	Protein Wnt-9a	Homo sapiens	9606
ENSG00000079974	RABL2B	12	17	17	12	14	11	-0.271197	0.456929	2.44731	0.581087	0.997793	Q9UNT1	RBL2B_HUMAN	Rab-like protein 2B	Homo sapiens	9606
ENSG00000145029	NICN1	14	15	15	15	15	6	-0.263813	0.45748	2.38972	0.57964	0.997793	Q9BSH3	NICN1_HUMAN	Nicolin-1	Homo sapiens	9606
ENSG00000125459	MSTO1	25	12	16	14	24	5	-0.275588	0.457494	2.6056	0.579604	0.997793	Q9BUK6	MSTO1_HUMAN	Protein misato homolog 1	Homo sapiens	9606
ENSG00000166153	DEPDC4	11	12	12	8	14	6	-0.29061	0.458032	2.09585	0.578194	0.997793	Q8N2C3	DEPD4_HUMAN	DEP domain-containing protein 4	Homo sapiens	9606
ENSG00000134285	FKBP11	19	4	3	5	8	5	-0.434286	0.459834	1.66303	0.573891	0.997793	Q9NYL4	FKB11_HUMAN	Peptidyl-prolyl cis-trans isomerase FKBP11	Homo sapiens	9606
ENSG00000165028	NIPSNAP3B	2	6	6	1	3	5	-0.565964	0.460846	1.0062	0.570864	0.997793	Q9BS92	NPS3B_HUMAN	Protein NipSnap homolog 3B	Homo sapiens	9606
ENSG00000213213	CCDC183	7	8	3	5	6	2	-0.419521	0.461191	1.28979	0.569971	0.997793	Q5T5S1	CC183_HUMAN	Coiled-coil domain-containing protein 183	Homo sapiens	9606
ENSG00000180532	ZSCAN4	11	8	7	6	9	5	-0.322797	0.461222	1.72312	0.569892	0.997793	Q8NAM6	ZSCA4_HUMAN	Zinc finger and SCAN domain-containing protein 4	Homo sapiens	9606
ENSG00000178075	GRAMD1C	14	8	5	5	8	7	-0.3502	0.46283	1.74822	0.565742	0.997793	Q8IYS0	ASTRC_HUMAN	Protein Aster-C	Homo sapiens	9606
ENSG00000135541	AHI1	35	19	19	23	26	12	-0.206631	0.463145	3.04607	0.564932	0.997793	Q8N157	AHI1_HUMAN	Jouberin	Homo sapiens	9606
ENSG00000136842	TMOD1	7	2	0	3	2	0	-0.745719	0.464297	0.559525	0.562118	0.997793	P28289	TMOD1_HUMAN	Tropomodulin-1	Homo sapiens	9606
ENSG00000139190	VAMP1	23	18	14	24	17	3	-0.297963	0.464771	2.6486	0.561899	0.997793	P23763	VAMP1_HUMAN	Vesicle-associated membrane protein 1	Homo sapiens	9606
ENSG00000146205	ANO7	12	6	12	6	6	10	-0.3607	0.465075	1.87679	0.559991	0.997793	Q6IWH7	ANO7_HUMAN	Anoctamin-7	Homo sapiens	9606
ENSG00000130234	ACE2	9	9	1	7	5	1	-0.490765	0.466169	1.31946	0.557342	0.997793	Q9BYF1	ACE2_HUMAN	Angiotensin-converting enzyme 2	Homo sapiens	9606
ENSG00000143375	CGN	88	28	45	31	47	45	-0.273427	0.466476	4.07699	0.577301	0.997793	Q9P2M7	CING_HUMAN	Cingulin	Homo sapiens	9606
ENSG00000162804	SNED1	6	3	0	0	4	1	-0.750325	0.466653	0.560987	0.556144	0.997793	Q8TER0	SNED1_HUMAN	Sushi, nidogen and EGF-like domain-containing protein 1	Homo sapiens	9606
ENSG00000256407	CDCP2	5	3	4	1	6	1	-0.532314	0.468842	0.862399	0.550442	0.997793	Q5VXM1	CDCP2_HUMAN	CUB domain-containing protein 2	Homo sapiens	9606
ENSG00000102879	CORO1A	11	6	9	6	9	5	-0.324407	0.468858	1.7236	0.550401	0.997793	P31146	COR1A_HUMAN	Coronin-1A	Homo sapiens	9606
ENSG00000160097	FNDC5	6	4	2	2	3	3	-0.500523	0.469925	0.866537	0.547718	0.997793	Q8NAU1	FNDC5_HUMAN	Fibronectin type III domain-containing protein 5	Homo sapiens	9606
ENSG00000188613	NANOS1	11	12	3	10	5	4	-0.387417	0.470932	1.69839	0.545197	0.997793	Q8WY41	NANO1_HUMAN	Nanos homolog 1	Homo sapiens	9606
ENSG00000135315	CEP162	71	26	36	53	37	19	-0.222659	0.471267	3.83681	0.549556	0.997793	Q5TB80	CE162_HUMAN	Centrosomal protein of 162 kDa	Homo sapiens	9606
ENSG00000067191	CACNB1	15	13	7	13	7	7	-0.304443	0.471269	2.07737	0.544356	0.997793	Q02641	CACB1_HUMAN	Voltage-dependent L-type calcium channel subunit beta-1	Homo sapiens	9606
ENSG00000214026	MRPL23	4	6	3	4	4	1	-0.480553	0.471366	0.952828	0.544114	0.997793	Q16540	RM23_HUMAN	Large ribosomal subunit protein uL23m	Homo sapiens	9606
ENSG00000104848	KCNA7	8	15	11	11	11	5	-0.307792	0.471525	2.06014	0.543718	0.997793	Q96RP8	KCNA7_HUMAN	Potassium voltage-gated channel subfamily A member 7	Homo sapiens	9606
ENSG00000189127	ANKRD34B	2	7	3	3	3	2	-0.528677	0.472051	0.870167	0.542406	0.997793	A5PLL1	AN34B_HUMAN	Ankyrin repeat domain-containing protein 34B	Homo sapiens	9606
ENSG00000250424	AQP1	3	3	6	3	2	3	-0.51593	0.472883	0.872229	0.540339	0.997793	P29972	AQP1_HUMAN	Aquaporin-1	Homo sapiens	9606
ENSG00000221944	TIGD1	33	26	17	19	31	14	-0.201572	0.474777	3.10628	0.535655	0.997793	Q96MW7	TIGD1_HUMAN	Tigger transposable element-derived protein 1	Homo sapiens	9606
ENSG00000167550	RHEBL1	11	8	8	8	11	2	-0.332681	0.475505	1.7662	0.533862	0.997793	Q8TAI7	REBL1_HUMAN	GTPase RhebL1	Homo sapiens	9606
ENSG00000288626	-	6	4	2	3	2	3	-0.497155	0.476148	0.867339	0.532282	0.997793	A0A6Q8PHS2	A0A6Q8PHS2_HUMAN	Uncharacterized protein	Homo sapiens	9606
ENSG00000159433	STARD9	36	16	10	15	17	16	-0.265126	0.476618	2.79234	0.531311	0.997793	Q9P2P6	STAR9_HUMAN	StAR-related lipid transfer protein 9	Homo sapiens	9606
ENSG00000138646	HERC5	40	14	21	14	28	18	-0.241952	0.476873	3.05958	0.530636	0.997793	Q9UII4	HERC5_HUMAN	E3 ISG15--protein ligase HERC5	Homo sapiens	9606
ENSG00000186792	HYAL3	41	33	16	20	39	16	-0.2162	0.477078	3.32088	0.530006	0.997793	O43820	HYAL3_HUMAN	Hyaluronidase-3	Homo sapiens	9606
ENSG00000241935	HOGA1	8	6	1	0	3	6	-0.624209	0.478416	1.04008	0.530404	0.997793	Q86XE5	HOGA1_HUMAN	4-hydroxy-2-oxoglutarate aldolase, mitochondrial	Homo sapiens	9606
ENSG00000117148	ACTL8	28	18	16	14	22	15	-0.21363	0.478924	2.83166	0.525508	0.997793	Q9H568	ACTL8_HUMAN	Actin-like protein 8	Homo sapiens	9606
ENSG00000205707	ETFRF1	28	37	26	39	26	12	-0.219494	0.479957	3.35899	0.523299	0.997793	Q6IPR1	ETFR1_HUMAN	Electron transfer flavoprotein regulatory factor 1	Homo sapiens	9606
ENSG00000275111	ZNF2	32	20	17	13	21	21	-0.233454	0.481139	2.96046	0.520149	0.997793	Q9BSG1	ZNF2_HUMAN	Zinc finger protein 2	Homo sapiens	9606
ENSG00000128731	HERC2	265	77	124	103	145	107	-0.270878	0.481322	5.55364	0.556635	0.997793	O95714	HERC2_HUMAN	E3 ubiquitin-protein ligase HERC2	Homo sapiens	9606
ENSG00000188089	PLA2G4E	3	3	0	3	0	0	-0.869401	0.481996	0.257151	0.518088	0.997793	Q3MJ16	PA24E_HUMAN	Cytosolic phospholipase A2 epsilon	Homo sapiens	9606
ENSG00000171056	SOX7	12	8	7	5	6	9	-0.341925	0.48275	1.75577	0.516278	0.997793	Q9BT81	SOX7_HUMAN	Transcription factor SOX-7	Homo sapiens	9606
ENSG00000071242	RPS6KA2	13	9	9	13	6	5	-0.309436	0.483127	1.93304	0.515375	0.997793	Q15349	KS6A2_HUMAN	Ribosomal protein S6 kinase alpha-2	Homo sapiens	9606
ENSG00000118596	SLC16A7	4	5	5	4	5	1	-0.445049	0.483324	1.03534	0.514904	0.997793	O60669	MOT2_HUMAN	Monocarboxylate transporter 2	Homo sapiens	9606
ENSG00000090104	RGS1	18	11	5	13	8	5	-0.316804	0.484019	2.0299	0.513243	0.997793	Q08116	RGS1_HUMAN	Regulator of G-protein signaling 1	Homo sapiens	9606
ENSG00000109321	AREG	4	3	0	1	2	1	-0.700701	0.485375	0.387576	0.510018	0.997793	P15514	AREG_HUMAN	Amphiregulin	Homo sapiens	9606
ENSG00000088826	SMOX	12	5	9	7	8	5	-0.317995	0.486626	1.72316	0.507053	0.997793	Q9NWM0	SMOX_HUMAN	Spermine oxidase	Homo sapiens	9606
ENSG00000146054	TRIM7	8	19	7	13	7	6	-0.343854	0.487211	2.04377	0.505823	0.997793	Q9C029	TRIM7_HUMAN	E3 ubiquitin-protein ligase TRIM7	Homo sapiens	9606
ENSG00000197951	ZNF71	26	42	16	22	27	20	-0.23154	0.487911	3.24225	0.504838	0.997793	Q9NQZ8	ZNF71_HUMAN	Endothelial zinc finger protein induced by tumor necrosis factor alpha	Homo sapiens	9606
ENSG00000172789	HOXC5	7	8	5	6	8	1	-0.384852	0.489741	1.41606	0.499733	0.997793	Q00444	HXC5_HUMAN	Homeobox protein Hox-C5	Homo sapiens	9606
ENSG00000115306	SPTBN1	4771	1137	1511	1394	1984	1565	-0.395949	0.490463	9.42561	0.559942	0.997793	Q01082	SPTB2_HUMAN	Spectrin beta chain, non-erythrocytic 1	Homo sapiens	9606
ENSG00000076864	RAP1GAP	15	5	10	6	10	7	-0.313294	0.490768	1.88744	0.497336	0.997793	P47736	RPGP1_HUMAN	Rap1 GTPase-activating protein 1	Homo sapiens	9606
ENSG00000150401	DCUN1D2	41	19	14	25	21	14	-0.221079	0.492719	3.04556	0.492807	0.997793	Q6PH85	DCNL2_HUMAN	DCN1-like protein 2	Homo sapiens	9606
ENSG00000079150	FKBP7	19	15	16	11	17	13	-0.225328	0.494432	2.5585	0.48886	0.997793	Q9Y680	FKBP7_HUMAN	Peptidyl-prolyl cis-trans isomerase FKBP7	Homo sapiens	9606
ENSG00000107731	UNC5B	12	8	9	6	13	4	-0.298148	0.494628	1.86089	0.488409	0.997793	Q8IZJ1	UNC5B_HUMAN	Netrin receptor UNC5B	Homo sapiens	9606
ENSG00000092148	HECTD1	800	234	377	317	447	310	-0.262779	0.495082	7.13189	0.525882	0.997793	Q9ULT8	HECD1_HUMAN	E3 ubiquitin-protein ligase HECTD1	Homo sapiens	9606
ENSG00000134363	FST	3	3	2	3	2	0	-0.604591	0.496022	0.508285	0.485213	0.997793	P19883	FST_HUMAN	Follistatin	Homo sapiens	9606
ENSG00000197808	ZNF461	14	12	12	13	15	3	-0.274375	0.496825	2.19904	0.48338	0.997793	Q8TAF7	ZN461_HUMAN	Zinc finger protein 461	Homo sapiens	9606
ENSG00000183186	C2CD4C	6	4	5	4	5	2	-0.394488	0.497039	1.11291	0.482894	0.997793	Q8TF44	C2C4C_HUMAN	C2 calcium-dependent domain-containing protein 4C	Homo sapiens	9606
ENSG00000107614	TRDMT1	29	31	24	36	29	5	-0.261267	0.498018	3.22915	0.486685	0.997793	O14717	TRDMT_HUMAN	tRNA (cytosine(38)-C(5))-methyltransferase	Homo sapiens	9606
ENSG00000173013	CCDC96	24	11	28	15	14	20	-0.276436	0.498057	2.83852	0.483456	0.997793	Q2M329	CCD96_HUMAN	Coiled-coil domain-containing protein 96	Homo sapiens	9606
ENSG00000149503	INCENP	417	152	256	177	287	199	-0.208523	0.502563	6.41208	0.494443	0.997793	Q9NQS7	INCE_HUMAN	Inner centromere protein	Homo sapiens	9606
ENSG00000180096	SEPTIN1	17	35	18	19	29	11	-0.237909	0.503179	3.00801	0.469626	0.997793	Q8WYJ6	SEPT1_HUMAN	Septin-1	Homo sapiens	9606
ENSG00000264343	NOTCH2NLB	3	10	12	5	10	4	-0.382291	0.503229	1.68041	0.469057	0.997793	P0DPK3	NT2NB_HUMAN	Notch homolog 2 N-terminal-like protein B	Homo sapiens	9606
ENSG00000271425	NBPF10	3	10	12	5	10	4	-0.382291	0.503229	1.68041	0.469057	0.997793	Q6P3W6	NBPFA_HUMAN	Neuroblastoma breakpoint family member 10	Homo sapiens	9606
ENSG00000138653	NDST4	3	5	5	4	5	0	-0.497845	0.503904	0.95206	0.467444	0.997793	Q9H3R1	NDST4_HUMAN	Bifunctional heparan sulfate N-deacetylase/N-sulfotransferase 4	Homo sapiens	9606
ENSG00000136867	SLC31A2	8	7	5	0	10	4	-0.463387	0.504337	1.38747	0.46753	0.997793	O15432	COPT2_HUMAN	Protein SLC31A2	Homo sapiens	9606
ENSG00000261787	TCF24	20	35	20	20	32	12	-0.218693	0.505088	3.10521	0.464818	0.997793	Q7RTU0	TCF24_HUMAN	Transcription factor 24	Homo sapiens	9606
ENSG00000168843	FSTL5	3	3	3	2	2	2	-0.508227	0.505414	0.623519	0.464097	0.997793	Q8N475	FSTL5_HUMAN	Follistatin-related protein 5	Homo sapiens	9606
ENSG00000099957	P2RX6	6	2	6	4	4	2	-0.426242	0.506194	1.03561	0.462374	0.997793	O15547	P2RX6_HUMAN	P2X purinoceptor 6	Homo sapiens	9606
ENSG00000099889	ARVCF	21	9	9	6	9	14	-0.312904	0.507005	2.19464	0.460886	0.997793	O00192	ARVC_HUMAN	Splicing regulator ARVCF	Homo sapiens	9606
ENSG00000151690	MFSD6	0	4	3	1	3	0	-0.738274	0.507096	0.391047	0.460386	0.997793	Q6ZSS7	MFSD6_HUMAN	Major facilitator superfamily domain-containing protein 6	Homo sapiens	9606
ENSG00000136068	FLNB	285	72	94	97	138	93	-0.327941	0.507207	5.46238	0.504631	0.997793	O75369	FLNB_HUMAN	Filamin-B	Homo sapiens	9606
ENSG00000242173	ARHGDIG	21	19	13	11	21	12	-0.216094	0.509545	2.63428	0.455027	0.997793	Q99819	GDIR3_HUMAN	Rho GDP-dissociation inhibitor 3	Homo sapiens	9606
ENSG00000168237	GLYCTK	15	15	4	7	10	9	-0.308787	0.509884	2.03803	0.454288	0.997793	Q8IVS8	GLCTK_HUMAN	Glycerate kinase	Homo sapiens	9606
ENSG00000268041	ERFL	9	6	5	3	7	5	-0.347074	0.5103	1.42119	0.453383	0.997793	A0A1W2PQ73	ERFL_HUMAN	ETS domain-containing transcription factor ERF-like	Homo sapiens	9606
ENSG00000198342	ZNF442	10	9	11	12	9	3	-0.291999	0.511148	1.90951	0.451543	0.997793	Q9H7R0	ZN442_HUMAN	Zinc finger protein 442	Homo sapiens	9606
ENSG00000164946	FREM1	13	7	15	8	12	8	-0.271093	0.51287	2.09887	0.447822	0.997793	Q5H8C1	FREM1_HUMAN	FRAS1-related extracellular matrix protein 1	Homo sapiens	9606
ENSG00000196511	TPK1	12	14	11	15	9	6	-0.259398	0.513814	2.17336	0.445793	0.997793	Q9H3S4	TPK1_HUMAN	Thiamin pyrophosphokinase 1	Homo sapiens	9606
ENSG00000152503	TRIM36	3	4	1	1	4	0	-0.610778	0.518161	0.506375	0.43653	0.997793	Q9NQ86	TRI36_HUMAN	E3 ubiquitin-protein ligase TRIM36	Homo sapiens	9606
ENSG00000213799	ZNF845	27	20	12	21	17	11	-0.204792	0.518963	2.76934	0.434837	0.997793	Q96IR2	ZN845_HUMAN	Zinc finger protein 845	Homo sapiens	9606
ENSG00000172817	CYP7B1	8	4	1	3	4	2	-0.452103	0.518985	0.948984	0.434791	0.997793	O75881	CP7B1_HUMAN	Cytochrome P450 7B1	Homo sapiens	9606
ENSG00000258588	TRIM34	73	24	63	36	49	43	-0.236844	0.519755	4.105	0.447635	0.997793	Q9BYJ4	TRI34_HUMAN	E3 ubiquitin-protein ligase TRIM34	Homo sapiens	9606
ENSG00000205639	MFSD2B	13	12	11	16	8	5	-0.267064	0.520315	2.13412	0.431992	0.997793	A6NFX1	MFS2B_HUMAN	Sphingosine-1-phosphate transporter MFSD2B	Homo sapiens	9606
ENSG00000172260	NEGR1	23	20	21	12	27	15	-0.201706	0.520354	2.8914	0.431912	0.997793	Q7Z3B1	NEGR1_HUMAN	Neuronal growth regulator 1	Homo sapiens	9606
ENSG00000139187	KLRG1	10	7	5	4	9	4	-0.317401	0.521996	1.53527	0.428475	0.997793	Q96E93	KLRG1_HUMAN	Killer cell lectin-like receptor subfamily G member 1	Homo sapiens	9606
ENSG00000181790	ADGRB1	18	6	5	4	13	5	-0.330622	0.523728	1.83207	0.424874	0.997793	O14514	AGRB1_HUMAN	Adhesion G protein-coupled receptor B1	Homo sapiens	9606
ENSG00000176884	GRIN1	2	4	2	4	1	0	-0.606359	0.52435	0.510429	0.423586	0.997793	Q05586	NMDZ1_HUMAN	Glutamate receptor ionotropic, NMDA 1	Homo sapiens	9606
ENSG00000175352	NRIP3	6	9	7	3	11	3	-0.347533	0.524639	1.53737	0.422988	0.997793	Q9NQ35	NRIP3_HUMAN	Nuclear receptor-interacting protein 3	Homo sapiens	9606
ENSG00000204815	ODAD4	8	2	4	3	6	1	-0.428405	0.524715	1.02925	0.42283	0.997793	Q96NG3	ODAD4_HUMAN	Outer dynein arm-docking complex subunit 4	Homo sapiens	9606
ENSG00000010810	FYN	7	2	4	3	6	0	-0.480833	0.525923	0.945928	0.420339	0.997793	P06241	FYN_HUMAN	Tyrosine-protein kinase Fyn	Homo sapiens	9606
ENSG00000162552	WNT4	7	9	1	5	3	4	-0.42436	0.526909	1.22602	0.418315	0.997793	P56705	WNT4_HUMAN	Protein Wnt-4	Homo sapiens	9606
ENSG00000113296	THBS4	2	8	4	3	4	3	-0.436053	0.527221	1.04192	0.417674	0.997793	P35443	TSP4_HUMAN	Thrombospondin-4	Homo sapiens	9606
ENSG00000182552	RWDD4	4	8	2	5	4	1	-0.438968	0.527339	1.03537	0.417434	0.997793	Q6NW29	RWDD4_HUMAN	RWD domain-containing protein 4	Homo sapiens	9606
ENSG00000288614	-	8	10	4	5	10	2	-0.340355	0.52786	1.53331	0.416367	0.997793	A0A6Q8PFD8	A0A6Q8PFD8_HUMAN	Uncharacterized protein	Homo sapiens	9606
ENSG00000176020	AMIGO3	11	15	13	16	10	6	-0.251748	0.527929	2.24594	0.416226	0.997793	Q86WK7	AMGO3_HUMAN	Amphoterin-induced protein 3	Homo sapiens	9606
ENSG00000258461	CAPN3	7	5	2	2	7	1	-0.434348	0.52794	1.02922	0.416204	0.997793	P20807	CAN3_HUMAN	Calpain-3	Homo sapiens	9606
ENSG00000159399	HK2	229	69	133	87	151	101	-0.244961	0.528153	5.46708	0.443163	0.997793	P52789	HXK2_HUMAN	Hexokinase-2	Homo sapiens	9606
ENSG00000140961	OSGIN1	11	3	5	6	4	4	-0.358863	0.528239	1.35626	0.415593	0.997793	Q9UJX0	OSGI1_HUMAN	Oxidative stress-induced growth inhibitor 1	Homo sapiens	9606
ENSG00000092201	SUPT16H	1339	384	591	540	772	483	-0.241081	0.528678	7.84564	0.445206	0.997793	Q9Y5B9	SP16H_HUMAN	FACT complex subunit SPT16	Homo sapiens	9606
ENSG00000145555	MYO10	8	1	2	1	2	4	-0.539054	0.528767	0.77308	0.414516	0.997793	Q9HD67	MYO10_HUMAN	Unconventional myosin-X	Homo sapiens	9606
ENSG00000166436	TRIM66	9	9	6	11	7	0	-0.387952	0.530055	1.61465	0.412583	0.997793	O15016	TRI66_HUMAN	Tripartite motif-containing protein 66	Homo sapiens	9606
ENSG00000138131	LOXL4	8	4	3	5	5	1	-0.390382	0.531329	1.10816	0.409321	0.997793	Q96JB6	LOXL4_HUMAN	Lysyl oxidase homolog 4	Homo sapiens	9606
ENSG00000124508	BTN2A2	15	14	17	15	18	6	-0.219042	0.532394	2.46398	0.407175	0.997793	Q8WVV5	BT2A2_HUMAN	Butyrophilin subfamily 2 member A2	Homo sapiens	9606
ENSG00000197279	ZNF165	17	10	17	15	11	10	-0.228976	0.532593	2.39572	0.406776	0.997793	P49910	ZN165_HUMAN	Zinc finger protein 165	Homo sapiens	9606
ENSG00000118777	ABCG2	7	6	3	5	5	2	-0.359149	0.532836	1.18549	0.406287	0.997793	Q9UNQ0	ABCG2_HUMAN	Broad substrate specificity ATP-binding cassette transporter ABCG2	Homo sapiens	9606
ENSG00000105711	SCN1B	3	2	4	3	3	0	-0.528382	0.53291	0.619377	0.406137	0.997793	Q07699	SCN1B_HUMAN	Sodium channel subunit beta-1	Homo sapiens	9606
ENSG00000117533	VAMP4	36	22	14	30	22	8	-0.2139	0.533958	3.0208	0.404163	0.997793	O75379	VAMP4_HUMAN	Vesicle-associated membrane protein 4	Homo sapiens	9606
ENSG00000177873	ZNF619	20	25	9	23	13	8	-0.247492	0.534445	2.64686	0.403431	0.997793	Q8N2I2	ZN619_HUMAN	Zinc finger protein 619	Homo sapiens	9606
ENSG00000204305	AGER	8	9	8	6	9	5	-0.278191	0.534624	1.70141	0.402707	0.997793	Q15109	RAGE_HUMAN	Advanced glycosylation end product-specific receptor	Homo sapiens	9606
ENSG00000130876	SLC7A10	13	4	11	9	4	8	-0.327257	0.535017	1.8037	0.401925	0.997793	Q9NS82	AAA1_HUMAN	Asc-type amino acid transporter 1	Homo sapiens	9606
ENSG00000188729	OSTN	5	10	6	9	4	3	-0.349425	0.535134	1.48554	0.401691	0.997793	P61366	OSTN_HUMAN	Osteocrin	Homo sapiens	9606
ENSG00000102230	PCYT1B	3	2	3	0	2	3	-0.581721	0.535322	0.513954	0.401317	0.997793	Q9Y5K3	PCY1B_HUMAN	Choline-phosphate cytidylyltransferase B	Homo sapiens	9606
ENSG00000162520	SYNC	7	2	6	5	5	1	-0.397836	0.538243	1.11017	0.395532	0.997793	Q9H7C4	SYNCI_HUMAN	Syncoilin	Homo sapiens	9606
ENSG00000068781	STON1	43	13	26	20	23	23	-0.213574	0.53906	3.19103	0.395041	0.997793	Q9Y6Q2	STON1_HUMAN	Stonin-1	Homo sapiens	9606
ENSG00000213760	ATP6V1G2	14	18	14	12	19	8	-0.212623	0.539604	2.46675	0.392857	0.997793	O95670	VATG2_HUMAN	V-type proton ATPase subunit G 2	Homo sapiens	9606
ENSG00000178209	PLEC	986	212	317	252	431	334	-0.391222	0.539851	7.14609	0.439904	0.997793	Q15149	PLEC_HUMAN	Plectin	Homo sapiens	9606
ENSG00000132692	BCAN	6	5	10	4	6	6	-0.33471	0.539962	1.48891	0.392154	0.997793	Q96GW7	PGCB_HUMAN	Brevican core protein	Homo sapiens	9606
ENSG00000163491	NEK10	2	3	4	1	2	3	-0.506738	0.540381	0.626889	0.391335	0.997793	Q6ZWH5	NEK10_HUMAN	Serine/threonine-protein kinase Nek10	Homo sapiens	9606
ENSG00000139629	GALNT6	6	8	8	10	6	1	-0.34743	0.540401	1.53796	0.391295	0.997793	Q8NCL4	GALT6_HUMAN	Polypeptide N-acetylgalactosaminyltransferase 6	Homo sapiens	9606
ENSG00000176182	MYPOP	311	312	21	121	130	131	-0.607417	0.541649	5.88034	0.438643	0.997793	Q86VE0	MYPOP_HUMAN	Myb-related transcription factor, partner of profilin	Homo sapiens	9606
ENSG00000126264	HCST	0	6	1	3	1	0	-0.728501	0.54201	0.392185	0.388736	0.997793	Q9UBK5	HCST_HUMAN	Hematopoietic cell signal transducer	Homo sapiens	9606
ENSG00000147364	FBXO25	3	7	6	5	4	3	-0.370161	0.542454	1.19374	0.387294	0.997793	Q8TCJ0	FBX25_HUMAN	F-box only protein 25	Homo sapiens	9606
ENSG00000151164	RAD9B	2	5	6	4	1	4	-0.461384	0.543594	0.963832	0.385085	0.997793	Q6WBX8	RAD9B_HUMAN	Cell cycle checkpoint control protein RAD9B	Homo sapiens	9606
ENSG00000248672	LY75	15	9	10	9	5	12	-0.285093	0.543692	2.04768	0.384897	0.997793	O60449	LY75_HUMAN	Lymphocyte antigen 75	Homo sapiens	9606
ENSG00000157557	ETS2	4	2	3	4	2	0	-0.518524	0.543789	0.618626	0.384709	0.997793	P15036	ETS2_HUMAN	Protein C-ets-2	Homo sapiens	9606
ENSG00000127580	WDR24	21	10	20	16	21	6	-0.222011	0.544332	2.58606	0.38366	0.997793	Q96S15	WDR24_HUMAN	GATOR2 complex protein WDR24	Homo sapiens	9606
ENSG00000269964	MEI4	4	3	3	1	4	2	-0.447916	0.545377	0.724018	0.381648	0.997793	A8MW99	MEI4_HUMAN	Meiosis-specific protein MEI4	Homo sapiens	9606
ENSG00000108055	SMC3	841	231	396	398	462	295	-0.22912	0.546099	7.20204	0.407506	0.997793	Q9UQE7	SMC3_HUMAN	Structural maintenance of chromosomes protein 3	Homo sapiens	9606
ENSG00000236104	ZBTB22	24	12	18	22	14	9	-0.207891	0.546312	2.65865	0.379854	0.997793	O15209	ZBT22_HUMAN	Zinc finger and BTB domain-containing protein 22	Homo sapiens	9606
ENSG00000078399	HOXA9	7	3	1	1	1	5	-0.531863	0.546386	0.776705	0.379713	0.997793	P31269	HXA9_HUMAN	Homeobox protein Hox-A9	Homo sapiens	9606
ENSG00000162496	DHRS3	11	7	8	8	9	4	-0.260838	0.547424	1.7463	0.377728	0.997793	O75911	DHRS3_HUMAN	Short-chain dehydrogenase/reductase 3	Homo sapiens	9606
ENSG00000140323	DISP2	13	17	7	9	12	9	-0.244301	0.548533	2.17409	0.375618	0.997793	A7MBM2	DISP2_HUMAN	Protein dispatched homolog 2	Homo sapiens	9606
ENSG00000172031	EPHX4	4	8	5	5	5	3	-0.342759	0.54901	1.26215	0.374712	0.997793	Q8IUS5	EPHX4_HUMAN	Epoxide hydrolase 4	Homo sapiens	9606
ENSG00000145365	TIFA	13	13	15	16	10	8	-0.224398	0.550138	2.3157	0.372577	0.997793	Q96CG3	TIFA_HUMAN	TRAF-interacting protein with FHA domain-containing protein A	Homo sapiens	9606
ENSG00000160207	HSF2BP	6	4	6	2	6	4	-0.355667	0.550651	1.19018	0.371607	0.997793	O75031	HSF2B_HUMAN	Heat shock factor 2-binding protein	Homo sapiens	9606
ENSG00000143630	HCN3	27	15	10	14	18	11	-0.202159	0.550668	2.60108	0.371575	0.997793	Q9P1Z3	HCN3_HUMAN	Potassium/sodium hyperpolarization-activated cyclic nucleotide-gated channel 3	Homo sapiens	9606
ENSG00000077585	GPR137B	8	13	5	4	8	8	-0.311735	0.551132	1.73185	0.3707	0.997793	O60478	G137B_HUMAN	Integral membrane protein GPR137B	Homo sapiens	9606
ENSG00000165471	MBL2	3	4	0	4	0	0	-0.706867	0.552149	0.38876	0.369331	0.997793	P11226	MBL2_HUMAN	Mannose-binding protein C	Homo sapiens	9606
ENSG00000091073	DTX2	16	8	11	6	12	10	-0.247768	0.55376	2.09784	0.365775	0.997793	Q86UW9	DTX2_HUMAN	Probable E3 ubiquitin-protein ligase DTX2	Homo sapiens	9606
ENSG00000285085	-	14	23	21	17	27	6	-0.223234	0.554128	2.7702	0.36531	0.997793	-	-	-	-	-
ENSG00000167525	PROCA1	10	12	13	14	10	5	-0.241403	0.555009	2.11732	0.36345	0.997793	Q8NCQ7	PRCA1_HUMAN	Protein PROCA1	Homo sapiens	9606
ENSG00000176244	ACBD7	11	13	13	14	12	5	-0.229049	0.556757	2.18937	0.360212	0.997793	Q8N6N7	ACBD7_HUMAN	Acyl-CoA-binding domain-containing protein 7	Homo sapiens	9606
ENSG00000206503	HLA-A	5	3	2	1	4	2	-0.441756	0.556823	0.72246	0.36009	0.997793	P04439	HLAA_HUMAN	HLA class I histocompatibility antigen, A alpha chain	Homo sapiens	9606
ENSG00000136682	ZNG1B	10	8	11	5	9	9	-0.268414	0.557282	1.87464	0.359243	0.997793	Q8IUF1	ZNG1B_HUMAN	Zinc-regulated GTPase metalloprotein activator 1B	Homo sapiens	9606
ENSG00000104043	ATP8B4	5	2	1	4	0	1	-0.577441	0.557568	0.508833	0.358717	0.997793	Q8TF62	AT8B4_HUMAN	Probable phospholipid-transporting ATPase IM	Homo sapiens	9606
ENSG00000172197	MBOAT1	9	15	12	9	14	7	-0.235213	0.55815	2.15637	0.357646	0.997793	Q6ZNC8	MBOA1_HUMAN	Lysophospholipid acyltransferase 1	Homo sapiens	9606
ENSG00000165695	AK8	8	14	9	14	7	4	-0.277187	0.55966	1.95765	0.35488	0.997793	Q96MA6	KAD8_HUMAN	Adenylate kinase 8	Homo sapiens	9606
ENSG00000173480	ZNF417	28	9	15	13	20	10	-0.210245	0.55973	2.59845	0.354752	0.997793	Q8TAU3	ZN417_HUMAN	Zinc finger protein 417	Homo sapiens	9606
ENSG00000163485	ADORA1	32	16	2	17	16	2	-0.455029	0.560056	2.44021	0.373743	0.997793	P30542	AA1R_HUMAN	Adenosine receptor A1	Homo sapiens	9606
ENSG00000167889	MGAT5B	8	4	6	4	8	2	-0.319915	0.562673	1.32089	0.349402	0.997793	Q3V5L5	MGT5B_HUMAN	Alpha-1,6-mannosylglycoprotein 6-beta-N-acetylglucosaminyltransferase B	Homo sapiens	9606
ENSG00000072501	SMC1A	1449	387	713	573	860	543	-0.244495	0.562815	7.9883	0.377476	0.997793	Q14683	SMC1A_HUMAN	Structural maintenance of chromosomes protein 1A	Homo sapiens	9606
ENSG00000108932	SLC16A6	2	8	1	1	1	5	-0.556994	0.563123	0.783201	0.34977	0.997793	O15403	MOT7_HUMAN	Monocarboxylate transporter 7	Homo sapiens	9606
ENSG00000140575	IQGAP1	678	199	236	267	311	255	-0.255941	0.563465	6.77896	0.378419	0.997793	P46940	IQGA1_HUMAN	Ras GTPase-activating-like protein IQGAP1	Homo sapiens	9606
ENSG00000082146	STRADB	25	33	9	26	17	12	-0.229557	0.564296	2.93308	0.348687	0.997793	Q9C0K7	STRAB_HUMAN	STE20-related kinase adapter protein beta	Homo sapiens	9606
ENSG00000133392	MYH11	21	7	4	7	14	4	-0.29139	0.567439	1.95849	0.341015	0.997793	P35749	MYH11_HUMAN	Myosin-11	Homo sapiens	9606
ENSG00000180884	ZNF792	22	11	23	12	17	17	-0.209807	0.569854	2.71052	0.336583	0.997793	Q3KQV3	ZN792_HUMAN	Zinc finger protein 792	Homo sapiens	9606
ENSG00000289346	GTF2IRD2	17	10	18	1	18	14	-0.3797	0.570405	2.36646	0.347247	0.997793	Q86UP8	GTD2A_HUMAN	General transcription factor II-I repeat domain-containing protein 2A	Homo sapiens	9606
ENSG00000205078	SYCE1L	2	4	5	2	5	1	-0.421931	0.571736	0.821095	0.333275	0.997793	A8MT33	SYC1L_HUMAN	Synaptonemal complex central element protein 1-like	Homo sapiens	9606
ENSG00000288715	-	9	5	8	2	9	6	-0.311176	0.571942	1.54057	0.332914	0.997793	-	-	-	-	-
ENSG00000257446	ZNF878	6	6	7	6	8	1	-0.317026	0.57262	1.38634	0.331729	0.997793	C9JN71	ZN878_HUMAN	Zinc finger protein 878	Homo sapiens	9606
ENSG00000182379	NXPH4	7	11	8	8	7	6	-0.258979	0.572704	1.7557	0.331583	0.997793	O95158	NXPH4_HUMAN	Neurexophilin-4	Homo sapiens	9606
ENSG00000129991	TNNI3	5	7	7	0	10	4	-0.404125	0.574641	1.35953	0.329493	0.997793	P19429	TNNI3_HUMAN	Troponin I, cardiac muscle	Homo sapiens	9606
ENSG00000187955	COL14A1	9	0	3	1	4	3	-0.490208	0.575986	0.862144	0.326263	0.997793	Q05707	COEA1_HUMAN	Collagen alpha-1(XIV) chain	Homo sapiens	9606
ENSG00000116785	CFHR3	48	31	28	50	33	7	-0.226802	0.576252	3.55287	0.333893	0.997793	Q02985	FHR3_HUMAN	Complement factor H-related protein 3	Homo sapiens	9606
ENSG00000175216	CKAP5	1414	275	501	469	605	461	-0.33864	0.576495	7.69884	0.361301	0.997793	Q14008	CKAP5_HUMAN	Cytoskeleton-associated protein 5	Homo sapiens	9606
ENSG00000135829	DHX9	2622	674	1200	973	1446	992	-0.255877	0.576503	8.79282	0.353766	0.997793	Q08211	DHX9_HUMAN	ATP-dependent RNA helicase A	Homo sapiens	9606
ENSG00000173898	SPTBN2	230	50	86	81	122	74	-0.287386	0.577891	5.18977	0.351255	0.997793	O15020	SPTN2_HUMAN	Spectrin beta chain, non-erythrocytic 2	Homo sapiens	9606
ENSG00000110375	UPK2	4	3	4	3	2	3	-0.385831	0.578387	0.824223	0.321765	0.997793	O00526	UPK2_HUMAN	Uroplakin-2	Homo sapiens	9606
ENSG00000135324	MRAP2	7	6	7	7	6	3	-0.277134	0.578893	1.45175	0.3209	0.997793	Q96G30	MRAP2_HUMAN	Melanocortin-2 receptor accessory protein 2	Homo sapiens	9606
ENSG00000134070	IRAK2	13	7	8	8	12	3	-0.245927	0.579362	1.83549	0.320099	0.997793	O43187	IRAK2_HUMAN	Interleukin-1 receptor-associated kinase-like 2	Homo sapiens	9606
ENSG00000171962	DRC3	4	5	6	6	1	4	-0.378025	0.579921	1.12229	0.319148	0.997793	Q9H069	DRC3_HUMAN	Dynein regulatory complex subunit 3	Homo sapiens	9606
ENSG00000197705	KLHL14	5	2	2	0	3	3	-0.492398	0.580325	0.621611	0.318461	0.997793	Q9P2G3	KLH14_HUMAN	Kelch-like protein 14	Homo sapiens	9606
ENSG00000103034	NDRG4	12	8	2	6	7	4	-0.301093	0.580406	1.53364	0.318324	0.997793	Q9ULP0	NDRG4_HUMAN	Protein NDRG4	Homo sapiens	9606
ENSG00000256087	ZNF432	6	8	5	6	5	4	-0.286771	0.582116	1.39323	0.315428	0.997793	O94892	ZN432_HUMAN	Zinc finger protein 432	Homo sapiens	9606
ENSG00000048471	SNX29	18	12	20	9	20	13	-0.201694	0.582257	2.57235	0.315189	0.997793	Q8TEQ0	SNX29_HUMAN	Sorting nexin-29	Homo sapiens	9606
ENSG00000244242	IFITM10	14	6	9	5	9	9	-0.252485	0.587124	1.86959	0.30705	0.997793	A6NMD0	IFM10_HUMAN	Interferon-induced transmembrane protein 10	Homo sapiens	9606
ENSG00000267173	ZNF112	7	3	5	6	1	4	-0.363182	0.59236	1.11826	0.298448	0.997793	Q9UJU3	ZN112_HUMAN	Zinc finger protein 112	Homo sapiens	9606
ENSG00000112378	PERP	3	4	5	5	3	1	-0.370619	0.59245	0.91194	0.298302	0.997793	Q96FX8	PERP_HUMAN	p53 apoptosis effector related to PMP-22	Homo sapiens	9606
ENSG00000177875	CCDC184	18	12	8	10	17	5	-0.207953	0.594133	2.2133	0.295573	0.997793	Q52MB2	CC184_HUMAN	Coiled-coil domain-containing protein 184	Homo sapiens	9606
ENSG00000228594	FNDC10	15	19	9	19	11	6	-0.215396	0.594898	2.37384	0.294337	0.997793	F2Z333	FND10_HUMAN	Fibronectin type III domain-containing protein 10	Homo sapiens	9606
ENSG00000159216	RUNX1	9	4	7	5	9	2	-0.283621	0.595311	1.44539	0.293673	0.997793	Q01196	RUNX1_HUMAN	Runt-related transcription factor 1	Homo sapiens	9606
ENSG00000050030	NEXMIF	14	9	16	9	16	8	-0.203125	0.595405	2.25975	0.293521	0.997793	Q5QGS0	NEXMI_HUMAN	Neurite extension and migration factor	Homo sapiens	9606
ENSG00000125844	RRBP1	425	122	209	143	254	186	-0.241534	0.598376	6.2541	0.313112	0.997793	Q9P2E9	RRBP1_HUMAN	Ribosome-binding protein 1	Homo sapiens	9606
ENSG00000156453	PCDH1	4	6	2	4	3	2	-0.35539	0.600616	0.911655	0.28521	0.997793	Q08174	PCDH1_HUMAN	Protocadherin-1	Homo sapiens	9606
ENSG00000149781	FERMT3	4	3	4	4	1	3	-0.382445	0.601588	0.825029	0.283678	0.997793	Q86UX7	URP2_HUMAN	Fermitin family homolog 3	Homo sapiens	9606
ENSG00000125775	SDCBP2	11	11	4	9	7	5	-0.24656	0.602444	1.74844	0.282332	0.997793	Q9H190	SDCB2_HUMAN	Syntenin-2	Homo sapiens	9606
ENSG00000128242	GAL3ST1	6	3	4	3	5	2	-0.321895	0.604083	0.993257	0.279767	0.997793	Q99999	G3ST1_HUMAN	Galactosylceramide sulfotransferase	Homo sapiens	9606
ENSG00000101161	PRPF6	598	140	250	171	320	233	-0.29572	0.606548	6.59605	0.304692	0.997793	O94906	PRP6_HUMAN	Pre-mRNA-processing factor 6	Homo sapiens	9606
ENSG00000196083	IL1RAP	10	5	6	7	8	2	-0.260956	0.60761	1.50393	0.274298	0.997793	Q9NPH3	IL1AP_HUMAN	Interleukin-1 receptor accessory protein	Homo sapiens	9606
ENSG00000198576	ARC	8	9	4	7	7	3	-0.258355	0.608919	1.50827	0.272287	0.997793	Q7LC44	ARC_HUMAN	Activity-regulated cytoskeleton-associated protein	Homo sapiens	9606
ENSG00000206535	LNP1	3	10	9	10	7	0	-0.369843	0.609485	1.53936	0.27401	0.997793	A1A4G5	LNP1_HUMAN	Leukemia NUP98 fusion partner 1	Homo sapiens	9606
ENSG00000248871	TNFSF13	4	5	4	2	5	3	-0.324307	0.610036	0.997551	0.270577	0.997793	O75888	TNF13_HUMAN	Tumor necrosis factor ligand superfamily member 13	Homo sapiens	9606
ENSG00000101417	PXMP4	24	9	9	9	21	5	-0.218482	0.610951	2.32412	0.269182	0.997793	Q9Y6I8	PXMP4_HUMAN	Peroxisomal membrane protein 4	Homo sapiens	9606
ENSG00000165733	BMS1	597	168	364	259	365	270	-0.215375	0.611167	6.85077	0.289731	0.997793	Q14692	BMS1_HUMAN	Ribosome biogenesis protein BMS1 homolog	Homo sapiens	9606
ENSG00000221874	ZNF321P	11	10	4	10	5	5	-0.252821	0.612761	1.69984	0.266435	0.997793	Q8N8H1	ZN321_HUMAN	Putative protein ZNF321	Homo sapiens	9606
ENSG00000178233	TMEM151B	11	5	4	6	7	3	-0.260388	0.615095	1.44543	0.262922	0.997793	Q8IW70	T151B_HUMAN	Transmembrane protein 151B	Homo sapiens	9606
ENSG00000164190	NIPBL	391	88	153	151	188	140	-0.258043	0.615105	5.97413	0.286998	0.997793	Q6KC79	NIPBL_HUMAN	Nipped-B-like protein	Homo sapiens	9606
ENSG00000146197	SCUBE3	10	14	10	13	12	4	-0.206613	0.617325	2.09425	0.259592	0.997793	Q8IX30	SCUB3_HUMAN	Signal peptide, CUB and EGF-like domain-containing protein 3	Homo sapiens	9606
ENSG00000180881	CAPS2	8	4	6	4	4	6	-0.281162	0.617802	1.3308	0.258882	0.997793	Q9BXY5	CAYP2_HUMAN	Calcyphosin-2	Homo sapiens	9606
ENSG00000284479	ARHGEF4	14	9	5	7	10	6	-0.217835	0.619224	1.83995	0.256778	0.997793	Q9NR80	ARHG4_HUMAN	Rho guanine nucleotide exchange factor 4	Homo sapiens	9606
ENSG00000066279	ASPM	553	123	199	196	252	199	-0.27392	0.620106	6.42307	0.280906	0.997793	Q8IZT6	ASPM_HUMAN	Abnormal spindle-like microcephaly-associated protein	Homo sapiens	9606
ENSG00000118058	KMT2A	449	106	164	200	240	126	-0.237063	0.621877	6.16254	0.274602	0.997793	Q03164	KMT2A_HUMAN	Histone-lysine N-methyltransferase 2A	Homo sapiens	9606
ENSG00000172061	LRRC15	1	3	2	3	1	0	-0.512352	0.622093	0.326564	0.252561	0.997793	Q8TF66	LRC15_HUMAN	Leucine-rich repeat-containing protein 15	Homo sapiens	9606
ENSG00000126653	NSRP1	759	338	184	297	383	298	-0.228522	0.623741	6.99153	0.271593	0.997793	Q9H0G5	NSRP1_HUMAN	Nuclear speckle splicing regulatory protein 1	Homo sapiens	9606
ENSG00000182687	GALR2	4	9	6	3	6	6	-0.285859	0.624632	1.39859	0.248868	0.997793	O43603	GALR2_HUMAN	Galanin receptor type 2	Homo sapiens	9606
ENSG00000175318	GRAMD2A	6	5	2	2	6	2	-0.323134	0.624663	0.991958	0.248823	0.997793	Q8IUY3	GRM2A_HUMAN	GRAM domain-containing protein 2A	Homo sapiens	9606
ENSG00000149548	CCDC15	38	9	11	17	17	13	-0.202562	0.624956	2.72473	0.249546	0.997793	Q0P6D6	CCD15_HUMAN	Coiled-coil domain-containing protein 15	Homo sapiens	9606
ENSG00000111110	PPM1H	10	7	7	6	10	4	-0.219052	0.626713	1.67053	0.245867	0.997793	Q9ULR3	PPM1H_HUMAN	Protein phosphatase 1H	Homo sapiens	9606
ENSG00000232859	C14orf178	4	11	5	4	7	5	-0.27784	0.626936	1.45754	0.245546	0.997793	Q8N769	CN178_HUMAN	Uncharacterized protein C14orf178	Homo sapiens	9606
ENSG00000188517	COL25A1	1	7	3	5	3	0	-0.425659	0.628199	0.821705	0.243842	0.997793	Q9BXS0	COPA1_HUMAN	Collagen alpha-1(XXV) chain	Homo sapiens	9606
ENSG00000141527	CARD14	0	3	3	1	2	1	-0.514805	0.628566	0.329148	0.243212	0.997793	Q9BXL6	CAR14_HUMAN	Caspase recruitment domain-containing protein 14	Homo sapiens	9606
ENSG00000161955	TNFSF13	5	5	4	2	6	3	-0.295755	0.629277	1.07599	0.242199	0.997793	O75888	TNF13_HUMAN	Tumor necrosis factor ligand superfamily member 13	Homo sapiens	9606
ENSG00000164744	SUN3	5	5	4	2	6	3	-0.295755	0.629277	1.07599	0.242199	0.997793	Q8TAQ9	SUN3_HUMAN	SUN domain-containing protein 3	Homo sapiens	9606
ENSG00000157470	FAM81A	7	9	7	4	10	5	-0.235525	0.630371	1.62296	0.240645	0.997793	Q8TBF8	FA81A_HUMAN	Protein FAM81A	Homo sapiens	9606
ENSG00000104901	DKKL1	8	15	9	10	10	7	-0.20503	0.630403	2.02284	0.2406	0.997793	Q9UK85	DKKL1_HUMAN	Dickkopf-like protein 1	Homo sapiens	9606
ENSG00000071073	MGAT4A	5	4	4	5	5	0	-0.340992	0.631128	0.991021	0.239573	0.997793	Q9UM21	MGT4A_HUMAN	Alpha-1,3-mannosyl-glycoprotein 4-beta-N-acetylglucosaminyltransferase A	Homo sapiens	9606
ENSG00000038219	BOD1L1	427	94	182	172	233	143	-0.239838	0.631692	6.13691	0.259949	0.997793	Q8NFC6	BD1L1_HUMAN	Biorientation of chromosomes in cell division protein 1-like 1	Homo sapiens	9606
ENSG00000160472	TMEM190	0	3	3	2	1	1	-0.510992	0.632989	0.329986	0.23695	0.997793	Q8WZ59	TM190_HUMAN	Transmembrane protein 190	Homo sapiens	9606
ENSG00000148843	PDCD11	475	97	155	128	231	167	-0.305076	0.633806	6.13956	0.260619	0.997793	Q14690	RRP5_HUMAN	Protein RRP5 homolog	Homo sapiens	9606
ENSG00000103742	IGDCC4	7	7	11	6	11	4	-0.226826	0.633983	1.7252	0.235558	0.997793	Q8TDY8	IGDC4_HUMAN	Immunoglobulin superfamily DCC subclass member 4	Homo sapiens	9606
ENSG00000116035	ATP6V1B1	8	8	6	5	7	6	-0.22779	0.634123	1.57069	0.235362	0.997793	P15313	VATB1_HUMAN	V-type proton ATPase subunit B, kidney isoform	Homo sapiens	9606
ENSG00000284308	C2orf81	6	3	5	2	7	2	-0.302188	0.634392	1.07246	0.234986	0.997793	A6NN90	CB081_HUMAN	Uncharacterized protein C2orf81	Homo sapiens	9606
ENSG00000168404	MLKL	11	6	3	8	6	2	-0.263219	0.634543	1.44425	0.234775	0.997793	Q8NB16	MLKL_HUMAN	Mixed lineage kinase domain-like protein	Homo sapiens	9606
ENSG00000123119	NECAB1	3	6	4	3	7	0	-0.356951	0.635825	0.991976	0.232989	0.997793	Q8N987	NECA1_HUMAN	N-terminal EF-hand calcium-binding protein 1	Homo sapiens	9606
ENSG00000160188	RSPH1	1	3	2	3	0	1	-0.500293	0.637682	0.329219	0.230417	0.997793	Q8WYR4	RSPH1_HUMAN	Radial spoke head 1 homolog	Homo sapiens	9606
ENSG00000003137	CYP26B1	3	3	8	3	6	2	-0.316115	0.63771	1.07778	0.230379	0.997793	Q9NR63	CP26B_HUMAN	Cytochrome P450 26B1	Homo sapiens	9606
ENSG00000119900	OGFRL1	4	2	7	6	3	1	-0.335228	0.639116	0.996387	0.228444	0.997793	Q5TC84	OGRL1_HUMAN	Opioid growth factor receptor-like protein 1	Homo sapiens	9606
ENSG00000176896	TCEANC	3	5	7	5	5	2	-0.288961	0.639225	1.15457	0.228294	0.997793	Q8N8B7	TEANC_HUMAN	Transcription elongation factor A N-terminal and central domain-containing protein	Homo sapiens	9606
ENSG00000007402	CACNA2D2	4	4	7	4	7	1	-0.29734	0.639232	1.15002	0.228285	0.997793	Q9NY47	CA2D2_HUMAN	Voltage-dependent calcium channel subunit alpha-2/delta-2	Homo sapiens	9606
ENSG00000197013	ZNF429	8	10	4	6	7	5	-0.232476	0.63964	1.56852	0.227725	0.997793	Q86V71	ZN429_HUMAN	Zinc finger protein 429	Homo sapiens	9606
ENSG00000135976	ANKRD36	10	9	4	6	9	4	-0.224449	0.640583	1.61775	0.226436	0.997793	A6QL64	AN36A_HUMAN	Ankyrin repeat domain-containing protein 36A	Homo sapiens	9606
ENSG00000154229	PRKCA	3	5	7	3	7	2	-0.295067	0.640973	1.15301	0.225903	0.997793	P17252	KPCA_HUMAN	Protein kinase C alpha type	Homo sapiens	9606
ENSG00000163328	GPR155	5	3	5	6	4	0	-0.338796	0.642464	0.992065	0.223877	0.997793	Q7Z3F1	LYCHS_HUMAN	Lysosomal cholesterol signaling protein	Homo sapiens	9606
ENSG00000117724	CENPF	2268	572	965	1077	1151	784	-0.201055	0.643498	8.57249	0.239589	0.997793	P49454	CENPF_HUMAN	Centromere protein F	Homo sapiens	9606
ENSG00000105672	ETV2	4	7	3	2	8	1	-0.319802	0.644263	1.07194	0.221446	0.997793	O00321	ETV2_HUMAN	ETS translocation variant 2	Homo sapiens	9606
ENSG00000164649	CDCA7L	2	3	2	3	2	0	-0.425038	0.644488	0.450285	0.221143	0.997793	Q96GN5	CDA7L_HUMAN	Cell division cycle-associated 7-like protein	Homo sapiens	9606
ENSG00000174348	PODN	1	3	3	1	2	2	-0.415657	0.64528	0.455491	0.22008	0.997793	Q7Z5L7	PODN_HUMAN	Podocan	Homo sapiens	9606
ENSG00000128567	PODXL	5	6	2	3	7	0	-0.345374	0.646953	0.988935	0.217843	0.997793	O00592	PODXL_HUMAN	Podocalyxin	Homo sapiens	9606
ENSG00000134020	PEBP4	4	8	1	4	5	1	-0.335716	0.646955	0.993277	0.21784	0.997793	Q96S96	PEBP4_HUMAN	Phosphatidylethanolamine-binding protein 4	Homo sapiens	9606
ENSG00000079101	CLUL1	7	12	5	9	8	3	-0.230204	0.647119	1.67336	0.217622	0.997793	Q15846	CLUL1_HUMAN	Clusterin-like protein 1	Homo sapiens	9606
ENSG00000176723	ZNF843	7	4	1	3	6	0	-0.364088	0.647469	0.901661	0.217155	0.997793	Q8N446	ZN843_HUMAN	Zinc finger protein 843	Homo sapiens	9606
ENSG00000114656	CFAP92	19	8	8	6	9	13	-0.213086	0.650691	2.10067	0.212894	0.997793	Q9ULG3	CFA92_HUMAN	Uncharacterized protein CFAP92	Homo sapiens	9606
ENSG00000137261	KIAA0319	1	4	2	3	1	1	-0.418898	0.651374	0.454248	0.211998	0.997793	Q5VV43	K0319_HUMAN	Dyslexia-associated protein KIAA0319	Homo sapiens	9606
ENSG00000255330	KIAA0408	2	4	1	3	1	1	-0.412242	0.651886	0.452657	0.211327	0.997793	Q6ZU52	K0408_HUMAN	Uncharacterized protein KIAA0408	Homo sapiens	9606
ENSG00000140284	SLC27A2	10	3	5	5	3	6	-0.268553	0.653634	1.32886	0.209048	0.997793	O14975	S27A2_HUMAN	Long-chain fatty acid transport protein 2	Homo sapiens	9606
ENSG00000161664	ASB16	7	6	3	5	6	2	-0.250311	0.658221	1.22028	0.203138	0.997793	Q96NS5	ASB16_HUMAN	Ankyrin repeat and SOCS box protein 16	Homo sapiens	9606
ENSG00000075826	SEC31B	7	4	5	6	6	1	-0.258985	0.658794	1.21905	0.202407	0.997793	Q9NQW1	SC31B_HUMAN	Protein transport protein Sec31B	Homo sapiens	9606
ENSG00000197956	S100A6	2	2	4	3	2	1	-0.358149	0.66186	0.568437	0.198521	0.997793	P06703	S10A6_HUMAN	Protein S100-A6	Homo sapiens	9606
ENSG00000198682	PAPSS2	13	3	14	7	16	2	-0.247638	0.663393	1.92194	0.197522	0.997793	O95340	PAPS2_HUMAN	Bifunctional 3'-phosphoadenosine 5'-phosphosulfate synthase 2	Homo sapiens	9606
ENSG00000196542	SPTSSB	1	4	1	4	0	0	-0.507407	0.66637	0.327136	0.192926	0.997793	Q8NFR3	SPTSB_HUMAN	Serine palmitoyltransferase small subunit B	Homo sapiens	9606
ENSG00000249242	TMEM150C	3	7	5	5	7	0	-0.306957	0.667272	1.14903	0.191775	0.997793	B9EJG8	T150C_HUMAN	Transmembrane protein 150C	Homo sapiens	9606
ENSG00000289767	-	2	1	4	0	4	1	-0.426604	0.67018	0.45096	0.188208	0.997793	A0A8V8TPW5	A0A8V8TPW5_HUMAN	Uncharacterized protein	Homo sapiens	9606
ENSG00000107738	VSIR	4	1	3	3	2	1	-0.346307	0.672105	0.565545	0.185868	0.997793	Q9H7M9	VISTA_HUMAN	V-type immunoglobulin domain-containing suppressor of T-cell activation	Homo sapiens	9606
ENSG00000111052	LIN7A	5	1	1	3	2	0	-0.407381	0.674182	0.446053	0.183364	0.997793	O14910	LIN7A_HUMAN	Protein lin-7 homolog A	Homo sapiens	9606
ENSG00000198715	GLMP	2	3	3	3	1	2	-0.345639	0.674997	0.570797	0.182386	0.997793	Q8WWB7	GLMP_HUMAN	Glycosylated lysosomal membrane protein	Homo sapiens	9606
ENSG00000171522	PTGER4	13	10	4	5	4	12	-0.244355	0.677203	1.78446	0.180287	0.997793	P35408	PE2R4_HUMAN	Prostaglandin E2 receptor EP4 subtype	Homo sapiens	9606
ENSG00000122432	SPATA1	13	19	7	18	14	1	-0.23111	0.679749	2.24924	0.179039	0.997793	Q5VX52	SPAT1_HUMAN	Spermatogenesis-associated protein 1	Homo sapiens	9606
ENSG00000184524	CEND1	5	3	10	3	3	8	-0.281331	0.681913	1.33971	0.174386	0.997793	Q8N111	CEND_HUMAN	Cell cycle exit and neuronal differentiation protein 1	Homo sapiens	9606
ENSG00000221933	OR2A25	972	629	41	348	414	319	-0.434056	0.682329	7.24668	0.192106	0.997793	A4D2G3	O2A25_HUMAN	Olfactory receptor 2A25	Homo sapiens	9606
ENSG00000257355	ZNF878	3	1	4	2	4	0	-0.367665	0.682944	0.563684	0.173019	0.997793	C9JN71	ZN878_HUMAN	Zinc finger protein 878	Homo sapiens	9606
ENSG00000234602	MCIDAS	11	4	7	9	4	5	-0.214527	0.683105	1.56789	0.172831	0.997793	D6RGH6	MCIN_HUMAN	Multicilin	Homo sapiens	9606
ENSG00000143369	ECM1	4	3	1	2	4	0	-0.359057	0.684529	0.561588	0.171186	0.997793	Q16610	ECM1_HUMAN	Extracellular matrix protein 1	Homo sapiens	9606
ENSG00000167419	LPO	14	4	7	6	12	3	-0.205058	0.685215	1.71372	0.170396	0.997793	P22079	PERL_HUMAN	Lactoperoxidase	Homo sapiens	9606
ENSG00000248993	HLA-DMB	7	8	7	6	4	8	-0.211639	0.688195	1.57773	0.166989	0.997793	P28068	DMB_HUMAN	HLA class II histocompatibility antigen, DM beta chain	Homo sapiens	9606
ENSG00000140941	MAP1LC3B	520	286	113	275	403	76	-0.269967	0.688919	6.50475	0.182933	0.997793	Q9GZQ8	MLP3B_HUMAN	Microtubule-associated proteins 1A/1B light chain 3B	Homo sapiens	9606
ENSG00000258102	MAP1LC3B2	1	4	3	4	2	0	-0.370274	0.689649	0.567693	0.165341	0.997793	A6NCE7	MP3B2_HUMAN	Microtubule-associated proteins 1A/1B light chain 3 beta 2	Homo sapiens	9606
ENSG00000158856	DMTN	4	3	1	4	1	1	-0.340581	0.690364	0.565843	0.164535	0.997793	Q08495	DEMA_HUMAN	Dematin	Homo sapiens	9606
ENSG00000175868	CALCB	0	7	6	1	7	2	-0.359166	0.692758	0.999805	0.162939	0.997793	P10092	CALCB_HUMAN	Calcitonin gene-related peptide 2	Homo sapiens	9606
ENSG00000276644	DACH1	2	3	3	0	4	2	-0.356377	0.69323	0.568328	0.161325	0.997793	Q9UI36	DACH1_HUMAN	Dachshund homolog 1	Homo sapiens	9606
ENSG00000161681	SHANK1	1	3	4	1	2	3	-0.347835	0.693315	0.573357	0.161231	0.997793	Q9Y566	SHAN1_HUMAN	SH3 and multiple ankyrin repeat domains protein 1	Homo sapiens	9606
ENSG00000111962	UST	4	8	5	4	5	5	-0.225538	0.694479	1.29946	0.159938	0.997793	Q9Y2C2	UST_HUMAN	Uronyl 2-sulfotransferase	Homo sapiens	9606
ENSG00000260456	LINC00596	3	6	7	1	8	4	-0.264522	0.694558	1.22816	0.15985	0.997793	Q86U02	CN165_HUMAN	Putative uncharacterized protein encoded by LINC00596	Homo sapiens	9606
ENSG00000174827	PDZK1	9	1	9	6	3	6	-0.258253	0.695767	1.3955	0.158595	0.997793	Q5T2W1	NHRF3_HUMAN	Na(+)/H(+) exchange regulatory cofactor NHE-RF3	Homo sapiens	9606
ENSG00000148773	MKI67	313	58	105	132	140	97	-0.231147	0.696212	5.57434	0.172506	0.997793	P46013	KI67_HUMAN	Proliferation marker protein Ki-67	Homo sapiens	9606
ENSG00000141665	FBXO15	8	5	3	7	3	3	-0.229949	0.697618	1.22308	0.156481	0.997793	Q8NCQ5	FBX15_HUMAN	F-box only protein 15	Homo sapiens	9606
ENSG00000179071	CCDC89	4	2	3	3	4	0	-0.315277	0.698832	0.669403	0.155157	0.997793	Q8N998	CCD89_HUMAN	Coiled-coil domain-containing protein 89	Homo sapiens	9606
ENSG00000167608	TMC4	6	4	4	3	2	6	-0.257067	0.699418	1.08313	0.15452	0.997793	Q7Z404	TMC4_HUMAN	Transmembrane channel-like protein 4	Homo sapiens	9606
ENSG00000289761	-	7	5	7	8	5	3	-0.20036	0.700082	1.42175	0.1538	0.997793	A0A8V8TND5	A0A8V8TND5_HUMAN	Uncharacterized protein	Homo sapiens	9606
ENSG00000237172	B3GNT9	4	4	0	2	3	1	-0.346642	0.700584	0.56394	0.153256	0.997793	Q6UX72	B3GN9_HUMAN	UDP-GlcNAc:betaGal beta-1,3-N-acetylglucosaminyltransferase 9	Homo sapiens	9606
ENSG00000054392	HHAT	5	1	1	4	0	1	-0.392001	0.703071	0.44951	0.150582	0.997793	Q5VTY9	HHAT_HUMAN	Protein-cysteine N-palmitoyltransferase HHAT	Homo sapiens	9606
ENSG00000179240	GVQW3	7	5	8	8	8	1	-0.211237	0.703408	1.47679	0.150222	0.997793	Q3ZCU0	GVQW3_HUMAN	Protein GVQW3	Homo sapiens	9606
ENSG00000272442	SPATS1	9	5	3	3	7	4	-0.214132	0.70537	1.28954	0.148135	0.997793	Q496A3	SPAS1_HUMAN	Spermatogenesis-associated serine-rich protein 1	Homo sapiens	9606
ENSG00000103811	CTSH	8	5	4	8	3	3	-0.214459	0.709692	1.29236	0.143595	0.997793	P09668	CATH_HUMAN	Pro-cathepsin H	Homo sapiens	9606
ENSG00000135636	DYSF	5	3	2	2	5	1	-0.269392	0.710552	0.768725	0.142702	0.997793	O75923	DYSF_HUMAN	Dysferlin	Homo sapiens	9606
ENSG00000010319	SEMA3G	5	8	3	8	2	3	-0.240514	0.710635	1.22758	0.142616	0.997793	Q9NS98	SEM3G_HUMAN	Semaphorin-3G	Homo sapiens	9606
ENSG00000198753	PLXNB3	7	5	0	7	2	0	-0.350078	0.710654	0.904585	0.143478	0.997793	Q9ULL4	PLXB3_HUMAN	Plexin-B3	Homo sapiens	9606
ENSG00000168148	H3-4	4	2	3	1	6	0	-0.322149	0.712349	0.667778	0.140846	0.997793	Q16695	H31T_HUMAN	Histone H3.1t	Homo sapiens	9606
ENSG00000151790	TDO2	16	5	1	10	7	0	-0.309573	0.712627	1.52193	0.143412	0.997793	P48775	T23O_HUMAN	Tryptophan 2,3-dioxygenase	Homo sapiens	9606
ENSG00000187942	LDLRAD2	9	3	4	4	4	5	-0.215605	0.715382	1.22477	0.137743	0.997793	Q5SZI1	LRAD2_HUMAN	Low-density lipoprotein receptor class A domain-containing protein 2	Homo sapiens	9606
ENSG00000179477	ALOX12B	2	6	2	2	5	1	-0.284728	0.715561	0.772603	0.137561	0.997793	O75342	LX12B_HUMAN	Arachidonate 12-lipoxygenase, 12R-type	Homo sapiens	9606
ENSG00000144134	RABL2A	3	2	6	3	5	1	-0.255219	0.72538	0.865797	0.127795	0.997793	Q9UBK7	RBL2A_HUMAN	Rab-like protein 2A	Homo sapiens	9606
ENSG00000062038	CDH3	4	1	5	1	5	2	-0.270125	0.731637	0.772568	0.121784	0.997793	P22223	CADH3_HUMAN	Cadherin-3	Homo sapiens	9606
ENSG00000273542	H4C1	4	4	3	3	6	0	-0.257724	0.733947	0.861178	0.119607	0.997793	P62805	H4_HUMAN	Histone H4	Homo sapiens	9606
ENSG00000173805	HAP1	2	5	4	5	2	2	-0.241003	0.739242	0.870744	0.114698	0.997793	P54257	HAP1_HUMAN	Huntingtin-associated protein 1	Homo sapiens	9606
ENSG00000102362	SYTL4	6	2	2	2	3	3	-0.242564	0.739269	0.772597	0.114673	0.997793	Q96C24	SYTL4_HUMAN	Synaptotagmin-like protein 4	Homo sapiens	9606
ENSG00000272602	ZNF595	4	1	4	6	1	0	-0.305982	0.74173	0.672103	0.112431	0.997793	Q8IYB9	ZN595_HUMAN	Zinc finger protein 595	Homo sapiens	9606
ENSG00000162004	CCDC78	5	4	2	4	5	0	-0.248463	0.743033	0.860441	0.111254	0.997793	A2IDD5	CCD78_HUMAN	Coiled-coil domain-containing protein 78	Homo sapiens	9606
ENSG00000099338	CATSPERG	3	2	5	2	2	4	-0.250018	0.744015	0.779855	0.110371	0.997793	Q6ZRH7	CTSRG_HUMAN	Cation channel sperm-associated auxiliary subunit gamma	Homo sapiens	9606
ENSG00000177508	IRX3	5	2	4	1	5	3	-0.228518	0.749932	0.866251	0.105137	0.997793	P78415	IRX3_HUMAN	Iroquois-class homeodomain protein IRX-3	Homo sapiens	9606
ENSG00000114529	TTMP	2	7	3	3	4	3	-0.216291	0.756252	0.958422	0.099701	0.997793	Q5BVD1	TTMP_HUMAN	TPA-induced transmembrane protein	Homo sapiens	9606
ENSG00000198788	MUC2	6	4	0	2	5	1	-0.262248	0.756291	0.766919	0.0996684	0.997793	Q02817	MUC2_HUMAN	Mucin-2	Homo sapiens	9606
ENSG00000120800	UTP20	599	107	180	186	311	195	-0.201927	0.759363	6.45784	0.106167	0.997793	O75691	UTP20_HUMAN	Small subunit processome component 20 homolog	Homo sapiens	9606
ENSG00000166455	C16orf46	4	3	5	2	4	4	-0.201231	0.761149	0.958144	0.0955989	0.997793	Q6P387	CP046_HUMAN	Uncharacterized protein C16orf46	Homo sapiens	9606
ENSG00000186648	CARMIL3	4	5	3	5	2	3	-0.200041	0.762765	0.957461	0.0942656	0.997793	Q8ND23	CARL3_HUMAN	Capping protein, Arp2/3 and myosin-I linker protein 3	Homo sapiens	9606
ENSG00000286132	ZNF844	5	2	4	6	1	2	-0.222693	0.766129	0.867688	0.0915241	0.997793	Q08AG5	ZN844_HUMAN	Zinc finger protein 844	Homo sapiens	9606
ENSG00000264813	ACE	3	8	2	4	5	2	-0.201798	0.76638	1.03712	0.0913213	0.997793	P12821	ACE_HUMAN	Angiotensin-converting enzyme	Homo sapiens	9606
ENSG00000139219	COL2A1	6	3	3	1	6	3	-0.20316	0.768015	0.951731	0.0900064	0.997793	P02458	CO2A1_HUMAN	Collagen alpha-1(II) chain	Homo sapiens	9606
ENSG00000104237	RP1	1281	1662	177	713	783	836	-0.262278	0.771203	8.3035	0.0959505	0.997793	P56715	RP1_HUMAN	Oxygen-regulated protein 1	Homo sapiens	9606
ENSG00000133316	WDR74	1513	526	279	763	928	241	-0.200161	0.77229	7.83104	0.094742	0.997793	Q6RFH5	WDR74_HUMAN	WD repeat-containing protein 74	Homo sapiens	9606
ENSG00000178235	SLITRK1	4	4	4	7	1	2	-0.205061	0.777006	0.95675	0.0829603	0.997793	Q96PX8	SLIK1_HUMAN	SLIT and NTRK-like protein 1	Homo sapiens	9606
ENSG00000251493	FOXD1	7	3	0	6	2	0	-0.254554	0.790399	0.766274	0.0732578	0.997793	Q16676	FOXD1_HUMAN	Forkhead box protein D1	Homo sapiens	9606
ENSG00000075340	ADD2	6	0	6	5	3	2	-0.203715	0.796586	0.953121	0.0686879	0.997793	P35612	ADDB_HUMAN	Beta-adducin	Homo sapiens	9606
ENSG00000090554	FLT3LG	5	2	3	3	0	5	-0.223281	0.798359	0.780144	0.0674785	0.997793	P49771	FLT3L_HUMAN	Fms-related tyrosine kinase 3 ligand	Homo sapiens	9606
ENSG00000120049	KCNIP2	479	346	26	364	224	97	-0.23404	0.819821	6.40622	0.0586199	0.997793	Q9NS61	KCIP2_HUMAN	Kv channel-interacting protein 2	Homo sapiens	9606
ENSG00000075651	PLD1	2	1	3	3	1	1	-0.202629	0.826725	0.391364	0.049508	0.997793	Q13393	PLD1_HUMAN	Phospholipase D1	Homo sapiens	9606
ENSG00000182676	PPP1R27	0	4	1	3	0	1	-0.257278	0.832952	0.262765	0.0459634	0.997793	Q86WC6	PPR27_HUMAN	Protein phosphatase 1 regulatory subunit 27	Homo sapiens	9606
ENSG00000113790	EHHADH	1	3	1	1	0	3	-0.234638	0.83654	0.265072	0.0439724	0.997793	Q08426	ECHP_HUMAN	Peroxisomal bifunctional enzyme	Homo sapiens	9606
ENSG00000033122	LRRC7	4	1	1	3	2	0	-0.200841	0.837417	0.385536	0.0434944	0.997793	Q96NW7	LRRC7_HUMAN	Leucine-rich repeat-containing protein 7	Homo sapiens	9606
ENSG00000267221	C17orf113	0	3	3	2	1	2	-0.205893	0.841393	0.395846	0.0413621	0.997793	A0A1B0GUU1	CQ113_HUMAN	Uncharacterized protein C17orf113	Homo sapiens	9606
ENSG00000065320	NTN1	1	4	0	4	0	0	-0.258566	0.841413	0.259332	0.0414051	0.997793	O95631	NET1_HUMAN	Netrin-1	Homo sapiens	9606
ENSG00000066185	ZMYND12	0	0	5	1	0	3	-0.245189	0.860446	0.267487	0.0320794	0.997793	Q9H0C1	ZMY12_HUMAN	Zinc finger MYND domain-containing protein 12	Homo sapiens	9606
