# Supplementary material for: HPD is an RNA‐Binding Protein Sustaining Ovarian Cancer Cell Glycolysis, Tumor Growth, and Drug Resistance
Source: Adv Sci (Weinh). 2025 Jun 10;12(30):e03999. doi: 10.1002/advs.202503999 (PMC12376507; doi:10.1002/advs.202503999)
Supplement: Supplementary file 5 — Supporting Table 4 [file ADVS-12-e03999-s005.xlsx]

## Sheet: knownResults
Motif Name	Consensus	P-value	Log P-value	q-value (Benjamini)	# of Target Sequences with Motif(of 20825)	% of Target Sequences with Motif	# of Background Sequences with Motif(of 28472)	% of Background Sequences with Motif
M071_0.6/CCHC ZF,RRM/zf-CCHC,RRM_1	GACGACGR	1e-33	-76.41	0	3788	0.1819	4302.1	0.1511
M148_0.6/RRM/RRM_1	AGAAGAN	1e-23	-54.97	0	20315	0.9753	27415.5	0.9627
M057_0.6/RRM/RRM_1	AGAAGGC	1e-19	-44.89	0	19835	0.9523	26697.5	0.9375
M193_0.6/RRM/RRM_1	CTTTCTT	1e-19	-43.88	0	20143	0.9671	27184.9	0.9546
M234_0.6/RRM/RRM_1	GATGATN	1e-18	-42.98	0	19379	0.9304	26013.7	0.9135
M343_0.6/KH/KH_1	HCDNCTTWYBC	1e-18	-42.06	0	20805	0.9988	28343.5	0.9953
M208_0.6/RRM/RRM_1	ATTCCGA	1e-17	-40.64	0	11408	0.5477	14743	0.5177
M076_0.6/RRM/RRM_1	GAAGAAG	1e-17	-40.18	0	19533	0.9378	26263.7	0.9223
M036_0.6/RRM/RRM_1	MATCTTG	1e-17	-39.58	0	19594	0.9407	26359.2	0.9256
M155_0.6/RRM/RRM_1	TGTTCGT	1e-16	-37.99	0	19374	0.9301	26038.4	0.9144
M200_0.6/RRM/RRM_1	AGAAGGAC	1e-16	-37.88	0	9764	0.4688	12529.8	0.44
M272_0.6/RRM/RRM_1	AGAAGAAC	1e-15	-35.76	0	12421	0.5963	16192.8	0.5686
M082_0.6/CSD/CSD	AACAWCD	1e-14	-33.27	0	20655	0.9916	28070	0.9857
M190_0.6/RRM/RRM_1	CTKTTGT	1e-12	-29.28	0	20723	0.9949	28203.4	0.9904
M307_0.6/RRM/RRM_1	AGGGA	1e-11	-27.47	0	16253	0.7803	21634.4	0.7597
M235_0.6/RRM/RRM_1	GATGATH	1e-11	-25.87	0	19417	0.9322	26190	0.9197
M074_0.6/RRM/RRM_1	DGAATGAD	1e-09	-22.05	0	19278	0.9255	26018.5	0.9137
M095_0.6/RRM/RRM_1	AGTAGKT	1e-09	-21.36	0	18904	0.9076	25481.3	0.8948
M007_0.6/KH/KH_1	CAACGAM	1e-08	-20.53	0	12352	0.593	16305.3	0.5726
M015_0.6/KH/KH_1	AYGGACA	1e-08	-20.35	0	20583	0.9882	27996.1	0.9831
M286_0.6/PUF/PUF	TGTA	1e-08	-20.13	0	20820	0.9996	28420.8	0.998
M130_0.6/RRM/RRM_1	GAAAAWS	1e-08	-20.04	0	19718	0.9467	26682	0.937
M058_0.6/RRM/RRM_1	AGAGAAG	1e-08	-18.99	0	20324	0.9758	27597.8	0.9691
M250_0.6/CSD/CSD	AACATC	1e-08	-18.9	0	17219	0.8267	23105.1	0.8114
M290_0.6/RRM/RRM_1	GTTGGAA	1e-07	-18.39	0	17297	0.8304	23222.7	0.8155
M059_0.6/RRM/RRM_1	ACGACGA	1e-07	-18.38	0	5259	0.2525	6716.9	0.2359
M131_0.6/RRM/RRM_1	ARTGGAA	1e-07	-17.65	0	20493	0.9839	27866.1	0.9786
M260_0.6/CSD/CSD	GCCACACCAYCGC	1e-07	-17.24	0	28	0.0013	11.4	0.0004
M048_0.6/RRM/RRM_1	GATACGA	1e-07	-17.18	0	19584	0.9402	26509.2	0.9309
M044_0.6/RRM/RRM_1	SCGCGCG	1e-07	-16.93	0	11053	0.5307	14583.6	0.5121
M279_0.6/CCCH ZF/zf-CCCH	TCAGTAGTCT	1e-07	-16.7	0	680	0.0326	755.8	0.0265
M225_0.6/RRM/RRM_1	AGAACAR	1e-07	-16.65	0	19088	0.9164	25795.2	0.9058
M087_0.6/RRM/RRM_1	AGAGARA	1e-07	-16.57	0	20437	0.9812	27785.2	0.9757
M210_0.6/RRM/RRM_1	TAGATAG	1e-06	-16.08	0	17480	0.8392	23512.6	0.8257
M349_0.6/RRM/RRM_1	ACDAATM	1e-06	-15.89	0	19167	0.9202	25917.6	0.9101
M163_0.6/KH,RRM/KH_1,RRM_1	AMAHACA	1e-06	-14.89	0	20772	0.9973	28334.1	0.995
M089_0.6/RRM/RRM_1	ACACRAV	1e-06	-14.83	0	20809	0.999	28405.8	0.9975
M129_0.6/RRM/RRM_1	RGATGATG	1e-06	-14.56	0	16427	0.7887	22056.7	0.7745
M083_0.6/CCCH ZF/zf-CCCH	GCAGCGC	1e-06	-14.53	0	12813	0.6152	17044	0.5985
M254_0.6/CSD/CSD	AACATC	1e-06	-13.83	0	15744	0.7559	21115	0.7415
M079_0.6/RRM/RRM_1	TGTTGTG	1e-05	-13.45	0	19030	0.9136	25748.3	0.9042
M006_0.6/RRM/RRM_1	MCAGATGV	1e-05	-13.4	0	19114	0.9177	25869.4	0.9084
M207_0.6/KH/KH_1	CCTTTCCC	1e-05	-13.3	0	14790	0.7101	19799.5	0.6953
M121_0.6/RRM/RRM_1	ATCAWCG	1e-05	-13.12	0	20045	0.9624	27221.7	0.9559
M092_0.6/RRM/RRM_1	GGTAGGG	1e-05	-12.89	0	16179	0.7768	21738.9	0.7634
M029_0.6/RRM/RRM_1	GGTAGGG	1e-05	-12.83	0	16179	0.7768	21739.7	0.7634
M052_0.6/RRM/RRM_1	AATCAAW	1e-05	-12.24	0	18764	0.9009	25384.4	0.8914
M178_0.6/RRM/RRM_1	TGTGKKG	1e-05	-12.09	0	20727	0.9951	28267	0.9926
M024_0.6/RRM/RRM_1	DTAGGGA	1e-05	-11.77	0	20075	0.9638	27277.6	0.9579
M032_0.6/KH,RRM/KH_1,RRM_1	AMAAACA	1e-05	-11.71	0	20076	0.9638	27279.8	0.958
M111_0.6/CSD/CSD	AACATCA	1e-05	-11.71	0	14785	0.7098	19823.8	0.6961
M039_0.6/RRM/RRM_1	AGTAGKT	1e-05	-11.65	0	17804	0.8548	24035.5	0.844
M045_0.6/PUF/PUF	TGTACAK	0.0001	-11.43	0.0001	10562	0.5071	14020.3	0.4923
M097_0.6/PUF/PUF	TGTACAK	0.0001	-11.43	0.0001	10562	0.5071	14020.3	0.4923
M081_0.6/CSD/CSD	AACATCA	0.0001	-11.39	0.0001	12920	0.6203	17255.1	0.6059
M179_0.6/RRM/RRM_1	ATACATG	0.0001	-10.79	0.0001	9602	0.461	12724.7	0.4468
M040_0.6/RRM/RRM_1	TAGTWAG	0.0001	-10.56	0.0001	20474	0.983	27880	0.979
M054_0.6/RRM/RRM_1	GCGCGCG	0.0001	-10.49	0.0001	8951	0.4297	11844.7	0.4159
M226_0.6/KH/KH_1	NACCTAA	0.0001	-10.48	0.0001	20824	0.9998	28447.4	0.999
M021_0.6/RRM/RRM_1	AGGATGA	0.0001	-10.47	0.0001	18027	0.8655	24368.4	0.8557
M237_0.6/RRM/RRM_1	SAACTACD	0.0001	-10.44	0.0001	16799	0.8065	22648.8	0.7953
M091_0.6/RRM/RRM_1	GGTAGGG	0.0001	-10.43	0.0001	18484	0.8874	25013.6	0.8784
M275_0.6/RRM/RRM_1	AAAAA	0.0001	-10.27	0.0002	19326	0.9278	26211.8	0.9205
M174_0.6/RRM/RRM_1	KTTKTGT	0.0001	-10.12	0.0002	20517	0.985	27947.2	0.9814
M030_0.6/RRM/RRM_1	TATRTAR	0.0001	-10.11	0.0002	13882	0.6665	18609.2	0.6535
M195_0.6/RRM/RRM_1	NCAAAAG	0.0001	-9.838	0.0002	18836	0.9043	25520.3	0.8962
M126_0.6/RRM/RRM_1	GGAGGGV	0.0001	-9.687	0.0003	19585	0.9403	26589.6	0.9337
M168_0.6/RRM/RRM_1	GTRGTGT	0.0001	-9.656	0.0003	20774	0.9974	28354.6	0.9957
M292_0.6/RRM/RRM_1	GGAA	0.0001	-9.312	0.0004	20820	0.9996	28440.2	0.9987
M093_0.6/RRM/RRM_1	GGTAGGG	0.0001	-9.269	0.0004	15951	0.7658	21491.5	0.7547
M104_0.6/RRM/RRM_1	GGAGGAR	0.0001	-9.266	0.0004	19363	0.9296	26277.3	0.9228
M217_0.6/RRM/RRM_1	WGAACGM	0.001	-9.042	0.0005	16958	0.8142	22897.8	0.8041
M053_0.6/RanBP ZF,RRM/zf-RanBP,RRM_1	GAAGGAA	0.001	-8.819	0.0006	19911	0.9559	27068.9	0.9506
M189_0.6/RRM/RRM_1	CATWGTD	0.001	-8.79	0.0006	18906	0.9077	25635	0.9002
M222_0.6/RRM/RRM_1	ACCATGD	0.001	-8.751	0.0006	16976	0.815	22928.9	0.8052
M188_0.6/KH/KH_1	CTTTCCCT	0.001	-8.643	0.0007	13849	0.6649	18598.4	0.6531
M051_0.6/RRM/RRM_1	WTACATT	0.001	-8.553	0.0007	16312	0.7831	22009	0.7729
M215_0.6/RRM/RRM_1	AGTAGAT	0.001	-8.478	0.0008	15999	0.7681	21575.1	0.7576
M346_0.6/RRM/RRM_1	GGGTATGCTG	0.001	-8.094	0.0011	1047	0.0503	1288.6	0.0453
M227_0.6/RRM/RRM_1	CTTTTCT	0.001	-7.831	0.0015	19460	0.9343	26435.7	0.9283
M072_0.6/RRM/RRM_1	AGGAGCA	0.001	-7.572	0.0019	20628	0.9903	28133	0.9879
M212_0.6/RRM/RRM_1	NACGACGM	0.001	-7.053	0.0031	8511	0.4086	11332.2	0.3979
M119_0.6/CCHC ZF,RRM/zf-CCHC,RRM_1	NCGCGCGG	0.001	-6.915	0.0036	7728	0.371	10271.3	0.3607
M009_0.6/RRM/RRM_1	SGGCGTG	0.01	-6.862	0.0037	14577	0.6998	19648	0.69
M140_0.6/RRM/RRM_1	MAGACAG	0.01	-6.419	0.0057	20741	0.9958	28313.3	0.9943
M037_0.6/CCCH ZF/zf-CCCH	NGCTTGC	0.01	-6.26	0.0066	20514	0.9849	27972	0.9823
M247_0.6/RRM/RRM_1	CTCAA	0.01	-6.135	0.0074	20824	0.9998	28455.4	0.9992
M002_0.6/KH/KH_1	AGACGTW	0.01	-6.097	0.0076	10241	0.4917	13720.6	0.4818
M056_0.6/RRM/RRM_1	ACAACGA	0.01	-6.076	0.0077	15712	0.7543	21237.5	0.7458
M331_0.6/CCHC ZF,RRM/zf-CCHC,RRM_1	AGACKACGAT	0.01	-5.847	0.0095	661	0.0317	812	0.0285
M246_0.6/RRM/RRM_1	CTCAA	0.01	-5.661	0.0114	16321	0.7836	22091.2	0.7758
M086_0.6/RRM/RRM_1	AGAGAGG	0.01	-5.63	0.0116	20261	0.9727	27609.7	0.9695
M209_0.6/RRM/RRM_1	GACGACA	0.01	-5.62	0.0116	18724	0.8989	25435.9	0.8932
M152_0.6/KH/KH_1	AATGACAA	0.01	-5.386	0.0145	9167	0.4401	12277.9	0.4312
M221_0.6/RRM/RRM_1	TGTTTGT	0.01	-5.2	0.0172	19353	0.9291	26327	0.9245
M041_0.6/CCHH ZF/zf-CCHH	AAAAAAG	0.01	-5.186	0.0173	17865	0.8577	24246.6	0.8514
M064_0.6/RRM/RRM_1	RGGAGGA	0.01	-4.847	0.024	19450	0.9338	26470	0.9295
M106_0.6/RRM/RRM_1	MAGGACAV	0.01	-4.836	0.024	19978	0.9591	27215.5	0.9557
M049_0.6/RRM/RRM_1	GTGTGTG	0.01	-4.835	0.024	17955	0.862	24380.8	0.8562
M063_0.6/KH/KH_1	ACTAAYV	0.01	-4.769	0.0252	18435	0.8851	25050.6	0.8797
M317_0.6/RRM/RRM_1	ATTGCACT	0.01	-4.707	0.0266	1543	0.0741	1989.4	0.0699
M109_0.6/CCHC ZF,RRM,RRM/zf-CCHC,RRM_1,RRM_1	GCGCGGG	0.01	-4.706	0.0266	7070	0.3394	9445.3	0.3317
M320_0.6/CCCH ZF/zf-CCCH	TGCT	0.01	-4.645	0.0277	20824	0.9998	28458.7	0.9994
M132_0.6/RRM/RRM_1	TATGAGG	0.01	-4.614	0.0283	20089	0.9645	27376.2	0.9613
M171_0.6/RRM/RRM_1	TGCATGA	0.1	-4.596	0.0285	10380	0.4983	13962	0.4903
M028_0.6/RRM/RRM_1	TAGGTTA	0.1	-4.532	0.0302	19097	0.9168	25980.2	0.9123
M043_0.6/KH/KH_1	CCTTCCC	0.1	-4.339	0.0362	19589	0.9405	26674.5	0.9367
M218_0.6/RRM/RRM_1	AAAMAAA	0.1	-4.326	0.0364	18545	0.8903	25214.8	0.8854
M016_0.6/KH/KH_1	GGACARG	0.1	-4.219	0.0401	20346	0.9768	27748.1	0.9744
M330_0.6/RRM/RRM_1	TTTTATTTT	0.1	-4.199	0.0405	4240	0.2036	5625.8	0.1976
M090_0.6/RRM/RRM_1	TAGGTTA	0.1	-4.109	0.044	18717	0.8986	25459.6	0.894
M128_0.6/KH/KH_1	AACCCTA	0.1	-4.073	0.0451	17551	0.8426	23840.4	0.8372
M151_0.6/RRM/RRM_1	GGGAGGG	0.1	-4.02	0.0472	17811	0.8551	24202.4	0.8499
M220_0.6/RRM/RRM_1	AGAAAAA	0.1	-3.895	0.053	18132	0.8705	24651.4	0.8657
M105_0.6/RRM/RRM_1	GGAGGAV	0.1	-3.738	0.0615	19832	0.9521	27027.9	0.9491
M135_0.6/RRM/RRM_1	YWTGCGG	0.1	-3.643	0.067	20123	0.9661	27439.3	0.9636
M141_0.6/RRM/RRM_1	TGGGGAT	0.1	-3.578	0.0709	18754	0.9004	25524.3	0.8963
M073_0.6/RRM/RRM_1	CGATACT	0.1	-3.513	0.075	17433	0.837	23694.8	0.8321
M143_0.6/RRM/RRM_1	TATATAC	0.1	-3.438	0.0802	11856	0.5692	16027.6	0.5628
M194_0.6/RRM/RRM_1	KTACACG	0.1	-3.401	0.0825	17895	0.8591	24337.1	0.8546
M345_0.6/RRM/RRM_1	GATTCCTGCTA	0.1	-3.314	0.0893	225	0.0108	272.4	0.0096
M137_0.6/RRM/RRM_1	AGKGTGG	0.1	-3.219	0.0974	20800	0.9986	28421.8	0.9981
M139_0.6/RRM/RRM_1	CCATTTT	0.1	-3.207	0.0978	18589	0.8925	25305.4	0.8886
M323_0.6/KH/KH_1	GGAGAGTCATHSC	0.1	-3.189	0.0987	42	0.002	43.7	0.0015
M068_0.6/RRM/RRM_1	GATCAAG	0.1	-3.164	0.1004	17397	0.8352	23656.6	0.8307
M185_0.6/RRM/RRM_1	MAACCTTT	0.1	-3.077	0.1086	16779	0.8056	22806.3	0.8009
M153_0.6/CCHC ZF,CSD/zf-CCHC,CSD	CGGAGGR	0.1	-3.039	0.112	20019	0.9611	27303.9	0.9588
M186_0.6/RRM/RRM_1	WAGCACAN	0.1	-3.026	0.1125	19606	0.9413	26725.7	0.9385
M197_0.6/RRM/RRM_1	NCAATAAD	0.1	-2.9	0.1267	16001	0.7682	21741.1	0.7635
M120_0.6/RRM/RRM_1	KTTTGGG	0.1	-2.87	0.1295	19202	0.9219	26166.5	0.9189
M047_0.6/RRM/RRM_1	GWGTAGW	0.1	-2.866	0.1295	19856	0.9533	27078.3	0.9509
M100_0.6/PUF/PUF	TGTAMAK	0.1	-2.828	0.1331	17181	0.8249	23370.9	0.8207
M099_0.6/PUF/PUF	TGTAMAK	0.1	-2.819	0.1333	17188	0.8252	23380.3	0.821
M300_0.6/RRM/RRM_1	TGCGTATTCTCC	0.1	-2.796	0.1354	4	0.0002	2.4	0.0001
M065_0.6/RRM/RRM_1	GGRWGGA	0.1	-2.759	0.1393	20807	0.9989	28434.2	0.9985
M069_0.6/RRM/RRM_1	TTGCACA	0.1	-2.739	0.1411	15501	0.7442	21060	0.7395
M154_0.6/RRM/RRM_1	GGAGGAG	0.1	-2.719	0.1429	19140	0.9189	26084.2	0.916
M299_0.6/RRM/RRM_1	TGYGTATTCTCC	0.1	-2.633	0.1547	5	0.0002	3.3	0.0001
M020_0.6/KH/KH_1	GGACGRG	0.1	-2.606	0.1577	20005	0.9604	27293	0.9584
M161_0.6/RRM/RRM_1	AATCCAG	0.1	-2.506	0.173	19235	0.9235	26223	0.9208
M228_0.6/RRM/RRM_1	ACTTTCT	0.1	-2.472	0.1778	18992	0.9118	25887	0.9091
M112_0.6/RRM/RRM_1	TTTGTTT	0.1	-2.465	0.1778	18254	0.8764	24865.4	0.8732
M274_0.6/RRM/RRM_1	GTTCGAGTA	1	-2.248	0.2193	2549	0.1224	3404.6	0.1196
M211_0.6/KH/KH_1	MTTTCCC	1	-2.193	0.2302	20597	0.9889	28132.7	0.9879
M243_0.6/RRM/RRM_1	AAAAAAG	1	-2.162	0.2358	17580	0.844	23947.1	0.8409
M230_0.6/RRM/RRM_1	GTAGGTA	1	-2.116	0.2451	20089	0.9645	27420.7	0.9629
M103_0.6/RRM/RRM_1	GGAGGAN	1	-2.103	0.2466	20357	0.9773	27795.2	0.9761
M019_0.6/RRM/RRM_1	AGAGAAA	1	-2.089	0.2485	19876	0.9542	27124	0.9525
M075_0.6/RRM/RRM_1	TTTTTTG	1	-2.089	0.2485	16748	0.8041	22805.7	0.8008
M094_0.6/CCHC ZF,RRM/zf-CCHC,RRM_1	KCGCGCG	1	-2.057	0.2531	6486	0.3114	8763	0.3077
M122_0.6/KH/KH_1	AGAGTATR	1	-1.981	0.2713	17779	0.8536	24229.1	0.8508
M050_0.6/CCHC ZF,RRM,RRM/zf-CCHC,RRM_1,RRM_1	GCGCGGG	1	-1.977	0.2713	6071	0.2915	8202.2	0.288
M344_0.6/RRM/RRM_1	CCAK	1	-1.906	0.2887	20815	0.9993	28450.5	0.9991
M134_0.6/RRM/RRM_1	GATCAAGA	1	-1.864	0.2991	11729	0.5631	15935.2	0.5596
M328_0.6/RRM/RRM_1	MTYMTTTTTWTTYK	1	-1.83	0.3075	3200	0.1536	4304.4	0.1512
M085_0.6/CCHC ZF,RRM/zf-CCHC,RRM_1	GAATTAAK	1	-1.774	0.3229	9655	0.4635	13105.1	0.4602
M124_0.6/RRM/RRM_1	TTTGGTT	1	-1.746	0.33	15554	0.7467	21183.7	0.7439
M224_0.6/RRM/RRM_1	TTTTTTT	1	-1.666	0.3551	16749	0.8041	22828.2	0.8016
M102_0.6/RRM/RRM_1	GGAGGAM	1	-1.643	0.3614	20311	0.9751	27740.4	0.9741
M291_0.6/RRM/RRM_1	GCGGRAC	1	-1.605	0.3729	19580	0.94	26728.3	0.9386
M101_0.6/PUF/PUF	TGTAATT	1	-1.591	0.3759	17511	0.8407	23879.6	0.8386
M242_0.6/RRM/RRM_1	CCAAATT	1	-1.36	0.4708	17895	0.8591	24419.1	0.8575
M273_0.6/RRM/RRM_1	ACGCGCA	1	-1.358	0.4708	4680	0.2247	6344.5	0.2228
M107_0.6/SAM/SAM_1	BGCTGGCC	1	-1.334	0.4772	13541	0.6501	18452.3	0.648
M096_0.6/RRM/RRM_1	AGTAGGG	1	-1.222	0.5306	16234	0.7794	22149.4	0.7778
M023_0.6/RRM/RRM_1	TTAGGGW	1	-1.108	0.5911	18965	0.9105	25902.8	0.9096
M070_0.6/RRM/RRM_1	AGGAGADR	1	-1.103	0.5911	20315	0.9753	27759.6	0.9748
M144_0.6/RRM/RRM_1	GAAAACC	1	-1.051	0.618	17724	0.8509	24203.9	0.8499
M033_0.6/KH/KH_1	GATAAACV	1	-1.025	0.6308	11865	0.5696	16185.3	0.5684
M162_0.6/RRM/RRM_1	AGAAAAT	1	-1.023	0.6308	18412	0.884	25148.6	0.8831
M182_0.6/RRM/RRM_1	TTTTTTG	1	-1.015	0.6308	17577	0.8439	24004.6	0.8429
M231_0.6/S1/S1	WGCATGC	1	-0.9989	0.6359	19819	0.9515	27080.7	0.951
M125_0.6/RRM/RRM_1	DWGCACA	1	-0.9985	0.6359	20283	0.9738	27718.6	0.9734
M061_0.6/SAM/SAM_1	GCTGGMC	1	-0.973	0.6451	16557	0.7949	22611	0.794
M236_0.6/RRM/RRM_1	CAAAAAG	1	-0.9052	0.6864	17366	0.8337	23723.8	0.8331
M238_0.6/RRM/RRM_1	GTGTGTG	1	-0.8872	0.695	17644	0.8471	24105.7	0.8465
M172_0.6/RRM/RRM_1	WWGCACA	1	-0.8598	0.7102	20244	0.9719	27669.6	0.9716
M206_0.6/RRM/RRM_1	GGAGGAR	1	-0.8362	0.7231	19859	0.9534	27142.9	0.9532
M077_0.6/RRM/RRM_1	TTTTTTC	1	-0.8358	0.7231	16401	0.7874	22408.9	0.7869
M316_0.6/RanBP ZF,RRM,RanBP ZF/zf-RanBP,RRM_1,zf-RanBP	GGTG	1	-0.821	0.726	20827	0.9999	28472.6	0.9998
M034_0.6/CCHC ZF,RRM/zf-CCHC,RRM_1	TCGCGCG	1	-0.7917	0.7434	4511	0.2166	6157.6	0.2162
M180_0.6/RRM/RRM_1	DGGAGGAR	1	-0.7511	0.77	19867	0.9538	27157.4	0.9537
M232_0.6/RRM/RRM_1	TTTTTTT	1	-0.7445	0.7708	16378	0.7863	22385.9	0.7861
M348_0.6/RRM/RRM_1	AGGAGAT	1	-0.731	0.7771	19511	0.9367	26671.7	0.9366
M187_0.6/RRM/RRM_1	WCATTTT	1	-0.7098	0.7894	17692	0.8494	24185.9	0.8493
M347_0.6/RRM/RRM_1	GAGCAGTAGKG	1	-0.6734	0.8143	427	0.0205	584.6	0.0205
M017_0.6/RRM/RRM_1	TGCATGM	1	-0.6582	0.8223	12419	0.5962	16982.1	0.5963
M127_0.6/RRM/RRM_1	TTGGTTT	1	-0.6536	0.8223	16672	0.8004	22796.5	0.8005
M181_0.6/RRM/RRM_1	TTACATR	1	-0.6398	0.8288	18166	0.8721	24839.1	0.8723
M196_0.6/RRM/RRM_1	AACACGC	1	-0.6304	0.8322	10859	0.5213	14853.2	0.5216
M216_0.6/RRM/RRM_1	AGAAAAA	1	-0.6035	0.8504	17944	0.8615	24539.7	0.8617
M013_0.6/RRM/RRM_1	TAGGTAG	1	-0.5951	0.8531	16554	0.7948	22641.3	0.7951
M062_0.6/RRM/RRM_1	AGAAAAA	1	-0.5876	0.8531	17620	0.8459	24098.5	0.8462
M146_0.6/RRM/RRM_1	AGAAAAA	1	-0.5876	0.8531	17620	0.8459	24098.5	0.8462
M177_0.6/KH/KH_1	CCTTWCC	1	-0.5873	0.8531	20203	0.9699	27624.4	0.9701
M183_0.6/RRM/RRM_1	CYWGCACA	1	-0.561	0.8647	17123	0.8221	23422.8	0.8225
M175_0.6/RRM/RRM_1	WGTGTGA	1	-0.4786	0.9342	18811	0.9031	25734.3	0.9037
M022_0.6/RRM/RRM_1	DTAGGGA	1	-0.4529	0.9537	19373	0.9301	26502.2	0.9307
M332_0.6/RRM/RRM_1	TGTTCSAGAT	1	-0.4385	0.9626	1178	0.0566	1627.8	0.0572
M012_0.6/RRM/RRM_1	CTTTTTT	1	-0.4341	0.9626	17411	0.8359	23830.7	0.8368
M080_0.6/SAM/SAM_1	YGCTGGCC	1	-0.4295	0.9626	13806	0.6628	18910.7	0.6641
M084_0.6/CCCH ZF/zf-CCCH	TTTGTTT	1	-0.3677	1	17447	0.8376	23888.6	0.8389
M269_0.6/CCCH ZF/zf-CCCH	AAWAAAKAAAG	1	-0.3646	1	280	0.0134	395	0.0139
M018_0.6/RRM/RRM_1	TGCGCGC	1	-0.3559	1	4680	0.2247	6441.7	0.2262
M241_0.6/RRM/RRM_1	TACTACG	1	-0.2992	1	15158	0.7277	20779.1	0.7297
M167_0.6/RRM/RRM_1	TAGTTAG	1	-0.287	1	17462	0.8384	23921.8	0.84
M239_0.6/RRM/RRM_1	RGTGTGA	1	-0.2808	1	19866	0.9538	27187.7	0.9547
M115_0.6/RRM/RRM_1	TTTRGTT	1	-0.267	1	18177	0.8727	24897.3	0.8743
M325_0.6/KH/KH_1	DSVTNMVCTTCACCCC	1	-0.2093	1	64	0.0031	97.2	0.0034
M354_0.6/YTH/YTH	KMRTRC	1	-0.1825	1	20828	1	28476.9	1
M108_0.6/RRM/RRM_1	TTTGTTT	1	-0.1797	1	18047	0.8664	24737.4	0.8687
M035_0.6/CCHC ZF,CSD/zf-CCHC,CSD	MGGAGAA	1	-0.1778	1	20616	0.9898	28203.7	0.9904
M008_0.6/RRM/RRM_1	ACACAWA	1	-0.1727	1	18960	0.9103	25976.5	0.9122
M078_0.6/RRM/RRM_1	TTTTTTC	1	-0.1686	1	17260	0.8287	23671.2	0.8312
M003_0.6/RRM/RRM_1	TGTGTGT	1	-0.1667	1	18384	0.8826	25197.5	0.8848
M199_0.6/RRM/RRM_1	TGTTTTK	1	-0.1601	1	18687	0.8972	25609.7	0.8993
M147_0.6/RRM/RRM_1	GACAGAN	1	-0.1554	1	19586	0.9403	26825.8	0.942
M098_0.6/PUF/PUF	TGTACAK	1	-0.1474	1	14341	0.6885	19705.6	0.692
M213_0.6/RRM/RRM_1	TTGCACR	1	-0.145	1	17513	0.8408	24022	0.8436
M184_0.6/RRM/RRM_1	AGGGGAA	1	-0.1244	1	17000	0.8162	23331.6	0.8193
M005_0.6/RRM/RRM_1	CTTTTTT	1	-0.1222	1	16206	0.778	22253.3	0.7814
M353_0.6/CCHC ZF,RRM/zf-CCHC,RRM_1	ACGAGAGAY	1	-0.1206	1	3000	0.144	4185.1	0.147
M150_0.6/RRM/RRM_1	TTTTTTG	1	-0.12	1	14748	0.7081	20270.6	0.7118
M149_0.6/RRM/RRM_1	CTTTTTT	1	-0.1189	1	15944	0.7655	21898.6	0.769
M191_0.6/RRM/RRM_1	AGTTATTR	1	-0.1116	1	12689	0.6092	17467.8	0.6134
M042_0.6/RRM/RRM_1	AAAAAAA	1	-0.1063	1	16621	0.798	22823.8	0.8015
M262_0.6/KH/KH_1	TACTAAC	1	-0.105	1	2047	0.0983	2874.7	0.1009
M205_0.6/RRM/RRM_1	GATGGAGT	1	-0.09918	1	13274	0.6373	18271.4	0.6416
M271_0.6/RRM/RRM_1	TAGGGW	1	-0.09685	1	18768	0.9011	25735.8	0.9037
M240_0.6/RRM/RRM_1	GWGTGTGD	1	-0.09471	1	17979	0.8632	24669.5	0.8663
M318_0.6/RRM/RRM_1	ATTGCAC	1	-0.09188	1	5843	0.2805	8108.3	0.2847
M026_0.6/KH/KH_1	CCAACCC	1	-0.07187	1	19860	0.9535	27211.3	0.9556
M055_0.6/RRM/RRM_1	ATATATA	1	-0.0652	1	11174	0.5365	15426.3	0.5417
M027_0.6/RRM/RRM_1	ACACACA	1	-0.0618	1	18704	0.898	25662.2	0.9012
M136_0.6/RRM/RRM_1	ATTGCACA	1	-0.06035	1	7033	0.3377	9761.3	0.3428
M004_0.6/RRM/RRM_1	TGTGTGT	1	-0.05985	1	19336	0.9283	26513.1	0.931
M046_0.6/KH/KH_1	ACTAACM	1	-0.04404	1	15671	0.7524	21569.3	0.7574
M156_0.6/RRM/RRM_1	TTTTTTC	1	-0.04357	1	16034	0.7698	22062.6	0.7748
M204_0.6/RRM/RRM_1	TTTTTTT	1	-0.04066	1	15979	0.7672	21990.6	0.7722
M214_0.6/RRM/RRM_1	ATTCACA	1	-0.03936	1	16476	0.791	22665.8	0.7959
M256_0.6/Unknown/UNKNOWN	CAGTGM	1	-0.03882	1	20827	0.9999	28476.5	1
M333_0.6/RRM/RRM_1	AGGAS	1	-0.03882	1	20827	0.9999	28475.6	1
M296_0.6/KH,RRM/KH_1,RRM_1	AAGCACCCGTT	1	-0.03843	1	33	0.0016	60.7	0.0021
M170_0.6/RRM/RRM_1	TGTGTGA	1	-0.03723	1	15667	0.7522	21570.2	0.7575
M198_0.6/RRM/RRM_1	TTTTTTT	1	-0.03207	1	15685	0.753	21600.3	0.7585
M117_0.6/RRM/RRM_1	GTGGTGT	1	-0.02513	1	18003	0.8643	24743.1	0.8689
M116_0.6/RRM/RRM_1	TTTGTTT	1	-0.02333	1	16075	0.7718	22141	0.7775
M229_0.6/RRM/RRM_1	TGTGTGT	1	-0.02253	1	16830	0.808	23163.9	0.8134
M233_0.6/RRM/RRM_1	AGACACAK	1	-0.02148	1	13472	0.6468	18608.6	0.6535
M176_0.6/KH/KH_1	RATAAAA	1	-0.01993	1	17662	0.848	24290.6	0.853
M219_0.6/RRM/RRM_1	YTTTTTT	1	-0.01969	1	16483	0.7913	22698.5	0.7971
M088_0.6/RRM/RRM_1	AGAGAAA	1	-0.0188	1	18421	0.8844	25313.5	0.8889
M145_0.6/RanBP ZF,RRM/zf-RanBP,RRM_1	GAAGGAG	1	-0.01851	1	19868	0.9539	27246	0.9568
M025_0.6/RRM/RRM_1	ATTTTTT	1	-0.01733	1	13538	0.65	18706.2	0.6569
M158_0.6/RRM/RRM_1	ATTTTTT	1	-0.01733	1	13538	0.65	18706.2	0.6569
M010_0.6/RRM/RRM_1	ATACTTTG	1	-0.01556	1	12165	0.584	16840.5	0.5914
M060_0.6/KH/KH_1	TAAAAGG	1	-0.006063	1	16597	0.7968	22887.2	0.8037
M297_0.6/RRM/RRM_1	GCATG	1	-0.004353	1	15409	0.7398	21291.8	0.7477
M113_0.6/KH/KH_1	ACTAACM	1	-0.003947	1	12189	0.5852	16921.2	0.5942
M203_0.6/RRM/RRM_1	ACTAAAC	1	-0.002991	1	16414	0.788	22659	0.7957
M142_0.6/RRM/RRM_1	AACTAAG	1	-0.002925	1	13232	0.6353	18350.3	0.6444
M201_0.6/RRM/RRM_1	ATTTTTT	1	-0.002781	1	15922	0.7644	21997.5	0.7725
M351_0.6/RRM/RRM_1	AGGACAGAGC	1	-0.002586	1	1316	0.0632	1936.1	0.068
M352_0.6/RRM/RRM_1	AGSAGAGTW	1	-0.002285	1	12412	0.5959	17242.3	0.6055
M298_0.6/RRM/RRM_1	TGCATG	1	-0.001961	1	5838	0.2803	8238.8	0.2893
M169_0.6/RRM/RRM_1	ACACACA	1	-0.001583	1	15358	0.7373	21250.6	0.7462
M011_0.6/KH/KH_1	TGTGTGT	1	-0.001123	1	17400	0.8354	24008.3	0.8431
M157_0.6/RRM/RRM_1	TGTGTGT	1	-0.00051	1	17994	0.8639	24818.3	0.8715
M244_0.6/RRM/RRM_1	GTAATTG	1	-0.000402	1	11854	0.5691	16532.2	0.5805
M067_0.6/RRM/RRM_1	ACACACA	1	-0.000252	1	17210	0.8263	23784.8	0.8352
M350_0.6/CCCH ZF/zf-CCCH	TTATTTATT	1	-0.00013	1	4243	0.2037	6094.8	0.214
M110_0.6/RRM/RRM_1	TGTGTGTK	1	-0.000118	1	16460	0.7902	22794.2	0.8004
M223_0.6/RRM/RRM_1	AATTTTG	1	-8.5e-05	1	15220	0.7307	21133.1	0.7421
M014_0.6/RRM/RRM_1	TTAAGTT	1	-7.9e-05	1	16121	0.774	22347.7	0.7848
M138_0.6/RRM/RRM_1	AACTAAG	1	-5.8e-05	1	13529	0.6495	18856.2	0.6622
M160_0.6/KH/KH_1	ATAAAAR	1	-1.1e-05	1	16556	0.7949	22966	0.8065
M031_0.6/RRM/RRM_1	TTATTTT	1	-8e-06	1	14899	0.7153	20749.9	0.7287
M164_0.6/RRM/RRM_1	TATATAB	1	-7e-06	1	15424	0.7405	21458.8	0.7535
M192_0.6/RRM/RRM_1	WTATACTN	1	-2e-06	1	12598	0.6048	17662.2	0.6202
M001_0.6/RRM/RRM_1	WTAATTG	1	-2e-06	1	13267	0.6369	18573	0.6522
M114_0.6/RRM/RRM_1	TTTTTTT	1	-1e-06	1	14940	0.7173	20840.7	0.7318
M118_0.6/RRM/RRM_1	NTGCATGC	1	0	1	8790	0.422	12496.4	0.4388
M159_0.6/RRM/RRM_1	TGCATGC	1	0	1	8814	0.4232	12532.7	0.4401
M319_0.6/RRM/RRM_1	ATTGCAC	1	0	1	2346	0.1126	3525	0.1238
M133_0.6/KH/KH_1	ATAATAA	1	0	1	15501	0.7442	21622.6	0.7593
M123_0.6/RRM/RRM_1	GAAATTT	1	0	1	13548	0.6504	19010.4	0.6676
M173_0.6/RRM/RRM_1	ATATTTA	1	0	1	14535	0.6978	20378.5	0.7156
M202_0.6/RRM/RRM_1	ATTACAC	1	0	1	11608	0.5573	16424.4	0.5768
M329_0.6/RRM/RRM_1	TTTTATTTT	1	0	1	6697	0.3215	9686.1	0.3401
M038_0.6/CCCH ZF/zf-CCCH	WTAATAWD	1	0	1	13876	0.6662	19504.9	0.6849
M165_0.6/RRM/RRM_1	TATATTA	1	0	1	15619	0.7499	21880.2	0.7683
M261_0.6/RRM/RRM_1	GTGTGA	1	0	1	5503	0.2642	8111.4	0.2848
M166_0.6/RRM/RRM_1	ATATTTA	1	0	1	14904	0.7155	20986.6	0.737
M066_0.6/RRM/RRM_1	ATATTAA	1	0	1	14340	0.6885	20249.2	0.7111
M334_0.6/RRM/RRM_1	GATCAACCAGGCGACAG	1	0	1	0	0	0	0
M245_0.6/RRM/RRM_1	CCGAAAKCCCGAAGTAGG	1	0	1	0	0	0	0
M287_0.6/PUF/PUF	TGTARATARVTVVBSCCSCCS	1	0	1	0	0	0	0
