# Supplementary material for: HPD is an RNA‐Binding Protein Sustaining Ovarian Cancer Cell Glycolysis, Tumor Growth, and Drug Resistance
Source: Adv Sci (Weinh). 2025 Jun 10;12(30):e03999. doi: 10.1002/advs.202503999 (PMC12376507; doi:10.1002/advs.202503999)
Supplement: Supplementary file 6 — Supporting Table 5 [file ADVS-12-e03999-s004.xlsx]

## Sheet: all_sample
Protein	Description	Gene	control	flag_HPD
B4DJL3	Mediator of RNA polymerase II transcription subunit 18	MED18	469295	-
A0A1C7CYY4	Myosin light chain 4 (Fragment)	MYL4	-	423503
P15924	Desmoplakin	DSP	3.52336e+07	5.39171e+07
P62328	Thymosin beta-4	TMSB4X	-	304299
P49327	Fatty acid synthase	FASN	-	353171
P27816	Microtubule-associated protein 4	MAP4	423126	-
A0A0U1RQX8	E3 ubiquitin-protein ligase CBL	CBL	-	499237
Q13835	Plakophilin-1	PKP1	-	0
Q9H3K6	BolA-like protein 2	BOLA2	642068	-
B2R6F9	cDNA, FLJ92932, highly similar to Homo sapiens serine/threonine kinase 38 (STK38), mRNA		1.33274e+06	-
P39656	Dolichyl-diphosphooligosaccharide--protein glycosyltransferase 48 kDa subunit	DDOST	864430	-
F2Z2F1	Myoglobin (Fragment)	MB	-	1.2364e+06
Q8TB01	Similar to cytoskeleton-associated protein 4 (Fragment)		-	8.17743e+07
Q8NCN4	E3 ubiquitin-protein ligase RNF169	RNF169	1.55712e+06	2.69635e+06
Q9Y3U8	60S ribosomal protein L36	RPL36	209369	-
A0A7I2V5Y7	Non-POU domain-containing octamer-binding protein	NONO	4.10555e+08	3.59563e+08
A0A7S5EUY5	IGH c347_heavy_IGHV1-18_IGHD3-10_IGHJ4 (Fragment)		4357181	2.21975e+06
Q9Y2H1	Serine/threonine-protein kinase 38-like	STK38L	-	365665
J3QSH4	Vascular endothelial zinc finger 1	VEZF1	562063	575366
Q53XM7	VAMP (Vesicle-associated membrane protein)-associated protein B and C	VAPB	-	511826
A0A024R2L6	40S ribosomal protein SA	RPSA	2.83072e+06	856641
J3QTR3	Ubiquitin-40S ribosomal protein S27a (Fragment)	RPS27A	8.31148e+06	6.82938e+06
B4E014	Origin recognition complex subunit 3		295308	-
Q549M8	RNA transcription, translation and transport factor protein	C14orf166	4.99671e+06	4.07117e+06
Q5JR94	40S ribosomal protein S8	RPS8	1.28485e+06	470664
B4DJI1	L-lactate dehydrogenase		319966	838262
P60866	40S ribosomal protein S20	RPS20	1.24178e+07	7988940
P62424	60S ribosomal protein L7a	RPL7A	907124	-
Q15370	Elongin-B	ELOB	2.75013e+06	4.18861e+06
A0A1U9X8X5	Corneodesmosin		3.21456e+06	4.84585e+06
P25490	Transcriptional repressor protein YY1	YY1	-	3.07062e+06
B2R7T8	F-actin-capping protein subunit beta		573082	1.15124e+06
Q9BRK4	Leucine zipper putative tumor suppressor 2	LZTS2	234844	-
A0A0S2Z487	Junction plakoglobin (Fragment)	JUP	1.42847e+06	1.07808e+07
Q9Y2L9	Leucine-rich repeat and calponin homology domain-containing protein 1	LRCH1	521276	-
Q96G25	Mediator of RNA polymerase II transcription subunit 8	MED8	666725	-
B4DDN9	Leucine-rich repeat protein SHOC-2		520292	-
Q9UBF9	Myotilin	MYOT	-	4.59376e+06
A0A8I5QKQ5	Protein disulfide-isomerase	PDIA3	1.52994e+06	1.87942e+06
Q8IVM0	Coiled-coil domain-containing protein 50	CCDC50	322542	410387
P48788	Troponin I, fast skeletal muscle	TNNI2	-	5.70654e+06
B3KMG8	cDNA FLJ10953 fis, clone PLACE1000380, highly similar to Zinc finger CCCH domain-containing protein 13		749849	-
B5MCT8	40S ribosomal protein S9	RPS9	8.42403e+06	3.53896e+06
Q6P1L5	Protein FAM117B	FAM117B	1.30876e+06	919210
A0A5H1ZRQ2	RNA helicase	DDX17	3.26096e+06	1.30525e+06
A0A7S5EV27	IGH c1725_heavy_IGHV1-69_IGHD3-10_IGHJ5 (Fragment)		0	-
Q9UHV9	Prefoldin subunit 2	PFDN2	0	-
C9JE98	Nuclear receptor corepressor 2	NCOR2	0	-
P05413	Fatty acid-binding protein, heart	FABP3	325334	503814
Q86YM7	Homer protein homolog 1	HOMER1	1.93571e+07	20524355
B4DUQ1	Heterogeneous nuclear ribonucleoprotein K		6.97383e+06	2.01512e+06
B3KU66	cDNA FLJ39263 fis, clone OCBBF2009571, highly similar to ATP-dependent RNA helicase A		4931297	-
H0YA82	La-related protein 7	LARP7	5.94048e+06	-
Q8WW35	Dynein light chain Tctex-type protein 2B	DYNLT2B	657441	781704
A6PVP4	Mediator of RNA polymerase II transcription subunit 20 (Fragment)	MED20	391075	-
I3L4J1	Vesicle-fusing ATPase (Fragment)		640830	-
P26196	Probable ATP-dependent RNA helicase DDX6	DDX6	1.08042e+07	3.525e+06
Q8N1N4	Keratin, type II cytoskeletal 78	KRT78	2.45874e+06	4.30297e+06
H7BYT1	Casein kinase I isoform delta	CSNK1D	1.93964e+06	-
E5RJR5	S-phase kinase-associated protein 1	SKP1	297631	0
A0A0K0K1I0	Epididymis secretory protein Li 265	HEL-S-265	-	3.26059e+06
B4DPY0	Glutathione peroxidase		973017	495467
A0A7I2V3Z3	Importin subunit alpha-1	KPNA2	2.84802e+06	-
P18583	Protein SON	SON	0	-
F5H282	T-complex protein 1 subunit alpha	TCP1	-	3.24947e+06
A0A2R8Y6I6	Dual-specificity kinase	DYRK1A	9.17528e+06	-
P10599	Thioredoxin	TXN	3.5995e+06	1.23282e+07
A0A7I2V599	60 kDa heat shock protein, mitochondrial	HSPD1	4.01255e+06	1.10212e+06
H0YDE4	Protein arginine N-methyltransferase 1 (Fragment)	PRMT1	-	577908
P55081	Microfibrillar-associated protein 1	MFAP1	248459	-
A0A024R0H7	Testis tissue sperm-binding protein Li 44a	WDR77	2.05293e+07	1.80535e+07
Q59H77	T-complex protein 1 subunit gamma (Fragment)		7.71448e+06	4.34636e+06
A0A5C2FWS8	IGL c365_light_IGKV1D-39_IGKJ2 (Fragment)		839649	0
Q53H96	Pyrroline-5-carboxylate reductase 3	PYCR3	1.62032e+06	422234
A0A5C2GAM1	IGL c3453_light_IGKV2D-29_IGKJ2 (Fragment)		143100	-
Q99717	Mothers against decapentaplegic homolog 5	SMAD5	-	0
Q4VB24	Histone cluster 1, H1e	HIST1H1E	5.7012e+06	5.56818e+06
Q5T6L4	Argininosuccinate synthase	ASS	391229	-
P55795	Heterogeneous nuclear ribonucleoprotein H2	HNRNPH2	-	0
A0A8I5KV60	Transcription initiation factor TFIID subunit 2	TAF2	-	772844
A0A0U1RQT9	Synaptophysin-like protein 1 (Fragment)	SYPL1	-	760062
P06732	Creatine kinase M-type	CKM	-	2.35931e+07
Q15545	Transcription initiation factor TFIID subunit 7	TAF7	170677	-
P05141	ADP/ATP translocase 2	SLC25A5	-	4.61062e+06
B4DUL6	cDNA FLJ51314, weakly similar to Heat-shock protein beta-6		-	621460
Q7Z417	FMR1-interacting protein NUFIP2	NUFIP2	7.09698e+07	4.67986e+07
C9JH19	Cathepsin D	CTSD	-	1628135
Q5VVC8	60S ribosomal protein L11	RPL11	2.34907e+06	1.129e+06
Q86SJ6	Desmoglein-4	DSG4	-	459672
P02671	Fibrinogen alpha chain	FGA	341218	994013
V9HW96	T-complex protein 1 subunit beta	HEL-S-100n	1.62011e+07	1.45917e+06
O75533	Splicing factor 3B subunit 1	SF3B1	2.03968e+07	2.83696e+06
O94842	TOX high mobility group box family member 4	TOX4	4.52898e+06	1.94627e+06
Q3KQT6	40S ribosomal protein S2	RPS2	2.80811e+06	3.50252e+06
A0A0G2JIW1	Heat shock 70 kDa protein 1B	HSPA1B	-	278430
A0A7I2V421	RNA helicase	DDX1	-	358246
Q8TCX0	Delta 2-isopentenyl pyrophosphate transferase-like protein (Fragment)		-	0
A0A5C2GJ51	IG c360_light_IGKV3-20_IGKJ2 (Fragment)		0	-
F5H5D3	Tubulin alpha chain	TUBA1C	1.91366e+07	2.59345e+07
O75616	GTPase Era, mitochondrial	ERAL1	607429	-
K7EIU8	Mothers against decapentaplegic homolog	SMAD4	465213	-
H0YIQ2	YLP motif-containing protein 1 (Fragment)	YLPM1	0	-
P62318	Small nuclear ribonucleoprotein Sm D3	SNRPD3	0	-
Q16778	Histone H2B type 2-E	H2BC21	3.01795e+07	1.50792e+06
A0A7I2V3U2	Nucleophosmin	NPM1	253586	-
H0YBU9	RNA-binding protein with multiple-splicing (Fragment)	RBPMS	235389	-
A0A5C2GNG7	IG c245_light_IGLV7-43_IGLJ1 (Fragment)		670155	-
Q8TA90	Similar to Elongation factor 2b (Fragment)		-	2.56974e+06
Q8IYS1	Xaa-Arg dipeptidase	PM20D2	-	243709
E7EQS8	Methylcytosine dioxygenase TET	TET2	9.70635e+06	8.2259e+06
B4DVB5	E3 ubiquitin-protein ligase RING1		640683	631231
A0A7I2V4F0	ATP-dependent RNA helicase DDX1	DDX1	4.10946e+06	-
A0A024RCF9	Armadillo repeat containing, X-linked 3, isoform CRA_a	ARMCX3	0	-
Q6ZQX7	Protein LIAT1	LIAT1	1.06739e+06	-
P04792	Heat shock protein beta-1	HSPB1	-	2.52219e+06
Q5VTL8	Pre-mRNA-splicing factor 38B	PRPF38B	843698	-
B3KM90	cDNA FLJ10529 fis, clone NT2RP2000965, highly similar to Targeting protein for Xklp2		-	1130170
B7Z6Y2	cDNA FLJ54942, highly similar to Homo sapiens bridging integrator 1 (BIN1), transcript variant 10, mRNA		-	0
A0A8I5KWT8	Myosin-9	MYH9	0	-
S4R3B5	Protein transport protein Sec61 subunit beta	SEC61B	-	174985
A0A7S5EUS7	IGH c1305_heavy_IGHV1-69_IGHD3-10_IGHJ6 (Fragment)		-	591667
A0A5C2GJP7	IG c399_light_IGKV2D-29_IGKJ3 (Fragment)		1.22468e+06	-
C9JUG7	F-actin-capping protein subunit alpha	CAPZA2	-	1.17139e+06
A0A161I202	Lactotransferrin	LTF	-	1.82358e+06
O43290	U4/U6.U5 tri-snRNP-associated protein 1	SART1	1.91163e+07	4.26861e+06
Q6IQ30	Polyadenylate-binding protein	PABPC4	8.42228e+06	2.97469e+06
Q86V38	Atrophin 1	ATN1	899782	0
B2R9L6	cDNA, FLJ94450, highly similar to Homo sapiens cyclin-dependent kinase 9 (CDC2-related kinase) (CDK9), mRNA		1.05723e+07	1.61762e+07
Q76LA1	CSTB protein	CSTB	5.95017e+06	6.01045e+06
P59665	Neutrophil defensin 1	DEFA1	877871	-
Q8WUW7	Pyruvate kinase (Fragment)	PKM2	0	-
S4R3N1	10 kDa heat shock protein, mitochondrial	HSPE1-MOB4	-	393620
Q92576	PHD finger protein 3	PHF3	7.98533e+06	159741
A0A8I5KRG1	DDB1- and CUL4-associated factor 7	DCAF7	3.39452e+06	1.11563e+07
A8K2I0	cDNA FLJ78504, highly similar to Homo sapiens keratin 6A (KRT6A), mRNA		4.60427e+06	-
A0A140VKH3	Testis tissue sperm-binding protein Li 90mP		-	196672
Q0QEN7	ATP synthase subunit beta (Fragment)	ATP5B	6.9547e+06	4.48992e+06
Q9Y6G0	RNA-binding protein		121049	-
P33316	Deoxyuridine 5-triphosphate nucleotidohydrolase, mitochondrial	DUT	884087	-
A0A024RAJ7	Ribosome-releasing factor 2, mitochondrial	GFM2	-	0
B4DEX8	S-adenosylmethionine synthase	MAT2A	731030	-
A0A5C2G6S6	IGL c2133_light_IGKV2-30_IGKJ3 (Fragment)		0	-
E9PQ59	Nuclear factor-related to kappa-B-binding protein (Fragment)	NFRKB	210076	-
Q13433	Zinc transporter ZIP6	SLC39A6	420207	785525
A0A024RBH2	Cytoskeleton-associated protein 4, isoform CRA_c	CKAP4	1.21803e+08	-
A0A024R5Z9	Pyruvate kinase	PKM2	-	6.81985e+06
Q5SW79	Centrosomal protein of 170 kDa	CEP170	1.17529e+07	-
B4DN87	Serpin H1		0	369811
B4DKV4	cDNA FLJ60647, highly similar to Keratin, type II cytoskeletal 6B		3.30239e+07	2.95249e+07
Q9P2B7	Cilia- and flagella-associated protein 97	CFAP97	297088	-
Q86V48	Leucine zipper protein 1	LUZP1	7.31969e+06	1.78126e+06
Q7L2J0	7SK snRNA methylphosphate capping enzyme	MEPCE	1.01088e+07	4.27099e+06
A0A8I5KWU3	La ribonucleoprotein domain family, member 1, isoform CRA_a	LARP1	4.16072e+06	-
Q69YN4	Protein virilizer homolog	VIRMA	1.45395e+06	-
A0A3B3ITJ4	Heterogeneous nuclear ribonucleoprotein L (Fragment)	HNRNPL	875519	-
P46783	40S ribosomal protein S10	RPS10	507202	1.32151e+06
B4DI39	cDNA FLJ54328, highly similar to Heat shock 70 kDa protein 1		1.5456e+06	-
P15259	Phosphoglycerate mutase 2	PGAM2	-	9.11546e+06
C8C504	Beta-globin	HBB	2.44136e+08	8.92462e+06
A0A024R259	KIAA0427, isoform CRA_a	KIAA0427	675816	-
P45378	Troponin T, fast skeletal muscle	TNNT3	-	1.03296e+06
Q8N684	Cleavage and polyadenylation specificity factor subunit 7	CPSF7	1.54956e+07	8.48713e+06
Q71V99	Peptidyl-prolyl cis-trans isomerase		3.00019e+06	4.49282e+06
M0QX56	Interferon regulatory factor 3	IRF3	564053	945233
Q8N1G4	Leucine-rich repeat-containing protein 47	LRRC47	577651	-
Q8WVV4	Protein POF1B	POF1B	-	674019
P36957	Dihydrolipoyllysine-residue succinyltransferase component of 2-oxoglutarate dehydrogenase complex, mitochondrial	DLST	1.97528e+06	-
P49848	Transcription initiation factor TFIID subunit 6	TAF6	2.28717e+06	1.43562e+06
B4DDV7	cDNA FLJ57701, highly similar to Homo sapiens Cas-Br-M (murine) ecotropic retroviral transforming sequence-like 1 (CBLL1), mRNA		2.18987e+06	834188
A0A024R8R0	SAP30 binding protein, isoform CRA_a	SAP30BP	5.35857e+06	3.24641e+06
A0A5C2GCZ0	IGL c453_light_IGKV3-15_IGKJ5 (Fragment)		447822	-
A0A1B0GVI3	Keratin, type I cytoskeletal 10	KRT10	6.0737e+08	6.49712e+08
E9PCY7	Heterogeneous nuclear ribonucleoprotein H	HNRNPH1	7.98625e+06	-
E7EX17	Eukaryotic translation initiation factor 4B	EIF4B	3.14238e+06	2.79445e+06
E9PKN0	Pre-mRNA cleavage complex 2 protein Pcf11 (Fragment)	PCF11	12862598	-
O00483	Cytochrome c oxidase subunit NDUFA4	NDUFA4	290887	-
Q53EP4	Dolichyl-diphosphooligosaccharide--protein glycosyltransferase subunit 1 (Fragment)		0	-
B4E386	cDNA FLJ52847, highly similar to Tubulin beta-6 chain		233021	-
P55199	RNA polymerase II elongation factor ELL	ELL	527140	-
Q6UB99	Ankyrin repeat domain-containing protein 11	ANKRD11	1.20708e+06	-
A0A087X0M4	Kanadaptin	SLC4A1AP	521229	-
A0A024R120	Transcription factor CP2, isoform CRA_a	TFCP2	1.78957e+06	0
P35249	Replication factor C subunit 4	RFC4	289145	-
C9J3L8	Translocon-associated protein subunit alpha	SSR1	-	885316
P62906	60S ribosomal protein L10a	RPL10A	2.94906e+06	2.00481e+06
P05089	Arginase-1	ARG1	1.71091e+07	6.64718e+06
A0A024R1V6	Polycomb group ring finger 2, isoform CRA_b	PCGF2	731129	938594
A0A024R1K8	Splicing factor 3a, subunit 1, 120kDa, isoform CRA_a	SF3A1	2.66253e+06	-
B7Z809	C-1-tetrahydrofolate synthase, cytoplasmic		281599	-
P13535	Myosin-8	MYH8	-	5.58701e+06
B2RDX4	cDNA, FLJ96811, highly similar to Homo sapiens G patch domain containing 1 (GPATC1), mRNA		0	-
Q9GZZ8	Extracellular glycoprotein lacritin	LACRT	2.2992e+06	1.15211e+06
Q7Z434	Mitochondrial antiviral-signaling protein	MAVS	-	0
Q4J6C0	Protein-serine/threonine phosphatase (Fragment)	PPM1B	0	-
Q96IR1	RPS4X protein (Fragment)	RPS4X	2.05179e+06	6.65624e+06
P32754	4-hydroxyphenylpyruvate dioxygenase	HPD	-	1621545334
A0A7P0TAE1	Endoplasmin	HSP90B1	-	0
Q6E0U4	Dermokine	DMKN	1.73194e+06	254650
P27348	14-3-3 protein theta	YWHAQ	457801	541381
A0A024R2U6	RNA binding motif protein 5, isoform CRA_a	RBM5	2.00039e+06	-
Q9NVI7	ATPase family AAA domain-containing protein 3A	ATAD3A	4.54705e+06	2.32281e+06
A8K6K2	cDNA FLJ75877, highly similar to Homo sapiens 5-nucleotidase, cytosolic II (NT5C2), mRNA		1.71162e+07	6.63519e+06
Q8N5A5	Zinc finger CCCH-type with G patch domain-containing protein	ZGPAT	1.49711e+06	-
A0A384N5Z8	Epididymis secretory sperm binding protein		9.6248e+08	7.87831e+08
Q9BRD0	BUD13 homolog	BUD13	295222	-
Q9BY74	60S ribosomal protein L7a (Fragment)	RP-L7a	-	217514
Q9UK58	Cyclin-L1	CCNL1	314611	193053
P52597	Heterogeneous nuclear ribonucleoprotein F	HNRNPF	1.29728e+06	496745
B2RTS4	Centrosomal protein 170kDa	CEP170	-	7.83454e+06
O00268	Transcription initiation factor TFIID subunit 4	TAF4	469536	670993
H7C463	MICOS complex subunit MIC60 (Fragment)	IMMT	423489	-
A0A2R8Y739	POU domain protein	POU3F4	602172	-
Q0KKI6	Immunoblobulin light chain (Fragment)		884214	196323
B3KY12	cDNA FLJ46581 fis, clone THYMU3043200, highly similar to Splicing factor 3A subunit 3		2.46015e+06	-
Q9P2N5	RNA-binding protein 27	RBM27	7.82476e+06	4.57964e+06
A0A7I2YQE4	Polyadenylate-binding protein	PABPC1	-	1.75158e+07
Q59EH3	Low molecular weight phosphotyrosine protein phosphatase (Fragment)		241437	-
Q9H2L9	Non-specific serine/threonine protein kinase		-	0
Q53R15	Uncharacterized protein MYL1 (Fragment)	MYL1	-	12595005
F8WJN3	Cleavage and polyadenylation specificity factor subunit 6	CPSF6	1.03234e+07	3374193
A0A1W2PR17	6-phosphofructo-2-kinase/fructose-2,6-bisphosphatase 3	PFKFB3	1.55187e+06	1.52882e+06
A0A384ME17	Elongation factor Tu	TUFM	1.31329e+07	6.23622e+06
A0A024RC37	Regulation of nuclear pre-mRNA domain-containing protein	P15RS	0	-
A5YM51	MYH7 protein (Fragment)	MYH7	-	1.14054e+06
P12035	Keratin, type II cytoskeletal 3	KRT3	-	702447
Q14532	Keratin, type I cuticular Ha2	KRT32	-	0
O60885	Bromodomain-containing protein 4	BRD4	1.16544e+06	-
A2A2N5	Zinc finger protein 64 (Fragment)	ZFP64	463714	-
A0A5C2G7M2	IGL c458_light_IGKV2D-28_IGKJ3 (Fragment)		548983	282940
Q9Y3I0	RNA-splicing ligase RtcB homolog	RTCB	1.26049e+07	1.58934e+06
Q9NS86	LanC-like protein 2	LANCL2	1.37302e+07	8033984
E7EV45	Zinc transporter ZIP10 (Fragment)	SLC39A10	633794	-
O14647	Chromodomain-helicase-DNA-binding protein 2	CHD2	1.24877e+06	628989
Q6IBU0	Eukaryotic translation initiation factor 5	EIF5	722524	-
B4DE59	Junction plakoglobin		-	788978
A8MXP9	Matrin-3	MATR3	785531	-
B2RDE1	cDNA, FLJ96568, highly similar to Homo sapiens tropomyosin 3 (TPM3), mRNA		193123	945152
E9PHT9	Annexin	ANXA5	1.67698e+06	2.19976e+06
Q96A32	Myosin regulatory light chain 11	MYL11	-	1.98095e+07
B3KPA6	Acyl-Coenzyme A dehydrogenase, very long chain, isoform CRA_e	ACADVL	6.20787e+06	3.91327e+06
A0A0J9YY72	NHS-like protein 2	NHSL2	749355	-
D2JYH4	Actin, alpha 2, smooth muscle, aorta	ACTA2	-	498979
A0A7P0T961	WW domain-containing adapter protein with coiled-coil	WAC	600787	-
O15294	UDP-N-acetylglucosamine--peptide N-acetylglucosaminyltransferase 110 kDa subunit	OGT	1.04744e+07	6.52916e+06
Q9NYF3	Protein FAM53C	FAM53C	2.95413e+06	1.74058e+06
E9PNJ4	Stromal interaction molecule 1	STIM1	323031	-
Q6FHF5	Proliferating cell nuclear antigen (Fragment)	PCNA	276699	-
Q9GZV1	Ankyrin repeat domain-containing protein 2	ANKRD2	-	267921
Q8TAV0	Protein FAM76A	FAM76A	1.53943e+06	758718
P23396	40S ribosomal protein S3	RPS3	4.00512e+06	4.11721e+06
B4DWI8	Paraspeckle component 1		1.0237e+08	5.14333e+07
U3KQL2	Acylphosphatase	ACYP2	-	354788
D0PNI1	Epididymis luminal protein 4	YWHAZ	136700	228767
K7ELG9	Protein LSM12 homolog	LSM12	9.2072e+06	8.35247e+06
B2R5H0	Protein S100		162290	-
A0A024R2Q5	Myosin, light polypeptide 3, alkali ventricular, skeletal, slow, isoform CRA_a	MYL3	-	1.89195e+06
Q93009	Ubiquitin carboxyl-terminal hydrolase 7	USP7	264452	-
Q75N14	Uncharacterized protein HDAC9 (Fragment)	HDAC9	245393	-
Q8N1C8	Stress-70 protein, mitochondrial (Fragment)	HSPA9	8.46922e+06	1.28186e+07
H6VRF8	Keratin, type II cytoskeletal 1	KRT1	1411097543	1437595816
Q9Y2X7	ARF GTPase-activating protein GIT1	GIT1	-	1.91079e+06
A8K5H7	cDNA FLJ77542, highly similar to Homo sapiens YME1-like 1 (S. cerevisiae) (YME1L1), transcript variant 3, mRNA		-	911761
Q7Z794	Keratin, type II cytoskeletal 1b	KRT77	898925	3.61071e+06
A0A499FJY3	RNA-binding protein 15	RBM15	1.83139e+06	-
A0A0U1RR14	Casein kinase I isoform gamma-1 (Fragment)	CSNK1G1	285134	-
Q96L58	Beta-1,3-galactosyltransferase 6	B3GALT6	763507	-
Q96I25	Splicing factor 45	RBM17	1.92482e+07	8.84324e+06
B7ZLC8	JMJD1C protein	JMJD1C	2.38523e+06	0
B2R6S9	cDNA, FLJ93097, highly similar to Homo sapiens low density lipoprotein receptor-related protein associated protein 1 (LRPAP1), mRNA		2.80962e+06	3.64197e+06
A0A024RB22	SWI/SNF related, matrix associated, actin dependent regulator of chromatin, subfamily c, member 2, isoform CRA_a	SMARCC2	147174	-
Q63HR1	Uncharacterized protein DKFZp686P17171	DKFZp686P17171	-	1.35429e+06
A0A0S2Z428	HCG2039812, isoform CRA_b (Fragment)	KRT6A	6.64426e+06	4.45331e+07
F8WDZ4	B-cell CLL/lymphoma 7 protein family member B	BCL7B	0	-
B7Z2Z1	cDNA FLJ59523, highly similar to Scaffold attachment factor B		0	-
A6NLN1	Polypyrimidine tract-binding protein 1	PTBP1	1.01617e+06	314105
Q9NPI1	Bromodomain-containing protein 7	BRD7	496720	-
Q96J01	THO complex subunit 3	THOC3	-	3.60217e+06
Q96N67	Dedicator of cytokinesis protein 7	DOCK7	2.17994e+06	656225
P13639	Elongation factor 2	EEF2	1.8646e+06	-
B7Z4K1	cDNA FLJ50104, highly similar to Alpha-actinin-2		-	0
P04406	Glyceraldehyde-3-phosphate dehydrogenase	GAPDH	1.78418e+07	1.26394e+07
B4DDU6	T-complex protein 1 subunit epsilon		-	303378
Q9NXS2	Glutaminyl-peptide cyclotransferase-like protein	QPCTL	5.69504e+06	5.71538e+06
P84090	Enhancer of rudimentary homolog	ERH	1.30863e+06	588018
B4DF70	cDNA FLJ60461, highly similar to Peroxiredoxin-2		3.21951e+06	2.04693e+06
O14556	Glyceraldehyde-3-phosphate dehydrogenase, testis-specific	GAPDHS	-	5.22243e+06
H0Y9X1	Translation machinery-associated protein 16 (Fragment)	TMA16	2.19235e+06	3.86025e+06
H0YIS7	RNASEK-C17orf49 readthrough (Fragment)	RNASEK-C17orf49	0	-
E9PCP8	Creatine kinase		659926	-
P21912	Succinate dehydrogenase [ubiquinone] iron-sulfur subunit, mitochondrial	SDHB	490075	-
B4DWW8	U4/U6 small nuclear ribonucleoprotein Prp31		1.74965e+06	-
J3KPD9	NME1-NME2 readthrough	NME1-NME2	-	3.55684e+06
H7C123	60S ribosomal protein L10 (Fragment)	RPL10	-	609642
B5FX47	4-hydroxyphenylpyruvate dioxygenase (Fragment)		-	0
H7C2U8	Protein FAM234A (Fragment)	FAM234A	-	392808
Q86XN7	Proline and serine-rich protein 1	PROSER1	1.92411e+06	1.57851e+06
C9JVP0	Forkhead box J3, isoform CRA_b (Fragment)	FOXJ3	0	-
A0A2U8BR45	SR-related CTD associated factor 1 transcript variant 15	SCAF1	0	-
Q96EV2	RNA-binding protein 33	RBM33	301218	1.69723e+06
B2R7G4	cDNA, FLJ93435, highly similar to Homo sapiens general transcription factor IIH, polypeptide 1 (62kD subunit) (GTF2H1), mRNA		192386	-
Q5T200	Zinc finger CCCH domain-containing protein 13	ZC3H13	1.3037e+06	-
B2CIS9	Caspase 14, apoptosis-related cysteine peptidase	CASP14	3.82105e+06	2.69615e+06
B4DP89	cDNA FLJ60132, highly similar to Zinc finger protein ZIC 2		386470	-
P50990	T-complex protein 1 subunit theta	CCT8	1.6734e+07	4.46313e+06
P06703	Protein S100-A6	S100A6	4635701	-
Q9HCK8	Chromodomain-helicase-DNA-binding protein 8	CHD8	614993	1.48499e+06
Q9UMY2	3-phosphoglycerate dehydrogenase (Fragment)	PGDH3	301362	-
H0Y9Y3	Synaptopodin-2 (Fragment)	SYNPO2	-	473824
O15042	U2 snRNP-associated SURP motif-containing protein	U2SURP	7.12217e+07	19667721
A0A024R4X7	HCG1989366, isoform CRA_a	hCG_1989366	0	-
B4DYS2	cDNA FLJ53246, moderately similar to Zinc finger protein 451		507128	512714
P50222	Homeobox protein MOX-2	MEOX2	1.6475e+07	3.45211e+07
Q2Q1W2	E3 ubiquitin-protein ligase TRIM71	TRIM71	3.43685e+06	2.08209e+06
Q96AG4	Leucine-rich repeat-containing protein 59	LRRC59	2.37946e+06	0
A0A0K0K1L1	Carbonic anhydrase	HEL-S-282	0	-
Q7Z353	Highly divergent homeobox	HDX	394613	-
A0A7P0TA97	Protein disulfide-isomerase	P4HB	2.51148e+06	1.01587e+06
Q15007	Pre-mRNA-splicing regulator WTAP	WTAP	1.45174e+07	7.8648e+06
A0A087WVM4	Formate--tetrahydrofolate ligase	MTHFD1L	1.21684e+06	-
A0A024R6H0	Cleavage and polyadenylation specificity factor subunit 2	CPSF2	5.73499e+06	1.61769e+06
A0A384MDU2	Collagen, type I, alpha 2, isoform CRA_c	COL1A2	69187.5	1.47854e+06
H0YBI4	PDZ and LIM domain protein 5 (Fragment)	PDLIM5	-	10528943
P62829	60S ribosomal protein L23	RPL23	-	2.02647e+06
P26447	Protein S100-A4	S100A4	1.04249e+06	418464
O75828	Carbonyl reductase [NADPH] 3	CBR3	893763	775002
Q53GK6	Beta actin variant (Fragment)		-	1.86723e+07
O75400	Pre-mRNA-processing factor 40 homolog A	PRPF40A	2.49684e+07	9.63074e+06
E9PMI6	Methylosome subunit pICln	CLNS1A	2.63799e+06	5.72051e+06
Q06830	Peroxiredoxin-1	PRDX1	5.32841e+07	3.10756e+07
M0QZN1	Homer protein homolog 3 (Fragment)	HOMER3	-	0
B2RE88	Phosphate carrier protein, mitochondrial		392428	390838
P62140	Serine/threonine-protein phosphatase PP1-beta catalytic subunit	PPP1CB	852026	1.20591e+06
A0A024R959	Troponin I type 1 (Skeletal, slow), isoform CRA_b	TNNI1	-	2.94551e+06
P25705	ATP synthase subunit alpha, mitochondrial	ATP5F1A	5.19091e+06	7.70276e+06
Q4QQH1	SLIT and NTRK-like family, member 5	SLITRK5	429561	-
Q8IWX8	Calcium homeostasis endoplasmic reticulum protein	CHERP	5.33677e+07	3.66408e+07
P69905	Hemoglobin subunit alpha	HBA1	1.01068e+08	1.93107e+07
Q9UJZ1	Stomatin-like protein 2, mitochondrial	STOML2	3.64876e+06	5.93489e+06
B2R9K8	cDNA, FLJ94440, highly similar to Homo sapiens chaperonin containing TCP1, subunit 6A (zeta 1)(CCT6A), mRNA		7.23571e+06	1.87669e+06
A1A4E9	Keratin 13	KRT13	1.09418e+06	1.64311e+06
Q14215	Nebulin (Fragment)		-	3.30209e+06
Q96HS1	Serine/threonine-protein phosphatase PGAM5, mitochondrial	PGAM5	5.46992e+06	2.94371e+06
B2R6U8	Cleavage and polyadenylation specificity factor subunit 5		7.59688e+07	1.35079e+08
Q5HYJ3	Protein FAM76B	FAM76B	2.24697e+06	2.80795e+06
B2R8R5	cDNA, FLJ94025, highly similar to Homo sapiens tripartite motif-containing 28 (TRIM28), mRNA		6.49163e+06	0
A8KA83	Epididymis secretory sperm binding protein		-	0
Q9UP60	SNC73 protein	SNC73	0	821033
Q01804	OTU domain-containing protein 4	OTUD4	4.2016e+07	2.24605e+07
Q96FJ2	Dynein light chain 2, cytoplasmic	DYNLL2	0	-
B4DEQ7	cDNA FLJ50003, highly similar to Homo sapiens leucine-rich repeats and calponin homology (CH) domain containing 3 (LRCH3), mRNA		463600	398878
V9HW01	Epididymis secretory protein Li 310	HEL-S-310	1.36013e+06	1.21934e+06
Q9H1I8	Activating signal cointegrator 1 complex subunit 2	ASCC2	2.31526e+06	-
A0A0S2Z4Z6	Serine/arginine repetitive matrix 1 isoform 2 (Fragment)	SRRM1	0	-
A0A2R8Y880	E3 ubiquitin-protein ligase RBBP6 (Fragment)	RBBP6	771575	-
K7EJV9	60S ribosomal protein L23a (Fragment)	RPL23A	0	-
P01833	Polymeric immunoglobulin receptor	PIGR	-	153289
E9PNP3	Mth938 domain-containing protein	AAMDC	-	350687
D6RGZ2	THO complex subunit 3	THOC3	3.44771e+06	-
P31689	DnaJ homolog subfamily A member 1	DNAJA1	2740609	1.64718e+06
P21127	Cyclin-dependent kinase 11B	CDK11B	2.79049e+07	1.55732e+07
O43776	Asparagine--tRNA ligase, cytoplasmic	NARS1	1.95804e+06	1.93434e+06
A0A6Q8PF43	Heat shock protein beta-1	HSPB1	879988	-
Q01469	Fatty acid-binding protein 5	FABP5	1.07674e+06	5.68403e+06
P02042	Hemoglobin subunit delta	HBD	-	310267
Q5TCU3	Tropomyosin beta chain	TPM2	-	5.41805e+06
A0A5C2G8W8	IGL c4157_light_IGLV3-21_IGLJ2 (Fragment)		0	-
A0A5C2G2I8	IGL c2666_light_IGKV3-15_IGKJ2 (Fragment)		0	-
Q6KB66	Keratin, type II cytoskeletal 80	KRT80	242039	226811
H0YHA7	60S ribosomal protein L18 (Fragment)	RPL18	1.3755e+06	-
C9JD32	60S ribosomal protein L23 (Fragment)	RPL23	1.98069e+06	-
A0A5C2G2D7	IGL c2606_light_IGKV2-30_IGKJ1 (Fragment)		1.46003e+06	-
R4GNA3	Ran-binding protein 10	RANBP10	0	-
Q6FHZ0	Malate dehydrogenase	MDH2	-	692021
P10916	Myosin regulatory light chain 2, ventricular/cardiac muscle isoform	MYL2	-	1.72044e+07
Q99496	E3 ubiquitin-protein ligase RING2	RNF2	591179	-
P62277	40S ribosomal protein S13	RPS13	-	402606
Q53QU7	Distal-less homeobox 2	DLX2	452702	-
P50991	T-complex protein 1 subunit delta	CCT4	1.49362e+07	1.32425e+06
Q701L7	Type II hair keratin 2	KRTHB2	-	431784
S6BAN6	IgG L chain		596342	-
A0A5C2GBX0	IGL c163_light_IGKV2D-29_IGKJ2 (Fragment)		4.94301e+06	-
A0A024RA28	Heterogeneous nuclear ribonucleoprotein A2/B1, isoform CRA_d	HNRNPA2B1	-	0
P68133	Actin, alpha skeletal muscle	ACTA1	-	0
Q13769	THO complex subunit 5 homolog	THOC5	21618291	4.67628e+06
V9HWC1	Epididymis luminal protein 71	HEL71	419927	545001
A0A024RBK3	60S ribosomal protein L6	RPL6	278106	-
Q15648	Mediator of RNA polymerase II transcription subunit 1	MED1	0	-
X6RAJ1	A-kinase anchor protein 17A	AKAP17A	652490	-
Q99832	T-complex protein 1 subunit eta	CCT7	7.20201e+06	1.80874e+06
Q6FI97	BAF53A protein	BAF53A	2.38155e+06	-
Q86W42	THO complex subunit 6 homolog	THOC6	4.59506e+06	4.64038e+06
A0A5C2G556	IGH c30_heavy__IGHV5-51_IGHD3-3_IGHJ4 (Fragment)		0	-
B4DG61	cDNA FLJ56430, highly similar to Polyhomeotic-like protein 2		453710	-
P26641	Elongation factor 1-gamma	EEF1G	1.26603e+06	934701
P39019	40S ribosomal protein S19	RPS19	1.32037e+07	7.0226e+06
A8K4M5	Cyclin-T1		7.7902e+06	6.82554e+06
Q9C073	Protein FAM117A	FAM117A	939168	1.51648e+06
Q9Y383	Putative RNA-binding protein Luc7-like 2	LUC7L2	533139	174054
B4DV94	cDNA FLJ58285, highly similar to Homo sapiens pre-B-cell leukemia transcription factor interacting protein 1 (PBXIP1), mRNA		8.61368e+06	5.36214e+06
A0A024R9P6	Family with sequence similarity 82, member C, isoform CRA_a	FAM82C	861351	584372
V9HW22	Epididymis luminal protein 33	HEL-S-72p	4.93928e+07	5.31504e+07
A0A384MR27	Galectin		3.80011e+06	4.72975e+06
A0A1L1UHR1	Voltage-dependent anion-selective channel protein 1		0	560217
A0A5C2G4D6	IGL c4161_light_IGKV4-1_IGKJ2 (Fragment)		-	1.11648e+06
Q68CX6	Fibronectin	DKFZp686O13149	222061	-
H3BRG4	Cytochrome b-c1 complex subunit 2, mitochondrial	UQCRC2	532155	668024
Q15208	Serine/threonine-protein kinase 38	STK38	-	329048
Q8WUB8	PHD finger protein 10	PHF10	386060	-
B8ZZB8	CB1 cannabinoid receptor-interacting protein 1	CNRIP1	544787	474219
Q8WVS4	Cytoplasmic dynein 2 intermediate chain 1	DYNC2I1	437621	250118
H9C5C5	Collagen alpha-1(I) chain preproprotein	COL1A1	-	1.03323e+06
P07355	Annexin A2	ANXA2	5.74903e+06	8.82702e+06
F8VXI9	ARF GTPase-activating protein GIT2	GIT2	1.23226e+06	707431
B4DXF3	Bleomycin hydrolase		-	643386
A0A5F9ZHQ8	Lysophosphatidylserine lipase ABHD12 (Fragment)	ABHD12	-	984733
Q58EY4	SWI/SNF related, matrix associated, actin dependent regulator of chromatin, subfamily c, member 1	SMARCC1	659835	-
B4DH21	cDNA FLJ58505, highly similar to Cyclin-T2		801837	1.94043e+06
B7Z9T7	Creatine kinase		-	762303
Q9P2K3	REST corepressor 3	RCOR3	748357	-
B7Z2E2	cDNA FLJ54671, highly similar to Calcium-binding mitochondrial carrier protein Aralar2		687154	842434
B4DT23	Protein FAM98A	FAM98A	-	2.22907e+06
Q96I15	Selenocysteine lyase	SCLY	1.49485e+06	-
F5GY37	Prohibitin	PHB2	728454	992007
B7Z1G4	IMP dehydrogenase		7.3007e+06	-
A0A5C2GYY3	IG c1589_light_IGKV2-24_IGKJ1 (Fragment)		1.67225e+06	1996027
Q9NWU2	Glucose-induced degradation protein 8 homolog	GID8	-	388558
E9PKZ0	60S ribosomal protein L8 (Fragment)	RPL8	177667	491612
B4DXI1	T-complex protein 1 subunit epsilon		7.63699e+06	-
A6NMN0	Phosphorylase b kinase regulatory subunit	PHKA1	905277	913203
A0A6I8PS19	Guanine nucleotide binding protein-like 3 (Nucleolar)-like, isoform CRA_b	GNL3L	303188	-
G9K389	YWHAE/FAM22B fusion protein (Fragment)	YWHAE/FAM22B	176599	-
Q9BYG5	Partitioning defective 6 homolog beta	PARD6B	424383	-
P01040	Cystatin-A	CSTA	7.86004e+06	8.88473e+06
Q7RTV0	PHD finger-like domain-containing protein 5A	PHF5A	250451	-
D7RXV9	DING protein p38		2.94902e+06	2.37129e+06
E9PK91	Bcl-2-associated transcription factor 1	BCLAF1	405506	227728
B4DGM7	cDNA FLJ51489, highly similar to LanC-like protein 1		385337	520322
Q08188	Protein-glutamine gamma-glutamyltransferase E	TGM3	1.0981e+06	1.65412e+06
B7Z6Z4	Myosin light polypeptide 6	MYL6	296954	894093
Q6P1J9	Parafibromin	CDC73	965489	-
A0A024R8D7	Lipocalin 1 (Tear prealbumin), isoform CRA_a	LCN1	-	4.26255e+06
A0A024R566	Splicing factor 1	SF1	-	1.92141e+06
A0A5C2GR19	IG c1836_heavy_IGHV4-59_IGHD3-9_IGHJ4 (Fragment)		-	892313
A0A8I5KRF4	Lysine-specific histone demethylase 1A	KDM1A	323857	-
A0A0S2Z530	LIM domain binding 3 isoform 1 (Fragment)	LDB3	-	1.71117e+06
Q13435	Splicing factor 3B subunit 2	SF3B2	3.02285e+07	9.85134e+06
A0A5F9ZHW5	Ataxin-2	ATXN2	4.6812e+06	0
B8ZZF3	Mediator of RNA polymerase II transcription subunit 26		309420	-
Q96EX3	Cytoplasmic dynein 2 intermediate chain 2	DYNC2I2	239573	-
Q03111	Protein ENL	MLLT1	5.77789e+06	4.11205e+06
A0A087X0X3	Heterogeneous nuclear ribonucleoprotein M	HNRNPM	-	1.03363e+06
Q9H089	Large subunit GTPase 1 homolog	LSG1	1.15978e+06	-
Q9P270	SLAIN motif-containing protein 2	SLAIN2	4.08892e+06	1.49638e+06
Q5VTR2	E3 ubiquitin-protein ligase BRE1A	RNF20	419682	-
Q53F02	Cleavage and polyadenylation specific factor 3, 73kDa variant (Fragment)		1.34646e+06	-
Q9BWJ5	Splicing factor 3B subunit 5	SF3B5	522820	-
Q15084	Protein disulfide-isomerase A6	PDIA6	4.21118e+06	5.66925e+06
Q9H981	Actin-related protein 8	ACTR8	276602	-
Q04695	Keratin, type I cytoskeletal 17	KRT17	1.00853e+06	1.05082e+07
P26373	60S ribosomal protein L13	RPL13	2.27857e+06	1.02149e+06
Q4ZGM8	Hemoglobin alpha-2 globin mutant (Fragment)		8.63823e+06	-
C9JFR7	Cytochrome c (Fragment)	CYCS	337469	888495
P12273	Prolactin-inducible protein	PIP	495735	1.37414e+06
A0A024R0H6	RNA polymerase II-associated factor 1 homolog	PAF1	563890	-
B0AZN7	cDNA, FLJ79477, highly similar to Protein-glutamine gamma-glutamyltransferase K		0	776693
A0A0J9YXF8	Proline-rich protein 4	PRR4	2.68628e+06	3.22082e+06
Q53H37	Calmodulin-like skin protein variant (Fragment)		-	809822
Q5D862	Filaggrin-2	FLG2	8.80121e+06	4.02334e+06
P30049	ATP synthase subunit delta, mitochondrial	ATP5F1D	-	393314
A0A087X2F1	Zinc finger and SCAN domain-containing protein 26	ZSCAN26	402352	551071
A0A140T9Q6	Zinc finger protein RFP (Fragment)	TRIM27	332908	-
Q3B7A7	Trifunctional purine biosynthetic protein adenosine-3	GART	342904	371641
B4DG03	cDNA FLJ59499, highly similar to CLIP-associating protein 2		376236	903354
Q6LC01	Tubulin beta chain (Fragment)		1.25131e+07	-
Q5ZGK0	BV02S1J1.4 protein (Fragment)	BV02S1J1.4	-	1.62819e+06
Q15828	Cystatin-M	CST6	582402	344260
O75909	Cyclin-K	CCNK	508255	-
F8W7C6	60S ribosomal protein L10	RPL10	2.95638e+06	-
B4DUI5	Triosephosphate isomerase		-	1.00786e+07
A0A096LP22	Probable peptidyl-tRNA hydrolase (Fragment)	PTRH1	236994	-
Q02413	Desmoglein-1	DSG1	1.89964e+07	2.22432e+07
B4DQP5	cDNA FLJ60804, highly similar to NAD(P)H dehydrogenase (quinone) 1		244544	-
A0A140VJL3	Hypoxanthine phosphoribosyltransferase	HPRT1	675058	436069
Q5UIP0	Telomere-associated protein RIF1	RIF1	584244	-
Q8NDT2	Putative RNA-binding protein 15B	RBM15B	1.60114e+07	3.10953e+06
Q643R0	HCTP4	HCTP4	4387696	-
A0A7S5C0R2	IGH c994_heavy_IGHV1-69_IGHD6-19_IGHJ4 (Fragment)		588836	-
P13533	Myosin-6	MYH6	-	212621
P08779	Keratin, type I cytoskeletal 16	KRT16	2.49971e+06	1.0118e+08
Q53GY0	Plastin 3 variant (Fragment)		926655	534046
Q8NF17	FLJ00385 protein (Fragment)	FLJ00385	5.93217e+06	-
Q8NFC6	Biorientation of chromosomes in cell division protein 1-like 1	BOD1L1	0	-
F5GX80	Zinc finger CCHC domain-containing protein 8 (Fragment)	ZCCHC8	0	-
Q9H987	Synaptopodin 2-like protein	SYNPO2L	-	1.09985e+06
Q9NYB9	Abl interactor 2	ABI2	276334	344898
A0A5C2FTW9	IGL c162_light_IGKV2-30_IGKJ2 (Fragment)		1.08175e+06	-
B4E0S6	RNA helicase		4.64851e+07	1.83944e+07
Q9NSC5	Homer protein homolog 3	HOMER3	670518	-
Q9BQQ5	Ribosomal protein L27a	L27a	3.71895e+06	-
P27482	Calmodulin-like protein 3	CALML3	-	755426
Q92925	SWI/SNF-related matrix-associated actin-dependent regulator of chromatin subfamily D member 2	SMARCD2	325279	-
O75449	Katanin p60 ATPase-containing subunit A1	KATNA1	4323650	-
Q6I9V5	ADP/ATP translocase	SLC25A6	1.62858e+06	-
P25398	40S ribosomal protein S12	RPS12	873070	609701
Q86XP3	ATP-dependent RNA helicase DDX42	DDX42	3.11639e+07	1.55846e+07
A0A2R8Y6G6	Phosphopyruvate hydratase	ENO1	1.49919e+06	1.79842e+06
Q53G99	Beta actin variant (Fragment)		2.06944e+07	-
P29508	Serpin B3	SERPINB3	1.73947e+06	1.73645e+06
Q9H773	dCTP pyrophosphatase 1	DCTPP1	-	471035
G5E975	SWI/SNF-related matrix-associated actin-dependent regulator of chromatin subfamily B member 1	SMARCB1	414391	-
P02533	Keratin, type I cytoskeletal 14	KRT14	1.90349e+07	4.6273e+07
Q6NUN9	Zinc finger protein 746	ZNF746	3.25479e+06	-
Q2M1I0	Histidine-rich calcium-binding protein	HRC	5.94261e+06	2.89528e+06
Q9HB00	Desmocollin 1, isoform CRA_b	DSC1	3.55363e+06	5.01706e+06
M0R0R2	40S ribosomal protein S5	RPS5	7.14598e+06	5.08368e+06
Q9P2R6	Arginine-glutamic acid dipeptide repeats protein	RERE	-	396150
A0A5C2GQZ5	IG c986_light_IGKV2D-28_IGKJ4 (Fragment)		0	-
O76009	Keratin, type I cuticular Ha3-I	KRT33A	-	309226
Q9UKX2	Myosin-2	MYH2	-	4.46478e+06
P0DPB5	Protein POLR1D, isoform 2	POLR1D	1.28094e+06	-
P35908	Keratin, type II cytoskeletal 2 epidermal	KRT2	227809888	3.74889e+08
Q6UWP8	Suprabasin	SBSN	9.8526e+06	781981
Q9H1E1	Ribonuclease 7	RNASE7	-	370496
B4DNH1	Profilin		0	-
P21333	Filamin-A	FLNA	4.2135e+06	2.21234e+06
C9JM50	Keratin, type I cytoskeletal 19 (Fragment)	KRT19	702398	-
P02768	Albumin	ALB	6.3934e+08	426097662
B0QY34	Casein kinase I isoform epsilon	CSNK1E	-	1.7984e+06
Q9NYF8	Bcl-2-associated transcription factor 1	BCLAF1	663210	423853
A0A346FYQ1	Beta-nerve growth factor	NGF	671407	599594
H3BPC4	SUMO-conjugating enzyme UBC9	UBE2I	86213.5	-
I6L9E8	Family with sequence similarity 98, member A	FAM98A	4.55457e+06	-
Q9NYV4	Cyclin-dependent kinase 12	CDK12	3.05935e+06	901864
B2R9Y2	Nuclear speckle splicing regulatory protein 1		8.17243e+06	6.64183e+06
P13929	Beta-enolase	ENO3	-	6.77475e+07
A0A024RAC6	Elongin-A	TCEB3	4.83941e+06	812190
P25786	Proteasome subunit alpha type-1	PSMA1	-	594273
Q8N6N5	Tubulin beta chain	TUBB2C	3.89778e+06	3.77936e+06
P62273	40S ribosomal protein S29	RPS29	-	0
O14744	Protein arginine N-methyltransferase 5	PRMT5	6.85478e+07	8.10006e+07
Q6I9Y2	THO complex subunit 7 homolog	THOC7	9.28723e+06	1.28504e+06
P05109	Protein S100-A8	S100A8	2.73617e+06	3.74345e+06
B4DKJ0	cDNA FLJ58539, highly similar to Keratin, type II cytoskeletal 4		-	254641
A0A1B0GU92	Peptidase A1 domain-containing protein		313563	-
F5GZS6	4F2 cell-surface antigen heavy chain	SLC3A2	306763	359876
B2RDW0	cDNA, FLJ96792, highly similar to Homo sapiens calmodulin 2 (phosphorylase kinase, delta) (CALM2), mRNA		258557	356149
A0A140VJR3	Phosphoglycerate kinase		255199	495575
A8K0T9	F-actin-capping protein subunit alpha		2.319e+06	-
Q09666	Neuroblast differentiation-associated protein AHNAK	AHNAK	-	1.93147e+06
Q59EQ6	Myeloid/lymphoid or mixed-lineage leukemia translocated to, 10 isoform a variant (Fragment)		190273	-
E9PK25	Cofilin-1	CFL1	2.1326e+06	2.76688e+06
Q96FV9	THO complex subunit 1	THOC1	6.89728e+07	2.05037e+07
Q32Q75	Eukaryotic translation initiation factor 4E	EIF4E	1.82082e+06	344981
A0A140VJK6	GMP synthase (glutamine-hydrolyzing)		968942	-
B4DZQ5	Serine/threonine-protein kinase PRP4 homolog		1.34591e+06	1.53219e+06
P62269	40S ribosomal protein S18	RPS18	1.27063e+06	1.13193e+06
A0A087WYF8	PDZ and LIM domain protein 3	PDLIM3	-	2.17428e+06
P49756	RNA-binding protein 25	RBM25	2.98636e+07	9.60475e+06
Q8NC51	Plasminogen activator inhibitor 1 RNA-binding protein	SERBP1	2.4595e+06	-
V9HWN7	Fructose-bisphosphate aldolase	HEL-S-87p	0	7.18009e+06
P47929	Galectin-7	LGALS7	1.26905e+06	6.42506e+06
Q13131	5-AMP-activated protein kinase catalytic subunit alpha-1	PRKAA1	712351	-
P04040	Catalase	CAT	1.66145e+06	1.11463e+06
A0A8I5KSZ3	La-related protein 7	LARP7	-	2.70883e+06
P35527	Keratin, type I cytoskeletal 9	KRT9	7.65889e+08	4.22428e+08
Q9Y2W1	Thyroid hormone receptor-associated protein 3	THRAP3	6.78508e+07	3.06434e+07
P13647	Keratin, type II cytoskeletal 5	KRT5	1.37802e+08	1.6468e+08
M0R210	40S ribosomal protein S16	RPS16	2.52057e+06	2.41779e+06
A0A0C4DGN6	ARF GTPase-activating protein GIT1	GIT1	6.49768e+06	-
P30086	Phosphatidylethanolamine-binding protein 1	PEBP1	-	1946379
A0A087WV05	Uncharacterized protein		3.11189e+07	5.10287e+06
A0A0S2Z537	E3 ubiquitin protein ligase (Fragment)	RNF40	916240	-
P16989	Y-box-binding protein 3	YBX3	0	8.03613e+06
Q8WWM7	Ataxin-2-like protein	ATXN2L	7.97265e+07	3.07266e+07
B4DJ30	cDNA FLJ61290, highly similar to Neutral alpha-glucosidase AB		0	-
O43513	Mediator of RNA polymerase II transcription subunit 7	MED7	0	-
P62851	40S ribosomal protein S25	RPS25	5.30444e+06	6.20112e+06
B4DXZ6	Fragile X mental retardation syndrome-related protein 1	FXR1	1.02e+06	-
B3KY47	cDNA FLJ46841 fis, clone UTERU3000670, highly similar to Homo sapiens shroom (SHRM), mRNA		307398	-
B2R4R0	Histone H4	HIST1H4J	3.77576e+06	8.45285e+06
K9MS24	Spectrin beta chain	SPTBN1	265178	-
P00367	Glutamate dehydrogenase 1, mitochondrial	GLUD1	1.21198e+06	-
B2RB07	Ubiquitin carboxyl-terminal hydrolase		277150	348736
A0A5C2GTE4	IG c815_light_IGKV3-20_IGKJ4 (Fragment)		0	-
A0A024R2L1	WD repeat-containing protein 48	WDR48	0	-
P19474	E3 ubiquitin-protein ligase TRIM21	TRIM21	449952	110884
H0YKX1	RNA polymerase-associated protein RTF1 homolog (Fragment)	RTF1	0	-
J3KRX5	60S ribosomal protein L17 (Fragment)	RPL17	1.6009e+06	1.15554e+06
P51532	Transcription activator BRG1	SMARCA4	0	-
A0A8I5KV04	LIM domain-binding protein 3	LDB3	-	0
A0A2R8Y811	40S ribosomal protein S14 (Fragment)	RPS14	1422381	1.20717e+06
M0R019	Heterogeneous nuclear ribonucleoprotein M (Fragment)	HNRNPM	508880	-
O75380	NADH dehydrogenase [ubiquinone] iron-sulfur protein 6, mitochondrial	NDUFS6	-	292163
A0A384P5S9	Epididymis secretory sperm binding protein		1.09224e+06	-
A0A024R7Y5	Elongin-C	TCEB1	0	-
P46019	Phosphorylase b kinase regulatory subunit alpha, liver isoform	PHKA2	209567	-
A0A024RD80	Heat shock protein 90kDa alpha (Cytosolic), class B member 1, isoform CRA_a	HSP90AB1	3.75103e+06	5.00326e+06
A0A5C2GH22	IG c1145_light_IGKV2-30_IGKJ3 (Fragment)		5.62138e+06	3.62162e+06
G3V4X8	SNW domain-containing protein 1	SNW1	1611896	-
E9KY40	Paired box protein Pax-9 (Fragment)	PAX9	155758	663997
A0A087X2D0	Serine/arginine-rich-splicing factor 3	SRSF3	650011	-
B7Z3K3	Inositol-3-phosphate synthase 1		336097	0
B7Z4B3	cDNA FLJ54698, highly similar to Homeobox protein Meis1		224346	-
Q9BRS2	Serine/threonine-protein kinase RIO1	RIOK1	1.75365e+06	-
A0A5C2GQI2	IG c864_light_IGKV3-20_IGKJ1 (Fragment)		789923	-
B4DUJ3	Carbonic anhydrase		-	2.23156e+06
V9HWE1	Vimentin	HEL113	5.56247e+06	6.45332e+06
A0A024RBY1	Small muscular protein	SMPX	-	2128631
Q53FV0	Prohibitin (Fragment)		3035327	5.69502e+06
A0A5C2GTE9	IG c312_light_IGKV2D-29_IGKJ5 (Fragment)		-	10127298
K9JA46	Epididymis luminal secretory protein 52	EL52	570763	-
P04279	Semenogelin-1	SEMG1	2.31891e+06	-
P13674	Prolyl 4-hydroxylase subunit alpha-1	P4HA1	681154	0
A6PW57	Phosphatidylinositol 4-phosphate 5-kinase type-1 alpha	PIP5K1A	331397	-
P49674	Casein kinase I isoform epsilon	CSNK1E	217520	-
Q9Y2Q2	FtsH homolog		459525	-
A0A5C2GWK4	IG c1313_light_IGKV2D-28_IGKJ4 (Fragment)		0	-
P55036	26S proteasome non-ATPase regulatory subunit 4	PSMD4	1.19339e+06	-
A0A1B0GVC3	GTP-binding protein Di-Ras2 (Fragment)	DIRAS2	4212245	-
A0A0S2Z5T5	MIF4G domain containing isoform 1 (Fragment)	MIF4GD	280020	-
Q9NP98	Myozenin-1	MYOZ1	-	458508
A0A125QYY8	IBM-B1 light chain variable region (Fragment)		673142	-
O94903	Pyridoxal phosphate homeostasis protein	PLPBP	-	4.05435e+06
A0A6Q8PFJ0	Prelamin-A/C	LMNA	1.18644e+07	4.089e+06
B3KUJ0	cDNA FLJ39996 fis, clone STOMA2002166, highly similar to Splicing factor 3B subunit 4		1604001	-
Q86X95	Corepressor interacting with RBPJ 1	CIR1	1.20221e+06	-
A2TDB8	Cysteine and glycine-rich protein 3 (Cardiac LIM protein)	CSRP3	-	437682
P31151	Protein S100-A7	S100A7	-	0
Q96P63	Serpin B12	SERPINB12	631214	2.85766e+08
P14854	Cytochrome c oxidase subunit 6B1	COX6B1	-	1.04307e+06
B2RDG1	Fatty acyl-CoA reductase		0	-
P23526	Adenosylhomocysteinase	AHCY	-	294604
B1AK66	Smad nuclear interacting protein 1	SNIP1	328503	203310
Q93100	Phosphorylase b kinase regulatory subunit beta	PHKB	1.88477e+06	840537
A0A5C2FZ39	IGL c1944_light_IGKV1-39_IGKJ4 (Fragment)		1.19986e+06	-
A0A2R8Y6L5	Dual-specificity kinase (Fragment)	DYRK1A	-	1.0921e+07
F8W1S1	Keratin, type II cytoskeletal 74	KRT74	2.97384e+06	-
Q6ICN0	GRB2 protein (Fragment)	GRB2	354733	-
Q9NXW2	DnaJ homolog subfamily B member 12	DNAJB12	0	-
A0A6M8YHF9	Bifunctional lysine-specific demethylase and histidyl-hydroxylase	MDIG	276206	-
O14950	Myosin regulatory light chain 12B	MYL12B	351741	528573
V9GZ56	U6 snRNA-associated Sm-like protein LSm4 (Fragment)	LSM4	747626	-
P52907	F-actin-capping protein subunit alpha-1	CAPZA1	-	0
P0DPA2	V-set and immunoglobulin domain-containing protein 8	VSIG8	-	1.57461e+06
B4DJU4	Splicing factor 1		1.38608e+06	-
A0A024R137	SWI/SNF related, matrix associated, actin dependent regulator of chromatin, subfamily d, member 1, isoform CRA_c	SMARCD1	596834	-
B4E3T8	cDNA FLJ51774, highly similar to Serine/threonine-protein kinase 38-like		211990	-
B4E0B9	5-3 exoribonuclease		3.23373e+06	0
Q86Y46	Keratin, type II cytoskeletal 73	KRT73	-	1.58308e+06
Q86U86	Protein polybromo-1	PBRM1	986316	-
A0A804HKE0	Glutamate dehydrogenase	GLUD1	-	1.10134e+06
I3L2L5	Mapk-regulated corepressor-interacting protein 1	MCRIP1	780502	-
Q9Y4E8	Ubiquitin carboxyl-terminal hydrolase 15	USP15	308199	-
Q96QC0	Serine/threonine-protein phosphatase 1 regulatory subunit 10	PPP1R10	3.2979e+07	1.55151e+07
B3KN49	cDNA FLJ13562 fis, clone PLACE1008080, highly similar to Homo sapiens hexamethylene bis-acetamide inducible 1 (HEXIM1), mRNA		1.58032e+07	1.41762e+07
Q6UN15	Pre-mRNA 3-end-processing factor FIP1	FIP1L1	1.1438e+07	9.46416e+06
Q6ZVX7	F-box only protein 50	NCCRP1	1.00382e+06	-
D6RD47	40S ribosomal protein S23	RPS23	118186	-
F8WEF5	PHD and RING finger domain-containing protein 1	PHRF1	1.24742e+06	552280
A8K9Q7	cDNA FLJ75474, highly similar to Homo sapiens homer homolog 2 (Drosophila) (HOMER2), transcript variant 1, mRNA		359542	-
P37108	Signal recognition particle 14 kDa protein	SRP14	546382	-
A0A140VK00	Testicular tissue protein Li 227		1.22555e+06	-
Q5JP53	Tubulin beta chain	TUBB	-	2.21304e+07
Q14247	Src substrate cortactin	CTTN	2.20811e+07	1.27957e+07
Q9UHB7	AF4/FMR2 family member 4	AFF4	8.64803e+06	1.69142e+06
Q8TBT6	Uncharacterized protein (Fragment)		1.53715e+06	1.21101e+06
Q8IZP0	Abl interactor 1	ABI1	0	-
H0Y3K4	RNA-binding protein 33 (Fragment)	RBM33	283100	-
Q6IT96	Histone deacetylase	HDAC1	500877	-
A0A7I2V2U6	Methenyltetrahydrofolate cyclohydrolase	MTHFD2	1.44546e+06	-
A0A024RDB2	Ras-GTPase activating protein SH3 domain-binding protein 2, isoform CRA_b	G3BP2	2.72145e+06	1.66315e+06
O43293	Death-associated protein kinase 3	DAPK3	723152	-
V9HWB4	78 kDa glucose-regulated protein	HEL-S-89n	2.34332e+07	2.0754e+07
P06702	Protein S100-A9	S100A9	1.37245e+06	2.13768e+06
A0A024R3B9	Alpha-crystallin B chain	CRYAB	-	0
A0A0S2Z5B2	Chromobox homolog 4 (Pc class homolog, Drosophila), isoform CRA_a (Fragment)	CBX4	3.0562e+06	1.7478e+06
A0A0S2Z4M1	Axin-1 (Fragment)	AXIN1	1.18089e+06	850745
E9PLX7	60S ribosomal protein L27a	RPL27A	-	1.31553e+06
Q9UPS6	Histone-lysine N-methyltransferase SETD1B	SETD1B	0	-
J3KNN3	Phosphorylase kinase	PHKG2	2.61104e+06	3.29091e+06
A0A5C2GHD1	IG c462_light_IGKV1D-39_IGKJ2 (Fragment)		1.74978e+06	1.88634e+06
Q9BU76	Multiple myeloma tumor-associated protein 2	MMTAG2	5.36772e+06	1.53843e+06
F5GY05	Constitutive coactivator of peroxisome proliferator-activated receptor gamma	FAM120B	0	-
P81605	Dermcidin	DCD	2.43002e+07	2.06645e+07
P84243	Histone H3.3	H3-3A	4.9253e+06	-
P42677	40S ribosomal protein S27	RPS27	0	-
A0A5C2GX58	IG c1533_light_IGKV2-30_IGKJ1 (Fragment)		4171528	-
Q9NXE8	Pre-mRNA-splicing factor CWC25 homolog	CWC25	1.37344e+06	1.63354e+06
Q9C0J8	pre-mRNA 3 end processing protein WDR33	WDR33	940422	-
Q9UKJ3	G patch domain-containing protein 8	GPATCH8	1.25724e+06	810145
P63267	Actin, gamma-enteric smooth muscle	ACTG2	4.30231e+06	-
A0A2R8Y855	SWI/SNF-related matrix-associated actin-dependent regulator of chromatin subfamily E member 1	SMARCE1	371485	-
Q86YZ3	Hornerin	HRNR	181639954	1.59349e+06
P63316	Troponin C, slow skeletal and cardiac muscles	TNNC1	-	563902
B4DLR8	NAD(P)H dehydrogenase [quinone] 1	NQO1	-	1.63915e+06
P61964	WD repeat-containing protein 5	WDR5	0	-
A0A075B6R9	Probable non-functional immunoglobulin kappa variable 2D-24	IGKV2D-24	2.2179e+07	2.02286e+07
P15531	Nucleoside diphosphate kinase A	NME1	1.64791e+06	-
E5RIA4	Aspartyl aminopeptidase	DNPEP	487615	-
Q9Y230	RuvB-like 2	RUVBL2	4.62595e+06	1.59317e+06
A0A0B4J259	Lysozyme C	LYZ	2.56106e+06	4.07044e+06
Q16777	Histone H2A type 2-C	H2AC20	7.31794e+06	1.06966e+07
O76039	Cyclin-dependent kinase-like 5	CDKL5	656498	-
Q8IVS2	Malonyl-CoA-acyl carrier protein transacylase, mitochondrial	MCAT	208300	-
P35520	Cystathionine beta-synthase	CBS	2.72428e+06	2.38832e+06
A0A5C2G7I4	IGH c572_heavy__IGHV3-21_IGHD5-18_IGHJ5 (Fragment)		352664	-
A0A5C2G071	IGL c2621_light_IGKV3-15_IGKJ1 (Fragment)		1.40608e+06	-
Q04727	Transducin-like enhancer protein 4	TLE4	524041	-
O00571	ATP-dependent RNA helicase DDX3X	DDX3X	7.73519e+06	4.00584e+06
T2DN57	DNAJA2/NETO2 fusion protein 2		254062	599166
Q9BUA3	Spindlin interactor and repressor of chromatin-binding protein	SPINDOC	3.71923e+06	1.30831e+06
V9HWC7	Peroxiredoxin-6	HEL-S-128m	1.06584e+07	2.22504e+06
B7Z6G2	cDNA FLJ56152, highly similar to Rho guanine nucleotide exchange factor 7		3.88108e+06	1.44951e+06
Q9H0X4	Protein FAM234A	FAM234A	117240	-
P07911	Uromodulin	UMOD	507249	-
Q8NI27	THO complex subunit 2	THOC2	1.4723e+07	4.0012e+06
A0A669KB29	CXXC-type zinc finger protein 1	CXXC1	224785	-
Q59FR8	Galectin (Fragment)		-	485468
J3QQY0	Male-specific lethal 1 homolog	MSL1	0	-
B5BUE6	Probable ATP-dependent RNA helicase DDX5 (Fragment)	DDX5	2.88952e+06	1.49265e+06
Q6N096	Uncharacterized protein DKFZp686I15196	DKFZp686I15196	632114	908723
P31943	Heterogeneous nuclear ribonucleoprotein H	HNRNPH1	-	7.70792e+06
Q53HQ7	Elongation factor 1-alpha (Fragment)		2.04467e+07	1.81396e+07
O75330	Hyaluronan mediated motility receptor	HMMR	3.04483e+06	-
B5BUB1	RuvB-like helicase (Fragment)	RUVBL1	2.40822e+06	237465
O76003	Glutaredoxin-3	GLRX3	687708	220367
Q5T481	RNA-binding protein 20	RBM20	709435	-
K7ELW0	Parkinson disease protein 7	PARK7	-	1.04968e+06
Q8N1H6	cDNA FLJ40869 fis, clone TSTOM2000139		0	-
C0JYZ2	Titin	TTN	-	0
Q9Y355	Apolipoprotein A1 (Fragment)		785832	-
A0A024R297	Spindlin, isoform CRA_a	SPIN	5.65537e+06	2.90418e+06
P06493	Cyclin-dependent kinase 1	CDK1	164255	713571
A0A024R411	Origin recognition complex subunit 2	ORC2L	0	-
B2R4R9	40S ribosomal protein S28	RPS28	310984	-
P07737	Profilin-1	PFN1	-	0
Q9HAF1	Chromatin modification-related protein MEAF6	MEAF6	397799	-
Q8WVC0	RNA polymerase-associated protein LEO1	LEO1	542079	512264
P11387	DNA topoisomerase 1	TOP1	8.34664e+07	2.9797e+07
H0YJV7	Transcriptional repressor protein YY1 (Fragment)	YY1	9.90418e+06	-
I3L397	Eukaryotic translation initiation factor 5A (Fragment)	EIF5A	6.30146e+07	4.31532e+07
A0A087WTT1	Polyadenylate-binding protein	PABPC1	4.20031e+07	-
O14646	Chromodomain-helicase-DNA-binding protein 1	CHD1	6.05295e+06	2.62898e+06
A0A4D5RAA5	Annexin		-	514602
P05787	Keratin, type II cytoskeletal 8	KRT8	466667	899348
Q86UY0	Protein disulfide-isomerase	TXNDC5	0	-
A0A0S2Z4T1	DNA replication licensing factor MCM3 (Fragment)	MCM3	2.00529e+06	-
P48047	ATP synthase subunit O, mitochondrial	ATP5PO	893616	432572
A0A3B3ITK7	Phosphoglucomutase-1	PGM1	-	557315
I0B0K8	Truncated profilaggrin	FLG	6.78193e+06	1.44334e+06
A0A0U1RQV4	Non-specific serine/threonine protein kinase	ROCK1	731979	-
Q8TC04	Keratin 23 (Histone deacetylase inducible)	KRT23	165750	-
K7EK08	CBP80/20-dependent translation initiation factor (Fragment)	CTIF	-	359612
M0QZK8	Gamma-glutamylcyclotransferase		533900	1.9876e+07
H0YN88	40S ribosomal protein S17	RPS17	1519836	-
Q5T7C4	High mobility group protein B1	HMGB1	1.25726e+06	1.04115e+06
K7EQL4	Troponin T, slow skeletal muscle (Fragment)	TNNT1	-	501818
A0A5C2G0H9	IGL c1926_light_IGKV2-30_IGKJ2 (Fragment)		0	0
Q15365	Poly(rC)-binding protein 1	PCBP1	952587	786671
P17987	T-complex protein 1 subunit alpha	TCP1	4.59863e+06	-
A0A5C2G374	IGL c3728_light_IGKV4-1_IGKJ1 (Fragment)		8.47397e+06	1.16921e+06
B2R7B5	cDNA, FLJ93365, highly similar to Homo sapiens KH domain containing, RNA binding, signal transduction associated 1 (KHDRBS1), mRNA		714868	733509
Q5TEC6	Histone H3-7	H3-7	-	5.17809e+06
Q9Y2K2	Serine/threonine-protein kinase SIK3	SIK3	262739	-
P22061	Protein-L-isoaspartate(D-aspartate) O-methyltransferase	PCMT1	324083	-
P02647	Apolipoprotein A-I	APOA1	-	3.42646e+06
A8K6T3	cDNA FLJ78674, highly similar to Homo sapiens desmocollin type 4		17830232	0
B3KWI4	cDNA FLJ43122 fis, clone CTONG3003737, highly similar to Leucine-rich repeat-containing protein 15		-	732888
Q8ND56	Protein LSM14 homolog A	LSM14A	-	318826
P46109	Crk-like protein	CRKL	2.8458e+06	4.43749e+06
A0A1U9X8J5	SLC39A7		1.37041e+06	1.44475e+07
P36578	60S ribosomal protein L4	RPL4	7.95474e+06	4.43786e+06
Q8WUA2	Peptidyl-prolyl cis-trans isomerase-like 4	PPIL4	1.12029e+07	5.16955e+06
A0A5C2G3V7	IGL c983_light_IGKV1-9_IGKJ2 (Fragment)		649945	756222
P00441	Superoxide dismutase [Cu-Zn]	SOD1	163896	276186
H0YJH7	Lamina-associated polypeptide 2, isoforms beta/gamma (Fragment)	TMPO	500250	-
A8K482	Aspartate aminotransferase		-	0
A0A7I2YQG2	Ribosomal protein L19	RPL19	315169	879819
R4H484	X-DING-CD4 (Fragment)		0	446723
B7Z2B0	Calcium/calmodulin-dependent protein kinase		510552	-
